# Supplementary material for: A directed enolization strategy enables by-product-free construction of contiguous stereocentres en route to complex amino acids
Source: Nat Chem. 2024 Apr 2;16(7):1125–32. doi: 10.1038/s41557-024-01473-5 (PMC11230901; doi:10.1038/s41557-024-01473-5)
Supplement: Supplementary file 2 — Crystallographic data for compound 3fa; CCDC reference 2246104. [file 41557_2024_1473_MOESM2_ESM.cif]

data_final
_audit_creation_date               2022-07-06
_audit_creation_method
;
Olex2 1.3
(compiled 2020.11.12 svn.r5f609507 for OlexSys, GUI svn.r6272)
;
_shelx_SHELXL_version_number       '2018/3'
_audit_contact_author_address      ?
_audit_contact_author_email        ?
_audit_contact_author_name         ''
_audit_contact_author_phone        ?
_publ_contact_author_id_orcid      ?
_publ_section_references
;
Dolomanov, O.V., Bourhis, L.J., Gildea, R.J, Howard, J.A.K. & Puschmann, H.
 (2009), J. Appl. Cryst. 42, 339-341.

Sheldrick, G.M. (2015). Acta Cryst. A71, 3-8.

Sheldrick, G.M. (2015). Acta Cryst. C71, 3-8.
;
_chemical_name_common              ?
_chemical_name_systematic          ?
_chemical_formula_moiety           'C18 H22 N2 O'
_chemical_formula_sum              'C18 H22 N2 O'
_chemical_formula_weight           282.37
_chemical_absolute_configuration   unk
_chemical_melting_point            ?
loop_
  _atom_type_symbol
  _atom_type_description
  _atom_type_scat_dispersion_real
  _atom_type_scat_dispersion_imag
  _atom_type_scat_source
 'C' 'C' 0.0033 0.0016 'International Tables Vol C Tables 4.2.6.8 and 6.1.1.4'
 'H' 'H' 0.0000 0.0000 'International Tables Vol C Tables 4.2.6.8 and 6.1.1.4'
 'N' 'N' 0.0061 0.0033 'International Tables Vol C Tables 4.2.6.8 and 6.1.1.4'
 'O' 'O' 0.0106 0.0060 'International Tables Vol C Tables 4.2.6.8 and 6.1.1.4'

_shelx_space_group_comment
;
The symmetry employed for this shelxl refinement is uniquely defined
by the following loop, which should always be used as a source of
symmetry information in preference to the above space-group names.
They are only intended as comments.
;
_space_group_crystal_system        'orthorhombic'
_space_group_IT_number             19
_space_group_name_H-M_alt          'P 21 21 21'
_space_group_name_Hall             'P 2ac 2ab'
loop_
  _space_group_symop_operation_xyz
 'x, y, z'
 '-x+1/2, -y, z+1/2'
 '-x, y+1/2, -z+1/2'
 'x+1/2, -y+1/2, -z'

_cell_length_a                     5.9479(2)
_cell_length_b                     14.9026(5)
_cell_length_c                     18.0059(7)
_cell_angle_alpha                  90
_cell_angle_beta                   90
_cell_angle_gamma                  90
_cell_volume                       1596.03(10)
_cell_formula_units_Z              4
_cell_measurement_reflns_used      9895
_cell_measurement_temperature      200.01
_cell_measurement_theta_max        26.37
_cell_measurement_theta_min        3.39
_shelx_estimated_absorpt_T_max     0.996
_shelx_estimated_absorpt_T_min     0.968
_exptl_absorpt_coefficient_mu      0.073
_exptl_absorpt_correction_T_max    0.7454
_exptl_absorpt_correction_T_min    0.6546
_exptl_absorpt_correction_type     multi-scan
_exptl_absorpt_process_details
;
SADABS-2016/2 (Bruker,2016/2) was used for absorption correction.
wR2(int) was 0.1467 before and 0.0448 after correction.
The Ratio of minimum to maximum transmission is 0.8782.
The \l/2 correction factor is Not present.
;
_exptl_absorpt_special_details     ?
_exptl_crystal_colour              colourless
_exptl_crystal_colour_primary      colourless
_exptl_crystal_density_diffrn      1.175
_exptl_crystal_density_meas        ?
_exptl_crystal_density_method      ?
_exptl_crystal_description         plate
_exptl_crystal_F_000               608
_exptl_crystal_size_max            0.44
_exptl_crystal_size_mid            0.39
_exptl_crystal_size_min            0.06
_exptl_transmission_factor_max     ?
_exptl_transmission_factor_min     ?
_diffrn_reflns_av_R_equivalents    0.0211
_diffrn_reflns_av_unetI/netI       0.0178
_diffrn_reflns_Laue_measured_fraction_full  0.979
_diffrn_reflns_Laue_measured_fraction_max  0.981
_diffrn_reflns_limit_h_max         7
_diffrn_reflns_limit_h_min         -7
_diffrn_reflns_limit_k_max         18
_diffrn_reflns_limit_k_min         -18
_diffrn_reflns_limit_l_max         21
_diffrn_reflns_limit_l_min         -22
_diffrn_reflns_number              13715
_diffrn_reflns_point_group_measured_fraction_full  0.985
_diffrn_reflns_point_group_measured_fraction_max  0.986
_diffrn_reflns_theta_full          25.242
_diffrn_reflns_theta_max           26.374
_diffrn_reflns_theta_min           2.734
_diffrn_ambient_temperature        200.01
_diffrn_detector_area_resol_mean   ?
_diffrn_measured_fraction_theta_full  0.979
_diffrn_measured_fraction_theta_max  0.981
_diffrn_measurement_device_type    'Bruker Venture Apex'
_diffrn_measurement_method         '\f and \w scans'
_diffrn_radiation_type             MoK\a
_diffrn_radiation_wavelength       0.71073
_diffrn_source                     ?
_diffrn_source_current             1.0
_diffrn_source_power               0.05
_diffrn_source_voltage             50.0
_diffrn_standards_number           0
_reflns_Friedel_coverage           0.722
_reflns_Friedel_fraction_full      0.993
_reflns_Friedel_fraction_max       0.993
_reflns_number_gt                  3047
_reflns_number_total               3217
_reflns_special_details
;
 Reflections were merged by SHELXL according to the crystal
 class for the calculation of statistics and refinement.
 
 _reflns_Friedel_fraction is defined as the number of unique
 Friedel pairs measured divided by the number that would be
 possible theoretically, ignoring centric projections and
 systematic absences.
;
_reflns_threshold_expression       'I > 2\s(I)'
_computing_cell_refinement         'SAINT V8.38A (Bruker, 2018)'
_computing_data_collection         ?
_computing_data_reduction          'SAINT V8.38A (Bruker, 2018)'
_computing_molecular_graphics      'Olex2 1.3 (Dolomanov et al., 2009)'
_computing_publication_material    'Olex2 1.3 (Dolomanov et al., 2009)'
_computing_structure_refinement    'SHELXL 2018/3 (Sheldrick, 2015)'
_computing_structure_solution      'SHELXT 2014/5 (Sheldrick, 2014)'
_refine_diff_density_max           0.142
_refine_diff_density_min           -0.117
_refine_diff_density_rms           0.026
_refine_ls_abs_structure_details
;
 Flack x determined using 1239 quotients [(I+)-(I-)]/[(I+)+(I-)]
 (Parsons, Flack and Wagner, Acta Cryst. B69 (2013) 249-259).
;
_refine_ls_abs_structure_Flack     -0.2(4)
_refine_ls_extinction_coef         0.144(19)
_refine_ls_extinction_expression  
 'Fc^*^=kFc[1+0.001xFc^2^\l^3^/sin(2\q)]^-1/4^'
_refine_ls_extinction_method       'SHELXL-2018/3 (Sheldrick 2018)'
_refine_ls_goodness_of_fit_ref     1.117
_refine_ls_hydrogen_treatment      mixed
_refine_ls_matrix_type             full
_refine_ls_number_parameters       202
_refine_ls_number_reflns           3217
_refine_ls_number_restraints       0
_refine_ls_R_factor_all            0.0391
_refine_ls_R_factor_gt             0.0361
_refine_ls_restrained_S_all        1.117
_refine_ls_shift/su_max            0.000
_refine_ls_shift/su_mean           0.000
_refine_ls_structure_factor_coef   Fsqd
_refine_ls_weighting_details      
 'w=1/[\s^2^(Fo^2^)+(0.0411P)^2^+0.2799P] where P=(Fo^2^+2Fc^2^)/3'
_refine_ls_weighting_scheme        calc
_refine_ls_wR_factor_gt            0.0932
_refine_ls_wR_factor_ref           0.0953
_refine_special_details            ?
_olex2_refinement_description
;
1. Fixed Uiso
 At 1.2 times of:
  All C(H) groups
 At 1.5 times of:
  All C(H,H,H) groups
2.a Ternary CH refined with riding coordinates:
 C008(H008)
2.b Aromatic/amide H refined with riding coordinates:
 C009(H009), C00A(H00A), C00B(H00B), C00E(H00I), C00F(H00J), C00H(H00N),
 C00I(H00O), C00J(H00P), C00K(H00Q), C00L(H00R)
2.c Idealised Me refined as rotating group:
 C00C(H00C,H00D,H00E), C00D(H00F,H00G,H00H), C00G(H00K,H00L,H00M)
;
_atom_sites_solution_hydrogens     mixed
_atom_sites_solution_primary       dual
_atom_sites_solution_secondary     ?
loop_
  _atom_site_label
  _atom_site_type_symbol
  _atom_site_fract_x
  _atom_site_fract_y
  _atom_site_fract_z
  _atom_site_U_iso_or_equiv
  _atom_site_adp_type
  _atom_site_occupancy
  _atom_site_site_symmetry_order
  _atom_site_calc_flag
  _atom_site_refinement_flags_posn
  _atom_site_refinement_flags_adp
  _atom_site_refinement_flags_occupancy
  _atom_site_disorder_assembly
  _atom_site_disorder_group
 O001 O 0.9052(2) 0.49606(10) 0.83219(11) 0.0547(5) Uani 1 1 d . . . . .
 N002 N 0.6397(3) 0.36680(11) 0.76272(9) 0.0341(4) Uani 1 1 d . . . . .
 N003 N 0.6155(3) 0.59289(10) 0.82363(10) 0.0369(4) Uani 1 1 d . . . . .
 C004 C 0.5466(3) 0.42796(11) 0.81791(10) 0.0308(4) Uani 1 1 d . . . . .
 C005 C 0.5899(3) 0.37636(11) 0.68725(10) 0.0326(4) Uani 1 1 d . . . . .
 C006 C 0.7018(3) 0.50983(12) 0.82458(11) 0.0347(4) Uani 1 1 d . . . . .
 C007 C 0.4035(4) 0.29350(13) 0.88898(10) 0.0357(4) Uani 1 1 d . . . . .
 C008 C 0.5287(3) 0.38144(13) 0.89441(10) 0.0362(4) Uani 1 1 d . . . . .
 H008 H 0.684614 0.368297 0.912099 0.043 Uiso 1 1 calc R U . . .
 C009 C 0.1899(4) 0.28902(15) 0.85854(13) 0.0457(5) Uani 1 1 d . . . . .
 H009 H 0.119171 0.342519 0.841910 0.055 Uiso 1 1 calc R U . . .
 C00A C 0.3814(4) 0.40667(13) 0.66173(11) 0.0390(5) Uani 1 1 d . . . . .
 H00A H 0.270733 0.426037 0.696244 0.047 Uiso 1 1 calc R U . . .
 C00B C 0.7478(4) 0.34803(14) 0.63468(12) 0.0439(5) Uani 1 1 d . . . . .
 H00B H 0.890786 0.327160 0.650612 0.053 Uiso 1 1 calc R U . . .
 C00C C 0.4178(5) 0.44371(15) 0.95086(12) 0.0513(6) Uani 1 1 d . . . . .
 H00C H 0.507193 0.498627 0.955775 0.077 Uiso 1 1 calc R U . . .
 H00D H 0.409013 0.413441 0.999096 0.077 Uiso 1 1 calc R U . . .
 H00E H 0.265945 0.459045 0.933971 0.077 Uiso 1 1 calc R U . . .
 C00D C 0.7632(4) 0.66982(14) 0.83536(13) 0.0471(5) Uani 1 1 d . . . . .
 H00F H 0.712832 0.703398 0.879104 0.071 Uiso 1 1 calc R U . . .
 H00G H 0.758419 0.708927 0.791630 0.071 Uiso 1 1 calc R U . . .
 H00H H 0.917469 0.648793 0.843224 0.071 Uiso 1 1 calc R U . . .
 C00E C 0.3352(4) 0.40861(16) 0.58614(13) 0.0500(6) Uani 1 1 d . . . . .
 H00I H 0.193177 0.429761 0.569538 0.060 Uiso 1 1 calc R U . . .
 C00F C 0.4979(5) 0.21570(17) 0.91655(18) 0.0630(7) Uani 1 1 d . . . . .
 H00J H 0.640215 0.217729 0.940453 0.076 Uiso 1 1 calc R U . . .
 C00G C 0.3831(4) 0.61605(16) 0.80836(19) 0.0626(7) Uani 1 1 d . . . . .
 H00K H 0.374521 0.649394 0.761537 0.094 Uiso 1 1 calc R U . . .
 H00L H 0.324425 0.653313 0.848801 0.094 Uiso 1 1 calc R U . . .
 H00M H 0.293435 0.561088 0.804435 0.094 Uiso 1 1 calc R U . . .
 C00H C 0.6974(5) 0.35014(17) 0.55942(13) 0.0594(7) Uani 1 1 d . . . . .
 H00N H 0.806153 0.330436 0.524404 0.071 Uiso 1 1 calc R U . . .
 C00I C 0.0778(5) 0.20817(18) 0.85191(14) 0.0621(7) Uani 1 1 d . . . . .
 H00O H -0.068368 0.206454 0.830708 0.075 Uiso 1 1 calc R U . . .
 C00J C 0.4915(5) 0.38046(18) 0.53486(13) 0.0605(7) Uani 1 1 d . . . . .
 H00P H 0.458036 0.381892 0.483286 0.073 Uiso 1 1 calc R U . . .
 C00K C 0.1777(6) 0.13031(18) 0.87596(18) 0.0756(10) Uani 1 1 d . . . . .
 H00Q H 0.104029 0.074281 0.869515 0.091 Uiso 1 1 calc R U . . .
 C00L C 0.3851(6) 0.13418(17) 0.9094(2) 0.0872(12) Uani 1 1 d . . . . .
 H00R H 0.452210 0.080805 0.927884 0.105 Uiso 1 1 calc R U . . .
 H002 H 0.779(5) 0.3642(16) 0.7716(13) 0.048(7) Uiso 1 1 d . . . . .
 H004 H 0.400(4) 0.4456(13) 0.8037(11) 0.031(5) Uiso 1 1 d . . . . .

loop_
  _atom_site_aniso_label
  _atom_site_aniso_U_11
  _atom_site_aniso_U_22
  _atom_site_aniso_U_33
  _atom_site_aniso_U_23
  _atom_site_aniso_U_13
  _atom_site_aniso_U_12
 O001 0.0307(8) 0.0379(8) 0.0956(13) 0.0078(8) -0.0137(8) -0.0001(6)
 N002 0.0324(9) 0.0332(8) 0.0365(8) 0.0030(6) -0.0043(7) 0.0041(7)
 N003 0.0327(8) 0.0275(8) 0.0506(9) 0.0016(7) -0.0028(8) -0.0001(6)
 C004 0.0296(9) 0.0266(9) 0.0362(9) 0.0025(7) -0.0045(7) 0.0023(7)
 C005 0.0384(10) 0.0219(8) 0.0375(9) 0.0031(7) -0.0007(8) -0.0067(7)
 C006 0.0315(9) 0.0322(9) 0.0405(10) 0.0044(8) -0.0040(8) 0.0004(7)
 C007 0.0394(10) 0.0322(9) 0.0356(9) 0.0053(7) 0.0074(8) 0.0041(8)
 C008 0.0357(10) 0.0385(10) 0.0343(9) 0.0053(8) -0.0057(8) 0.0001(8)
 C009 0.0481(12) 0.0406(11) 0.0484(12) 0.0049(9) -0.0024(10) -0.0057(10)
 C00A 0.0415(10) 0.0354(10) 0.0401(10) 0.0048(8) -0.0052(9) -0.0012(8)
 C00B 0.0433(12) 0.0406(11) 0.0479(12) -0.0004(9) 0.0047(10) -0.0002(9)
 C00C 0.0718(16) 0.0464(12) 0.0358(10) -0.0053(9) 0.0014(11) -0.0055(11)
 C00D 0.0480(12) 0.0323(10) 0.0610(14) 0.0020(9) -0.0023(11) -0.0050(9)
 C00E 0.0580(15) 0.0476(12) 0.0444(11) 0.0064(9) -0.0135(10) -0.0041(11)
 C00F 0.0513(14) 0.0465(13) 0.0913(19) 0.0279(13) 0.0144(14) 0.0123(12)
 C00G 0.0396(12) 0.0386(11) 0.110(2) 0.0046(13) -0.0105(14) 0.0100(10)
 C00H 0.0750(17) 0.0612(15) 0.0420(12) -0.0047(11) 0.0137(12) -0.0026(13)
 C00I 0.0717(18) 0.0595(15) 0.0552(14) -0.0047(11) 0.0086(13) -0.0280(14)
 C00J 0.0810(19) 0.0625(15) 0.0380(11) 0.0005(10) -0.0061(12) -0.0059(15)
 C00K 0.101(3) 0.0388(13) 0.0868(19) -0.0093(13) 0.0472(19) -0.0230(15)
 C00L 0.091(2) 0.0343(13) 0.137(3) 0.0265(16) 0.049(2) 0.0150(15)

_geom_special_details
;
 All esds (except the esd in the dihedral angle between two l.s. planes)
 are estimated using the full covariance matrix.  The cell esds are taken
 into account individually in the estimation of esds in distances, angles
 and torsion angles; correlations between esds in cell parameters are only
 used when they are defined by crystal symmetry.  An approximate (isotropic)
 treatment of cell esds is used for estimating esds involving l.s. planes.
;
loop_
  _geom_bond_atom_site_label_1
  _geom_bond_atom_site_label_2
  _geom_bond_distance
  _geom_bond_site_symmetry_2
  _geom_bond_publ_flag
 O001 C006 1.234(2) . ?
 N002 C004 1.458(2) . ?
 N002 C005 1.398(2) . ?
 N002 H002 0.85(3) . ?
 N003 C006 1.340(2) . ?
 N003 C00D 1.460(3) . ?
 N003 C00G 1.451(3) . ?
 C004 C006 1.535(3) . ?
 C004 C008 1.546(2) . ?
 C004 H004 0.95(2) . ?
 C005 C00A 1.398(3) . ?
 C005 C00B 1.399(3) . ?
 C007 C008 1.510(3) . ?
 C007 C009 1.385(3) . ?
 C007 C00F 1.381(3) . ?
 C008 H008 1.0000 . ?
 C008 C00C 1.526(3) . ?
 C009 H009 0.9500 . ?
 C009 C00I 1.382(3) . ?
 C00A H00A 0.9500 . ?
 C00A C00E 1.389(3) . ?
 C00B H00B 0.9500 . ?
 C00B C00H 1.388(3) . ?
 C00C H00C 0.9800 . ?
 C00C H00D 0.9800 . ?
 C00C H00E 0.9800 . ?
 C00D H00F 0.9800 . ?
 C00D H00G 0.9800 . ?
 C00D H00H 0.9800 . ?
 C00E H00I 0.9500 . ?
 C00E C00J 1.376(4) . ?
 C00F H00J 0.9500 . ?
 C00F C00L 1.394(4) . ?
 C00G H00K 0.9800 . ?
 C00G H00L 0.9800 . ?
 C00G H00M 0.9800 . ?
 C00H H00N 0.9500 . ?
 C00H C00J 1.378(4) . ?
 C00I H00O 0.9500 . ?
 C00I C00K 1.374(4) . ?
 C00J H00P 0.9500 . ?
 C00K H00Q 0.9500 . ?
 C00K C00L 1.374(5) . ?
 C00L H00R 0.9500 . ?

loop_
  _geom_angle_atom_site_label_1
  _geom_angle_atom_site_label_2
  _geom_angle_atom_site_label_3
  _geom_angle
  _geom_angle_site_symmetry_1
  _geom_angle_site_symmetry_3
  _geom_angle_publ_flag
 C004 N002 H002 105.9(17) . . ?
 C005 N002 C004 121.23(16) . . ?
 C005 N002 H002 113.3(17) . . ?
 C006 N003 C00D 119.53(17) . . ?
 C006 N003 C00G 125.96(17) . . ?
 C00G N003 C00D 114.45(17) . . ?
 N002 C004 C006 108.77(16) . . ?
 N002 C004 C008 110.69(15) . . ?
 N002 C004 H004 109.9(12) . . ?
 C006 C004 C008 109.16(15) . . ?
 C006 C004 H004 110.8(12) . . ?
 C008 C004 H004 107.6(12) . . ?
 N002 C005 C00A 122.71(18) . . ?
 N002 C005 C00B 119.00(18) . . ?
 C00A C005 C00B 118.09(18) . . ?
 O001 C006 N003 122.03(18) . . ?
 O001 C006 C004 117.78(16) . . ?
 N003 C006 C004 120.18(16) . . ?
 C009 C007 C008 121.29(18) . . ?
 C00F C007 C008 120.3(2) . . ?
 C00F C007 C009 118.3(2) . . ?
 C004 C008 H008 107.9 . . ?
 C007 C008 C004 111.43(15) . . ?
 C007 C008 H008 107.9 . . ?
 C007 C008 C00C 110.96(17) . . ?
 C00C C008 C004 110.52(16) . . ?
 C00C C008 H008 107.9 . . ?
 C007 C009 H009 119.4 . . ?
 C00I C009 C007 121.2(2) . . ?
 C00I C009 H009 119.4 . . ?
 C005 C00A H00A 119.9 . . ?
 C00E C00A C005 120.3(2) . . ?
 C00E C00A H00A 119.9 . . ?
 C005 C00B H00B 119.7 . . ?
 C00H C00B C005 120.6(2) . . ?
 C00H C00B H00B 119.7 . . ?
 C008 C00C H00C 109.5 . . ?
 C008 C00C H00D 109.5 . . ?
 C008 C00C H00E 109.5 . . ?
 H00C C00C H00D 109.5 . . ?
 H00C C00C H00E 109.5 . . ?
 H00D C00C H00E 109.5 . . ?
 N003 C00D H00F 109.5 . . ?
 N003 C00D H00G 109.5 . . ?
 N003 C00D H00H 109.5 . . ?
 H00F C00D H00G 109.5 . . ?
 H00F C00D H00H 109.5 . . ?
 H00G C00D H00H 109.5 . . ?
 C00A C00E H00I 119.4 . . ?
 C00J C00E C00A 121.2(2) . . ?
 C00J C00E H00I 119.4 . . ?
 C007 C00F H00J 119.9 . . ?
 C007 C00F C00L 120.2(3) . . ?
 C00L C00F H00J 119.9 . . ?
 N003 C00G H00K 109.5 . . ?
 N003 C00G H00L 109.5 . . ?
 N003 C00G H00M 109.5 . . ?
 H00K C00G H00L 109.5 . . ?
 H00K C00G H00M 109.5 . . ?
 H00L C00G H00M 109.5 . . ?
 C00B C00H H00N 119.6 . . ?
 C00J C00H C00B 120.8(2) . . ?
 C00J C00H H00N 119.6 . . ?
 C009 C00I H00O 120.0 . . ?
 C00K C00I C009 120.0(3) . . ?
 C00K C00I H00O 120.0 . . ?
 C00E C00J C00H 119.0(2) . . ?
 C00E C00J H00P 120.5 . . ?
 C00H C00J H00P 120.5 . . ?
 C00I C00K H00Q 120.3 . . ?
 C00I C00K C00L 119.4(2) . . ?
 C00L C00K H00Q 120.3 . . ?
 C00F C00L H00R 119.7 . . ?
 C00K C00L C00F 120.6(3) . . ?
 C00K C00L H00R 119.7 . . ?

loop_
  _geom_torsion_atom_site_label_1
  _geom_torsion_atom_site_label_2
  _geom_torsion_atom_site_label_3
  _geom_torsion_atom_site_label_4
  _geom_torsion
  _geom_torsion_site_symmetry_1
  _geom_torsion_site_symmetry_2
  _geom_torsion_site_symmetry_3
  _geom_torsion_site_symmetry_4
  _geom_torsion_publ_flag
 N002 C004 C006 O001 -48.9(2) . . . . ?
 N002 C004 C006 N003 132.46(18) . . . . ?
 N002 C004 C008 C007 -52.6(2) . . . . ?
 N002 C004 C008 C00C -176.50(17) . . . . ?
 N002 C005 C00A C00E -175.22(19) . . . . ?
 N002 C005 C00B C00H 175.1(2) . . . . ?
 C004 N002 C005 C00A -34.2(3) . . . . ?
 C004 N002 C005 C00B 150.95(18) . . . . ?
 C005 N002 C004 C006 -86.9(2) . . . . ?
 C005 N002 C004 C008 153.21(17) . . . . ?
 C005 C00A C00E C00J 0.4(3) . . . . ?
 C005 C00B C00H C00J 0.3(4) . . . . ?
 C006 C004 C008 C007 -172.33(16) . . . . ?
 C006 C004 C008 C00C 63.8(2) . . . . ?
 C007 C009 C00I C00K 0.2(4) . . . . ?
 C007 C00F C00L C00K -0.9(5) . . . . ?
 C008 C004 C006 O001 71.9(2) . . . . ?
 C008 C004 C006 N003 -106.66(19) . . . . ?
 C008 C007 C009 C00I 178.4(2) . . . . ?
 C008 C007 C00F C00L -178.0(2) . . . . ?
 C009 C007 C008 C004 -54.9(2) . . . . ?
 C009 C007 C008 C00C 68.7(2) . . . . ?
 C009 C007 C00F C00L 3.9(4) . . . . ?
 C009 C00I C00K C00L 2.8(4) . . . . ?
 C00A C005 C00B C00H 0.0(3) . . . . ?
 C00A C00E C00J C00H -0.2(4) . . . . ?
 C00B C005 C00A C00E -0.3(3) . . . . ?
 C00B C00H C00J C00E -0.2(4) . . . . ?
 C00D N003 C006 O001 -2.9(3) . . . . ?
 C00D N003 C006 C004 175.62(18) . . . . ?
 C00F C007 C008 C004 127.1(2) . . . . ?
 C00F C007 C008 C00C -109.3(2) . . . . ?
 C00F C007 C009 C00I -3.6(3) . . . . ?
 C00G N003 C006 O001 174.1(2) . . . . ?
 C00G N003 C006 C004 -7.4(3) . . . . ?
 C00I C00K C00L C00F -2.4(5) . . . . ?

_shelx_res_file
;
TITL final_a.res in P2(1)2(1)2(1)
    final.res
    created by SHELXL-2018/3 at 12:03:34 on 06-Jul-2022
REM Old TITL final_c.res in P222(1)
REM SHELXT solution in P2(1)2(1)2(1)
REM R1 0.145, Rweak 0.037, Alpha 0.009, Orientation as input
REM Flack x = -0.102 ( 0.411 ) from Parsons' quotients
REM Formula found by SHELXT: C18 N2 O
CELL 0.71073 5.9479 14.9026 18.0059 90 90 90
ZERR 4 0.0002 0.0005 0.0007 0 0 0
LATT -1
SYMM 0.5-X,-Y,0.5+Z
SYMM -X,0.5+Y,0.5-Z
SYMM 0.5+X,0.5-Y,-Z
SFAC C H N O
UNIT 72 88 8 4

L.S. 25
PLAN  10
SIZE 0.44 0.39 0.06
TEMP -73.14
CONF
BOND $H
list 4
MORE -1
fmap 2
acta
REM <olex2.extras>
REM <HklSrc "%.\\final.hkl">
REM </olex2.extras>

WGHT    0.041100    0.279900
EXTI    0.143856
FVAR       2.00019
O001  4    0.905170    0.496062    0.832187    11.00000    0.03067    0.03795 =
         0.09560    0.00782   -0.01371   -0.00011
N002  3    0.639670    0.366800    0.762723    11.00000    0.03239    0.03325 =
         0.03653    0.00297   -0.00430    0.00415
N003  3    0.615463    0.592891    0.823629    11.00000    0.03265    0.02754 =
         0.05062    0.00156   -0.00283   -0.00005
C004  1    0.546579    0.427957    0.817911    11.00000    0.02965    0.02659 =
         0.03618    0.00250   -0.00447    0.00234
C005  1    0.589886    0.376358    0.687251    11.00000    0.03837    0.02191 =
         0.03747    0.00309   -0.00068   -0.00674
C006  1    0.701817    0.509827    0.824577    11.00000    0.03153    0.03216 =
         0.04046    0.00436   -0.00400    0.00042
C007  1    0.403542    0.293500    0.888981    11.00000    0.03935    0.03223 =
         0.03559    0.00528    0.00736    0.00409
C008  1    0.528681    0.381438    0.894411    11.00000    0.03574    0.03855 =
         0.03430    0.00532   -0.00569    0.00009
AFIX  13
H008  2    0.684614    0.368297    0.912099    11.00000   -1.20000
AFIX   0
C009  1    0.189935    0.289019    0.858541    11.00000    0.04807    0.04061 =
         0.04836    0.00494   -0.00241   -0.00574
AFIX  43
H009  2    0.119171    0.342519    0.841910    11.00000   -1.20000
AFIX   0
C00A  1    0.381374    0.406673    0.661733    11.00000    0.04148    0.03545 =
         0.04010    0.00482   -0.00521   -0.00123
AFIX  43
H00A  2    0.270733    0.426037    0.696244    11.00000   -1.20000
AFIX   0
C00B  1    0.747782    0.348030    0.634679    11.00000    0.04329    0.04059 =
         0.04788   -0.00036    0.00469   -0.00023
AFIX  43
H00B  2    0.890786    0.327160    0.650612    11.00000   -1.20000
AFIX   0
C00C  1    0.417785    0.443710    0.950865    11.00000    0.07177    0.04638 =
         0.03578   -0.00533    0.00140   -0.00547
AFIX 137
H00C  2    0.507193    0.498627    0.955775    11.00000   -1.50000
H00D  2    0.409013    0.413441    0.999096    11.00000   -1.50000
H00E  2    0.265945    0.459045    0.933971    11.00000   -1.50000
AFIX   0
C00D  1    0.763184    0.669824    0.835361    11.00000    0.04805    0.03229 =
         0.06097    0.00195   -0.00226   -0.00496
AFIX 137
H00F  2    0.712832    0.703398    0.879104    11.00000   -1.50000
H00G  2    0.758419    0.708927    0.791630    11.00000   -1.50000
H00H  2    0.917469    0.648793    0.843224    11.00000   -1.50000
AFIX   0
C00E  1    0.335225    0.408612    0.586138    11.00000    0.05804    0.04764 =
         0.04436    0.00644   -0.01347   -0.00411
AFIX  43
H00I  2    0.193177    0.429761    0.569538    11.00000   -1.20000
AFIX   0
C00F  1    0.497916    0.215698    0.916551    11.00000    0.05135    0.04649 =
         0.09130    0.02794    0.01445    0.01231
AFIX  43
H00J  2    0.640215    0.217729    0.940453    11.00000   -1.20000
AFIX   0
C00G  1    0.383113    0.616050    0.808362    11.00000    0.03960    0.03864 =
         0.10958    0.00463   -0.01049    0.01004
AFIX 137
H00K  2    0.374521    0.649394    0.761537    11.00000   -1.50000
H00L  2    0.324425    0.653313    0.848801    11.00000   -1.50000
H00M  2    0.293435    0.561088    0.804435    11.00000   -1.50000
AFIX   0
C00H  1    0.697355    0.350143    0.559418    11.00000    0.07497    0.06123 =
         0.04200   -0.00475    0.01365   -0.00262
AFIX  43
H00N  2    0.806153    0.330436    0.524404    11.00000   -1.20000
AFIX   0
C00I  1    0.077826    0.208170    0.851910    11.00000    0.07166    0.05953 =
         0.05515   -0.00467    0.00860   -0.02801
AFIX  43
H00O  2   -0.068368    0.206454    0.830708    11.00000   -1.20000
AFIX   0
C00J  1    0.491528    0.380455    0.534860    11.00000    0.08103    0.06251 =
         0.03796    0.00053   -0.00611   -0.00594
AFIX  43
H00P  2    0.458036    0.381892    0.483286    11.00000   -1.20000
AFIX   0
C00K  1    0.177685    0.130306    0.875961    11.00000    0.10126    0.03880 =
         0.08677   -0.00927    0.04716   -0.02302
AFIX  43
H00Q  2    0.104029    0.074281    0.869515    11.00000   -1.20000
AFIX   0
C00L  1    0.385102    0.134183    0.909430    11.00000    0.09066    0.03430 =
         0.13664    0.02655    0.04941    0.01503
AFIX  43
H00R  2    0.452210    0.080805    0.927884    11.00000   -1.20000
AFIX   0
H002  2    0.779351    0.364169    0.771579    11.00000    0.04813
H004  2    0.399683    0.445616    0.803692    11.00000    0.03068
HKLF 4


REM  final_a.res in P2(1)2(1)2(1)
REM wR2 = 0.0953, GooF = S = 1.117, Restrained GooF = 1.117 for all data
REM R1 = 0.0361 for 3047 Fo > 4sig(Fo) and 0.0391 for all 3217 data
REM 202 parameters refined using 0 restraints

END

WGHT      0.0390      0.2834

REM Highest difference peak  0.142,  deepest hole -0.117,  1-sigma level  0.026
Q1    1   0.8909  0.6664  0.7959  11.00000  0.05    0.14
Q2    1   0.2734  0.5732  0.8414  11.00000  0.05    0.14
Q3    1   0.3728  0.6788  0.7983  11.00000  0.05    0.13
Q4    1   0.6181  0.4678  0.8206  11.00000  0.05    0.13
Q5    1   0.4612  0.3388  0.8958  11.00000  0.05    0.12
Q6    1   0.6636  0.7266  0.8295  11.00000  0.05    0.12
Q7    1   0.6182  0.5604  0.8524  11.00000  0.05    0.11
Q8    1   0.6346  0.3420  0.6608  11.00000  0.05    0.11
Q9    1   0.5383  0.4063  0.8593  11.00000  0.05    0.11
Q10   1   0.3461  0.5747  0.7530  11.00000  0.05    0.10
;
_shelx_res_checksum                52213
_shelx_hkl_file
;
   1   0   0   -1.20    0.90
  -1   0   0   -0.60    0.70
   2   0   0  207.28    6.80
  -2   0   0  215.78    6.90
  -3   0   0    0.80    2.70
   3   0   0    0.10    2.10
  -3   0   0   -1.50    1.10
   4   0   0 2727.33   51.79
  -4   0   0 2857.91   54.19
  -4   0   0 2744.63   56.09
   5   0   0    5.20    3.20
  -5   0   0   -2.80    2.40
  -5   0   0   -3.10    3.90
  -6   0   0  368.36   19.80
  -6   0   0  370.16   15.10
  -7   0   0   -1.10    8.00
   2  -1   0 2264.37   40.40
  -2  -1   0 2276.27   39.60
  -2   1   0 2240.58   40.60
   2   1   0 2158.38   38.50
  -3   1   0  565.74   15.40
  -3  -1   0  574.74   14.90
  -3  -1   0  543.75   16.20
   3   1   0  556.84   13.70
  -3   1   0  572.44   17.10
   3  -1   0  545.75   15.10
  -4  -1   0  371.16   14.70
  -4   1   0  329.27   14.30
  -4   1   0  349.87   15.10
  -4  -1   0  374.06   12.70
   4   1   0  363.06   11.50
   4  -1   0  352.56   12.80
  -5  -1   0  411.26   18.00
  -5   1   0  414.36   15.20
   5  -1   0  421.76   15.40
  -5  -1   0  428.56   14.90
  -5   1   0  422.36   18.50
  -6   1   0  221.08   11.80
  -6  -1   0  222.58   11.80
   6  -1   0  253.77   12.80
  -6   1   0  229.18   16.60
  -6  -1   0  243.28   16.60
  -7   1   0    6.30    9.00
  -7  -1   0  -12.80    7.80
   0   2   0  181.78    4.10
   0  -2   0  223.98    4.40
   0  -2   0  219.08    3.60
  -2  -2   0  651.83   13.70
   2  -2   0  627.64   15.40
  -2   2   0  661.73   15.30
  -2   2   0  649.64   16.60
  -3   2   0    4.10    1.80
  -3   2   0    2.00    2.60
  -3  -2   0    4.80    1.60
  -3  -2   0    4.40    2.80
   3  -2   0    0.00    2.60
  -4   2   0  803.12   22.40
  -4  -2   0  825.92   21.00
  -4  -2   0  808.22   22.80
   4  -2   0  836.92   21.90
  -4   2   0  829.62   24.40
   5  -2   0   62.09    8.30
  -5   2   0   73.59   10.30
  -5   2   0   54.69    6.10
  -5  -2   0   64.09    5.70
  -5  -2   0   60.49    9.50
   6  -2   0   28.10    6.50
  -6  -2   0   31.50    4.80
  -6   2   0   32.50    8.20
  -6  -2   0   36.70    7.80
  -6   2   0   32.30    4.30
  -7  -2   0   13.90    8.20
  -7   2   0   19.70    9.30
   0  -3   0    0.30    0.60
   0  -3   0   -0.40    0.30
   0   3   0    1.00    0.70
   2  -3   0  909.71   20.40
  -2   3   0  909.51   21.50
  -2  -3   0  933.71   17.40
  -2   3   0  921.41   20.00
  -3   3   0 1172.98   26.10
   3  -3   0 1115.69   25.90
  -3  -3   0 1156.98   23.80
  -3   3   0 1141.59   27.90
  -4   3   0  204.48    9.30
  -4   3   0  194.38   12.00
  -4  -3   0  202.48   10.80
   4  -3   0  200.68   10.60
  -4  -3   0  208.48    8.60
   5  -3   0  131.09   10.80
  -5   3   0  143.39   15.30
  -5   3   0  143.99    8.60
  -5  -3   0  141.49   12.00
  -5  -3   0  149.09    8.40
   6  -3   0  106.99   10.60
  -6  -3   0  110.39   12.60
  -6   3   0   88.09    8.70
  -6   3   0   88.59   13.20
  -6  -3   0  100.19    8.30
  -7  -3   0    7.00    7.70
   7  -3   0   14.40    6.00
  -7   3   0    0.00    8.40
  -1   4   0 2239.28   38.30
   1  -4   0 2210.18   39.10
  -1   4   0 2217.08   40.20
   2  -4   0  181.58    7.90
  -2   4   0  172.78    6.70
  -2   4   0  173.78    8.40
   3  -4   0  586.84   17.20
  -3   4   0  603.84   16.50
  -3  -4   0  596.74   14.10
  -3   4   0  601.84   18.80
  -4   4   0  588.34   17.60
  -4   4   0  591.34   20.80
   4  -4   0  576.84   18.70
  -4  -4   0  577.74   16.00
  -4  -4   0  569.44   18.10
   5  -4   0  254.77   18.10
  -5   4   0  279.27   12.60
  -5   4   0  265.67   16.90
  -5  -4   0  277.07   14.70
  -5  -4   0  285.97   11.50
  -6   4   0    7.40    4.40
   6  -4   0   12.00    5.50
  -6   4   0    9.50    6.80
  -6  -4   0    2.50    3.90
  -6  -4   0    7.50    7.40
   7  -4   0    2.50    6.80
  -7   4   0   -1.70    8.10
  -7  -4   0    8.50    8.00
   0   5   0    4.40    1.10
   0  -5   0    2.40    0.70
  -1   5   0  775.92   17.30
   1  -5   0  781.42   16.50
  -1  -5   0  760.62   12.90
  -1   5   0  767.02   15.10
  -2   5   0 8081.89  136.79
  -2   5   0 8217.88  134.09
   2  -5   0 8065.49  135.29
   3  -5   0  221.48   10.40
  -3   5   0  209.28    8.70
  -3   5   0  216.78   11.10
  -3  -5   0  212.28    6.80
  -4   5   0  166.78    8.50
  -4   5   0  169.88   12.50
  -4  -5   0  168.28   10.30
   4  -5   0  166.08   11.30
  -4  -5   0  181.78    7.90
  -5   5   0   -6.20    4.80
   5  -5   0   -6.80    4.30
  -5  -5   0    1.40    2.50
  -5  -5   0    0.60    4.80
  -5   5   0   -5.00    2.90
  -6  -5   0  113.39   13.00
  -6   5   0   88.19   10.40
  -6  -5   0  114.49    8.40
   6  -5   0  108.09   11.80
  -6   5   0  114.09   14.30
   7  -5   0   57.89   10.00
  -7   5   0   51.19   11.60
  -7  -5   0   59.69   10.80
   0  -6   0   85.19    2.90
   0   6   0   85.69    3.40
   0  -6   0   85.09    3.40
  -1   6   0 1380.56   24.60
  -1   6   0 1380.26   27.60
   1  -6   0 1379.76   26.70
  -2   6   0 4930.71   88.39
   2  -6   0 5139.69   87.39
  -2   6   0 5009.80   85.29
   3  -6   0  145.59    9.00
  -3   6   0  147.99    7.00
  -3  -6   0  151.78    7.20
  -3  -6   0  140.49    5.00
  -4  -6   0  308.57   10.50
   4  -6   0  312.17   14.70
  -4  -6   0  315.57   12.70
  -4   6   0  314.87   16.10
  -4   6   0  319.97   12.30
  -5  -6   0 1692.53   37.20
  -5   6   0 1739.43   44.80
   5  -6   0 1758.82   42.00
  -5  -6   0 1725.23   39.50
  -5   6   0 1743.33   40.20
  -6   6   0  159.98   16.40
  -6  -6   0  148.19    9.70
  -6   6   0  139.09   11.80
   6  -6   0  143.29   13.40
  -6  -6   0  149.59   13.50
  -7   6   0   34.90   10.70
   7  -6   0   32.80    8.30
  -7  -6   0   32.10   10.00
   0  -7   0    3.30    1.10
   0  -7   0    4.30    0.90
   0   7   0    5.50    1.30
  -2  -7   0   66.49    2.20
  -2   7   0   57.39    3.70
   2  -7   0   65.49    6.50
  -2   7   0   56.89    6.10
  -3  -7   0   11.10    2.90
  -3   7   0    9.40    2.20
   3  -7   0    9.20    3.80
  -3   7   0   16.80    4.40
   4  -7   0  267.07   14.70
  -4   7   0  282.97   11.60
  -4  -7   0  277.97   11.70
  -4   7   0  252.17   14.70
  -4  -7   0  287.97    9.60
  -5   7   0  111.59    8.10
   5  -7   0   94.19   11.60
  -5   7   0   90.69   12.80
  -5  -7   0  108.79   10.10
  -5  -7   0  107.79    6.60
  -6  -7   0   61.79   11.30
  -6   7   0   55.29   11.00
   6  -7   0   41.30    8.40
  -6  -7   0   49.00    7.60
  -1   8   0  189.48    4.90
  -1   8   0  191.68    8.00
   1  -8   0  189.08    7.70
  -2   8   0   32.80    5.10
  -2   8   0   23.40    2.50
   2  -8   0   26.60    4.50
   3  -8   0  194.38   11.20
  -3   8   0  198.68    8.20
  -3   8   0  201.58   11.50
  -3  -8   0  200.08    7.60
  -4   8   0  431.66   19.00
  -4  -8   0  429.36   13.90
  -4   8   0  419.56   14.30
   4  -8   0  433.26   25.70
  -4  -8   0  437.36   12.10
  -5  -8   0  135.39   10.50
  -5   8   0  132.59    8.60
  -5  -8   0  124.59    8.30
   5  -8   0  137.29   12.80
  -5   8   0  142.09   13.90
   6  -8   0    4.80    6.60
  -6   8   0   11.00    7.60
  -6  -8   0    2.60    6.40
  -6  -8   0   15.90    4.20
   0   9   0   15.80    2.50
   1  -9   0    2.50    2.80
  -1   9   0    4.70    0.80
  -1   9   0    2.80    2.50
   2  -9   0 2791.02   52.99
  -2   9   0 2659.83   48.20
  -2   9   0 2779.42   53.49
  -3   9   0 1264.17   32.10
   3  -9   0 1275.17   31.50
  -3   9   0 1296.87   28.00
  -3  -9   0 1238.98   21.80
  -3  -9   0 1227.18   23.90
  -4  -9   0    6.50    1.80
  -4   9   0    2.60    2.40
   4  -9   0    1.20    5.00
  -4  -9   0    7.20    3.60
  -5  -9   0   -0.50    4.30
   5  -9   0    7.60    6.40
  -5   9   0    3.80    5.50
  -6   9   0  348.77   21.20
   6  -9   0  332.27   20.20
  -6  -9   0  340.27   16.30
  -6  -9   0  326.37   13.80
   0 -10   0 3593.74   59.59
   0  10   0 3474.45   58.89
  -1  10   0   26.50    4.40
   1 -10   0   20.60    3.80
  -2  10   0  845.42   17.60
   2 -10   0  835.92   22.50
  -2  10   0  836.72   22.50
   3 -10   0   29.70    6.00
  -3  10   0   28.80    3.90
  -3  10   0   24.40    5.40
  -4 -10   0  572.54   14.80
   4 -10   0  593.84   22.40
  -4  10   0  600.24   22.70
  -4  10   0  597.14   17.30
  -4 -10   0  601.04   12.00
  -4 -10   0  564.94   14.10
   5 -10   0   70.69   12.30
  -5 -10   0   66.39    9.40
  -5  10   0   91.09    7.20
  -5  10   0   98.59   12.50
  -5 -10   0   80.39    8.70
  -6  10   0    6.60    7.60
   6 -10   0    3.20    8.10
  -6 -10   0   15.10    4.90
  -6 -10   0   -5.80    5.50
   0  11   0   77.59    4.20
   1 -11   0  102.79    7.50
  -1 -11   0  104.09    3.60
  -1  11   0  101.29    6.50
  -2  11   0   28.70    2.30
  -2  11   0   34.80    6.60
   2 -11   0   28.00    5.50
  -3  11   0    2.50    4.20
   3 -11   0    3.10    4.70
  -4  11   0    8.70    2.70
  -4  11   0   10.10    5.80
  -4 -11   0   17.30    3.20
   4 -11   0   10.40    6.20
  -5 -11   0  163.88    5.50
  -5  11   0  197.28   15.70
  -5 -11   0  186.18    9.70
   5 -11   0  179.78   16.00
  -5  11   0  208.88   10.00
  -5 -11   0  192.18    9.80
   0  12   0  755.52   15.80
   0 -12   0  829.62   17.90
  -1 -12   0  163.48    5.10
  -1  12   0  177.38    8.30
   1 -12   0  153.98    9.70
  -2  12   0  760.12   15.40
  -2  12   0  754.52   21.50
   2 -12   0  758.72   22.50
  -3  12   0  254.27   14.00
  -3  12   0  249.38    9.70
   3 -12   0  234.28   18.00
  -4 -12   0   79.69    4.40
  -4  12   0   88.39    6.10
   4 -12   0   84.79   12.00
  -4  12   0   84.99   11.80
  -5  12   0   17.60    4.30
   5 -12   0   16.10    8.60
  -5  12   0   18.80    8.50
   0  13   0   60.99    4.70
  -1  13   0  523.75   14.60
  -1 -13   0  508.75   11.40
   1 -13   0  522.25   16.70
   2 -13   0 1478.15   35.40
  -2  13   0 1482.15   33.70
  -2  13   0 1485.35   26.10
  -3  13   0    7.60    1.80
   3 -13   0    6.90    6.10
  -3  13   0   12.00    5.50
   4 -13   0   84.99   13.30
  -4  13   0   85.19   11.70
  -4 -13   0   84.99    4.50
  -4  13   0   80.49    6.00
   5 -13   0   11.90    8.60
  -5  13   0   30.10    4.70
  -5  13   0   36.40    9.20
  -5 -13   0   43.70    6.40
   0  14   0 2458.95   42.40
   0 -14   0 2490.75   46.30
  -1  14   0  835.52   19.90
  -1 -14   0  843.52   17.50
   1 -14   0  860.71   23.00
  -2  14   0   15.40    4.40
   2 -14   0   15.90    5.80
  -3  14   0    6.80    1.90
   3 -14   0    1.90    6.20
  -3  14   0    4.90    5.50
   4 -14   0   11.60    7.90
  -4  14   0    6.20    6.60
  -4  14   0    4.50    3.00
  -1  15   0  366.16   11.70
   1 -15   0  357.56   15.10
  -1 -15   0  340.87   10.50
  -2  15   0  457.05   15.70
   2 -15   0  362.26   23.00
  -3  15   0  419.86   18.20
   3 -15   0  416.66   20.60
  -3  15   0  430.76   10.40
   4 -15   0   10.10    8.60
  -4  15   0    4.50    6.50
   0 -16   0  137.19    9.80
   0  16   0  128.19    4.90
   1 -16   0    9.80    5.60
  -1 -16   0   14.00    3.60
  -2 -16   0  150.58    6.20
   2 -16   0  166.38   14.20
  -2  16   0  170.58   10.10
   3 -16   0    5.00    7.50
  -3  16   0   14.40    5.50
   0 -17   0    3.60    5.10
  -1 -17   0  119.29    8.90
  -1  17   0  118.19    7.00
   1 -17   0  128.39   12.40
   2 -17   0  103.69   14.10
  -2 -17   0  106.99    6.30
  -2  17   0   97.39    8.80
   3 -17   0    0.30    8.20
  -3  17   0    7.10    4.90
   0 -18   0   62.29   10.70
  -1  18   0   69.39    5.90
  -1 -18   0   67.59    8.50
   1 -18   0   79.09   12.90
   2   0   1   -0.20    1.10
  -2   0  -1   -0.20    0.70
  -2   0   1    1.20    0.70
  -2   0  -1    1.20    1.80
   2   0  -1    2.60    1.50
  -3   0   1 1091.19   24.10
   3   0   1 1092.59   23.10
   3   0  -1 1070.59   23.50
  -3   0  -1 1109.49   25.80
  -3   0  -1 1105.79   24.30
   4   0   1  591.54   16.40
  -4   0   1  576.44   19.50
  -4   0  -1  596.94   17.30
  -4   0  -1  595.64   19.40
   4   0  -1  572.34   16.60
  -4   0   1  583.44   17.20
  -5   0  -1  146.89   11.90
  -5   0   1  164.28    8.70
   5   0  -1  173.68    9.80
  -5   0  -1  168.78    9.10
  -5   0   1  174.08   12.70
  -6   0  -1  124.39    9.20
  -6   0  -1  134.69   13.90
   6   0  -1  129.59    9.90
  -6   0   1  120.89    9.00
  -6   0   1  129.69   14.10
  -7   0  -1  122.29   16.60
  -7   0   1  106.39   17.30
  -1  -1  -1 2441.36   41.00
   1  -1  -1 2382.26   42.20
   1   1   1 2788.62   45.90
  -1   1  -1 2441.26   42.90
  -1   1  -1 2381.36   42.10
  -2   1   1 5426.06   90.69
  -2  -1  -1 5396.16   90.89
  -2   1  -1 5356.66   90.19
  -2  -1   1 5444.35   89.29
  -2   1  -1 5368.66   91.49
   2  -1  -1 5367.66   90.09
   3   1  -1   67.09    5.00
  -3  -1  -1   55.99    4.20
  -3  -1  -1   61.09    6.20
  -3   1   1   67.59    4.70
   3  -1   1   49.30    5.50
  -3   1  -1   59.09    6.30
  -3   1  -1   64.99    4.70
   3  -1  -1   64.89    5.90
  -3  -1   1   65.79    4.40
   4   1  -1   88.19    6.30
   4  -1   1   82.29    6.80
  -4   1   1   92.19    8.70
  -4  -1  -1   88.59    8.10
  -4   1   1   80.59    6.70
  -4  -1  -1   86.99    5.70
  -4  -1   1   90.89    5.80
  -4  -1   1   85.29    8.20
  -4   1  -1   97.69    8.80
   4  -1  -1   85.69    7.20
  -5   1   1    5.20    5.50
  -5  -1  -1    9.30    2.60
   5  -1   1    9.10    4.00
   5   1  -1   10.10    3.50
  -5  -1  -1    6.10    5.10
   5  -1  -1    4.00    3.90
  -5  -1   1   14.10    5.30
  -5   1  -1    5.90    4.80
  -5   1  -1    5.70    2.70
  -5  -1   1    4.00    2.50
  -6  -1  -1  247.18   12.10
  -6  -1  -1  237.38   16.00
  -6   1   1  235.28   11.80
  -6   1   1  245.08   16.90
  -6  -1   1  234.38   11.80
  -6  -1   1  233.38   16.70
   6  -1  -1  223.18   13.50
  -6   1  -1  253.17   16.60
  -6   1  -1  223.28   12.00
  -7  -1  -1    9.20    8.10
  -7   1   1    6.90    9.10
  -7   1  -1    3.40    8.70
  -7  -1   1    1.80    8.80
   1  -2   1 1100.69   21.10
  -1   2   1 1115.49   20.00
   1  -2   1 1122.89   20.40
  -1  -2  -1  943.01   19.50
  -1   2  -1 1098.89   20.60
  -1   2  -1 1089.39   21.20
   1  -2  -1 1085.69   20.50
  -1  -2   1 1100.39   18.30
  -2  -2  -1  477.15   12.00
  -2  -2  -1  481.35   10.70
   2  -2   1  456.75   12.30
  -2   2   1  479.45   12.20
   2   2  -1  475.45    9.90
  -2   2  -1  455.55   12.20
  -2  -2   1  496.45   11.10
   2  -2  -1  475.25   12.70
  -2   2  -1  487.35   13.60
   3  -2   1 1865.41   37.30
   3   2  -1 1809.62   33.80
  -3   2   1 1958.80   37.90
  -3  -2  -1 1911.41   37.80
  -3   2   1 1819.42   39.40
  -3  -2  -1 1901.11   36.10
  -3   2  -1 1881.01   39.90
  -3  -2   1 1894.51   36.50
  -3   2  -1 1968.10   38.50
   3  -2  -1 1878.31   38.00
  -4   2   1   81.39    8.60
   4  -2   1   82.69    7.10
  -4  -2  -1   81.89    5.40
  -4  -2  -1   88.09    7.90
  -4   2   1   78.39    5.80
   4  -2  -1   82.99    7.30
  -4  -2   1   87.19    5.50
  -4   2  -1   86.49    5.60
  -4   2  -1   88.29    8.70
   5  -2   1  402.16   15.40
  -5   2   1  395.56   14.80
  -5  -2  -1  407.16   14.50
  -5   2   1  420.96   19.10
  -5  -2  -1  398.06   17.40
   5  -2  -1  415.36   16.10
  -5   2  -1  413.36   18.60
  -5   2  -1  413.76   15.20
  -5  -2   1  429.36   18.20
  -5  -2   1  393.26   14.40
  -6  -2  -1    5.10    6.20
  -6   2   1   11.10    3.90
  -6   2   1    7.10    6.80
   6  -2   1   11.50    4.70
  -6  -2  -1   11.30    3.90
  -6   2  -1   11.20    4.00
  -6  -2   1    4.90    3.60
  -6   2  -1    5.00    6.50
  -6  -2   1    6.10    6.10
   6  -2  -1    9.80    5.40
  -7  -2  -1  135.39   15.90
  -7   2   1  137.69   17.70
  -7   2  -1  138.09   17.50
  -7  -2   1  123.99   16.50
   7  -2  -1  157.78   12.20
  -1  -3  -1 1110.69   19.00
   1  -3   1 1101.19   21.30
  -1   3   1 1121.79   20.70
   1  -3   1 1127.09   22.30
  -1   3  -1 1121.79   21.10
   1  -3  -1 1120.09   21.20
  -1   3  -1 1106.69   22.00
  -2  -3  -1 1198.48   23.40
  -2   3   1 1217.58   24.50
   2  -3   1 1183.68   24.80
  -2   3  -1 1172.38   26.10
  -2   3  -1 1235.98   25.00
  -2  -3   1 1211.48   22.20
   2  -3  -1 1207.08   25.10
  -3  -3  -1  197.58    8.80
  -3   3   1  197.48    8.30
   3  -3   1  192.08    9.20
  -3   3   1  196.28   10.20
  -3  -3  -1  199.18    7.20
   3  -3  -1  194.08    9.40
  -3   3  -1  199.88    8.50
  -3   3  -1  195.28   10.30
  -3  -3   1  199.18    7.20
  -4  -3  -1  366.96   14.10
   4  -3   1  378.06   14.10
  -4  -3  -1  367.96   12.30
  -4   3   1  383.56   13.30
  -4   3   1  389.86   16.40
   4  -3  -1  361.76   14.20
  -4  -3   1  386.96   12.40
  -4   3  -1  373.96   13.30
  -4   3  -1  359.56   15.70
  -5  -3  -1  895.81   26.50
  -5  -3  -1  894.71   23.90
  -5   3   1  893.21   24.90
   5  -3   1  910.01   25.40
  -5   3   1  885.41   35.90
  -5   3  -1  885.41   25.10
  -5   3  -1  842.62   32.00
  -5  -3   1  903.41   23.80
   5  -3  -1  874.71   25.50
  -5  -3   1  906.71   27.10
  -6  -3  -1  102.69   12.20
  -6  -3  -1  111.99    8.70
   6  -3   1  101.39   10.80
  -6   3   1  113.49   13.70
  -6  -3   1   90.69   12.50
  -6   3  -1  102.79   13.50
  -6  -3   1   99.09    8.30
  -6   3  -1   77.39    8.90
   6  -3  -1  107.09   11.00
  -7  -3  -1   37.50    8.90
  -7   3   1   31.80    9.40
  -7  -3   1   34.80    9.90
  -7   3  -1   27.80    8.90
   7  -3  -1   36.40    8.50
   0   4   1 1991.10   36.80
   0  -4   1 2332.27   36.70
  -2  -4  -1 1873.41   34.00
  -2   4   1 1900.11   38.10
  -2   4   1 1909.41   35.80
   2  -4   1 1927.91   36.80
  -2   4  -1 1897.71   35.70
   2  -4  -1 1882.51   36.30
  -2   4  -1 1847.02   37.30
  -2  -4   1 1844.42   31.80
  -3   4   1 1545.25   35.70
  -3   4   1 1632.74   33.40
  -3  -4  -1 1591.84   30.40
  -3  -4  -1 1601.44   32.10
  -3  -4   1 1583.94   30.40
  -3   4  -1 1641.24   33.80
  -3   4  -1 1584.44   35.60
   3  -4  -1 1546.05   33.90
  -4  -4  -1  510.75   16.70
  -4   4   1  513.35   19.60
  -4  -4  -1  520.45   14.90
  -4   4   1  529.25   16.40
   4  -4   1  528.05   17.70
  -4  -4   1  512.15   14.70
   4  -4  -1  491.35   17.30
  -5   4   1 1587.64   42.10
  -5   4   1 1559.74   37.30
  -5  -4  -1 1621.14   35.90
  -5  -4  -1 1602.94   37.80
  -5   4  -1 1606.84   37.70
  -5  -4   1 1616.54   38.60
  -5   4  -1 1556.44   41.40
  -5  -4   1 1650.33   35.80
   5  -4  -1 1413.76   43.50
   6  -4   1   26.00    6.50
  -6   4   1   32.50    8.70
  -6   4   1   28.60    5.30
  -6  -4  -1   30.60    4.30
  -6  -4   1   34.30    8.00
  -6   4  -1   30.70    8.50
   6  -4  -1   26.60    6.70
  -6  -4   1   34.60    6.70
   7  -4   1   72.89   11.00
  -7  -4  -1   53.99   10.80
  -7  -4   1   29.30   10.20
  -7   4  -1   48.40   11.10
   7  -4  -1   38.80    8.10
   1  -5   1 4135.09   69.39
   1  -5   1 4171.88   70.89
  -1   5   1 4022.40   70.39
  -1   5  -1 4086.19   69.59
   1  -5  -1 4045.80   68.49
  -1   5  -1 4085.49   67.49
  -2   5   1 2338.37   42.50
  -2   5   1 2325.37   45.40
   2  -5   1 2336.57   43.90
  -2  -5  -1 2256.17   39.90
   2  -5  -1 2397.26   44.60
  -2   5  -1 2329.87   45.40
  -2   5  -1 2303.07   43.20
  -3   5   1  362.16   11.70
   3  -5   1  336.07   12.80
  -3  -5  -1  341.47    9.20
  -3  -5  -1  339.47   11.00
  -3   5   1  344.47   14.20
  -3  -5   1  348.27    9.40
   3  -5  -1  341.17   13.10
  -3   5  -1  333.87   13.60
  -3   5  -1  339.97   11.60
  -4   5   1 3016.90   62.69
  -4   5   1 3085.19   58.79
  -4  -5  -1 2973.70   56.99
   4  -5   1 2955.50   59.29
  -4  -5  -1 2987.30   55.49
   4  -5  -1 2998.80   60.29
  -4   5  -1 3008.80   62.59
  -4  -5   1 3098.29   56.39
  -4   5  -1 3087.49   59.69
   5  -5   1  126.79   11.20
  -5  -5  -1  128.79   10.90
  -5   5   1  133.59   13.10
  -5  -5  -1  125.09    7.40
  -5   5   1  130.49    8.40
  -5  -5   1  133.29    7.60
  -5   5  -1  123.29   13.00
  -5   5  -1  133.29    8.80
  -5  -5   1  140.19   11.50
   5  -5  -1  130.09   11.80
  -6   5   1  141.49   11.10
  -6  -5  -1  147.59    9.60
  -6   5   1  105.89   14.00
   6  -5   1  156.38   12.80
  -6  -5  -1  161.28   13.10
  -6   5  -1  122.29   11.00
  -6   5  -1  135.79   14.90
   6  -5  -1  146.69   12.90
  -6  -5   1  137.49    9.30
   7  -5   1   39.00    9.10
  -7  -5  -1   41.00    9.70
  -7   5   1   40.50   11.10
   7  -5  -1   72.79   13.10
  -7  -5   1   52.79   10.80
  -7   5  -1   53.59   10.70
   0  -6  -1  856.31   15.40
   0  -6   1  868.61   15.30
   0   6   1  852.21   16.20
   0  -6   1  897.61   17.30
   0   6  -1  841.52   16.10
  -1   6   1 9999.00  163.48
  -2   6   1 2155.38   43.30
  -2   6   1 2191.88   39.90
   2  -6   1 2154.78   41.80
  -2  -6  -1 2118.89   36.70
  -2   6  -1 2195.98   43.70
  -2   6  -1 2250.87   41.20
   2  -6  -1 2187.38   42.80
  -3   6   1  454.95   16.80
  -3   6   1  466.05   13.90
  -3  -6  -1  471.95   12.70
   3  -6   1  464.65   15.70
  -3   6  -1  472.55   16.70
  -3  -6   1  466.65   11.20
  -3   6  -1  458.35   14.10
   3  -6  -1  481.25   16.00
   4  -6   1  285.37   14.10
  -4  -6  -1  299.97   10.20
  -4   6   1  306.37   16.00
  -4   6   1  300.37   11.70
  -4  -6  -1  303.47   12.20
  -4   6  -1  313.57   15.60
  -4  -6   1  305.37   10.30
   4  -6  -1  302.87   14.70
  -4   6  -1  309.37   12.10
   5  -6   1  631.54   22.90
  -5   6   1  655.53   25.50
  -5   6   1  648.14   20.40
  -5  -6  -1  634.74   20.60
  -5  -6  -1  646.74   18.60
  -5  -6   1  647.54   21.50
  -5   6  -1  642.14   20.50
  -5  -6   1  644.94   18.50
  -5   6  -1  627.04   24.80
   5  -6  -1  632.84   22.70
  -6  -6  -1    7.20    6.20
   6  -6   1    5.80    5.70
  -6   6   1   15.20    5.70
  -6   6   1    5.70    6.60
   6  -6  -1    4.00    5.70
  -6   6  -1   14.00    7.60
  -6   6  -1    5.30    5.20
  -6  -6   1   18.60    7.20
  -6  -6   1    3.80    3.90
  -7  -6  -1   13.90    8.30
   7  -6   1    5.40    7.00
  -7   6   1    5.90    9.70
   7  -6  -1    8.00    7.30
  -7   6  -1    1.30    9.10
  -7  -6   1    9.30    9.80
  -7  -6   1    5.40    8.30
   0  -7   1  659.43   14.30
   0   7   1  653.23   13.20
   0  -7   1  669.23   12.60
   0   7  -1  659.03   13.20
   0  -7  -1  649.04   12.60
  -1   7   1 1979.90   38.30
  -1   7   1 1987.70   34.70
   1  -7   1 2086.59   39.30
   1  -7   1 2067.59   37.70
  -1   7  -1 2017.20   37.80
  -1  -7   1 2007.30   33.70
   1  -7  -1 1993.60   37.00
  -1   7  -1 1995.60   34.20
   2  -7   1 1063.69   24.70
  -2   7   1 1061.29   22.10
  -2   7   1 1069.09   25.80
  -2   7  -1 1046.00   25.20
   2  -7  -1 1070.69   24.80
  -2   7  -1 1060.59   22.40
  -2  -7   1 1062.19   18.60
   3  -7   1    2.80    3.50
  -3   7   1    3.90    3.60
  -3   7   1    4.90    1.70
  -3  -7  -1    4.30    2.40
  -3   7  -1    5.70    3.40
   3  -7  -1    4.20    3.50
  -3   7  -1    6.00    1.90
  -3  -7   1    4.80    1.00
  -4  -7  -1  852.71   21.10
  -4   7   1  866.11   22.60
   4  -7   1  830.92   25.20
  -4   7   1  842.22   27.00
  -4  -7  -1  849.91   19.80
  -4   7  -1  871.01   27.00
  -4  -7   1  859.91   20.00
   4  -7  -1  854.91   25.90
  -4  -7   1  828.92   22.00
  -4   7  -1  874.31   23.20
   5  -7   1  854.91   27.40
  -5  -7  -1  880.31   24.10
  -5   7   1  868.51   30.30
  -5  -7  -1  864.11   22.30
  -5   7   1  876.91   24.70
  -5   7  -1  894.21   25.20
  -5  -7   1  874.31   25.20
  -5  -7   1  854.31   23.60
   5  -7  -1  857.41   27.70
  -5   7  -1  888.41   29.80
  -6   7   1   31.00    8.80
   6  -7   1   35.90    8.10
  -6  -7  -1   36.00    7.50
  -6  -7  -1   44.10    7.70
  -6  -7   1   38.90    8.00
  -6   7  -1   36.80    8.80
  -6  -7   1   30.80    4.50
   6  -7  -1   22.90    7.50
   0  -8  -1   14.50    2.00
   0   8   1   18.90    2.50
   0   8  -1   16.30    2.60
   0  -8   1   15.80    2.50
   1  -8   1 1253.47   26.50
  -1   8   1 1199.98   21.80
  -1   8   1 1216.58   25.80
   1  -8   1 1223.58   25.20
  -1  -8   1 1233.08   21.90
   1  -8  -1 1248.48   25.20
  -1   8  -1 1223.98   25.50
  -1   8  -1 1199.48   21.40
   2  -8   1  190.18    9.50
  -2   8   1  206.28    6.90
  -2   8   1  190.78   10.00
   2  -8  -1  201.18    9.80
  -2   8  -1  200.58    9.80
  -2   8  -1  205.18    7.10
  -2  -8   1  205.78    4.80
  -3  -8  -1  722.63   15.80
  -3   8   1  768.72   23.30
   3  -8   1  761.42   22.10
  -3   8   1  767.42   19.00
  -3   8  -1  765.72   19.30
   3  -8  -1  754.42   22.20
  -3  -8   1  742.13   15.00
  -3   8  -1  758.82   22.60
  -4   8   1   27.30    6.80
  -4  -8  -1   40.20    6.10
  -4  -8  -1   33.70    3.60
  -4   8   1   34.50    4.80
   4  -8   1   29.60   10.20
  -4  -8   1   37.30    6.60
  -4   8  -1   47.00    8.30
  -4  -8   1   40.50    3.80
  -4   8  -1   35.70    5.00
  -5  -8  -1  107.29    6.50
  -5   8   1   76.69    7.10
   5  -8   1   89.89   11.60
  -5   8   1  103.89   12.20
  -5  -8  -1  103.29    9.50
   5  -8  -1  105.69   11.80
  -5   8  -1   96.59    8.00
  -5   8  -1  102.89   12.60
  -5  -8   1  100.19   10.30
  -6  -8  -1  106.29   11.60
  -6   8   1  114.49   15.20
   6  -8   1  109.99   13.40
  -6  -8  -1   86.69    8.70
  -6  -8   1   90.19   12.80
  -6  -8   1   88.39    8.60
   6  -8  -1   98.99   13.60
  -6   8  -1  102.59   14.60
   0   9   1   26.50    2.70
   0  -9   1   31.10    2.40
   0   9  -1   23.50    2.80
   0  -9  -1   25.20    2.90
   0  -9   1   27.30    3.00
  -1   9   1 3305.67   55.49
  -1   9   1 3409.86   60.49
  -1  -9  -1 3299.77   54.69
   1  -9   1 3439.76   61.79
   1  -9   1 3482.45   60.19
  -1  -9   1 3401.16   56.49
   1  -9  -1 3457.95   60.19
  -1   9  -1 3365.26   54.99
  -1   9  -1 3370.46   60.09
  -2   9   1   96.29    4.50
  -2   9   1  103.79    8.00
   2  -9   1   97.59    7.80
   2  -9  -1  101.79    8.10
  -2   9  -1   99.39    4.50
  -2   9  -1   96.59    7.70
  -3   9   1  736.13   22.90
  -3   9   1  690.33   21.90
   3  -9   1  760.22   22.20
  -3  -9   1  761.92   14.50
  -3   9  -1  772.82   23.40
  -3   9  -1  763.52   19.10
   3  -9  -1  766.72   23.10
   4  -9   1  618.34   22.10
  -4   9   1  642.24   18.20
  -4  -9  -1  624.54   15.70
  -4  -9  -1  624.04   15.20
  -4   9  -1  609.04   17.90
  -4  -9   1  619.24   17.10
  -4  -9   1  615.14   15.00
  -4   9  -1  543.95   28.00
   4  -9  -1  621.94   22.10
   5  -9   1  113.59   12.90
  -5   9   1   94.79    7.60
  -5  -9  -1  125.19    9.10
  -5  -9  -1  114.79    6.90
  -5   9   1  110.59   13.00
  -5  -9   1  106.69    8.30
   5  -9  -1  119.69   13.20
  -5  -9   1  131.89   10.30
  -5   9  -1  116.59   12.70
  -5   9  -1  115.89    8.30
  -6  -9  -1   96.69   11.50
   6  -9   1  100.69   14.30
  -6   9   1  101.39   15.60
  -6  -9  -1  107.99    9.20
  -6  -9   1   94.69   12.10
  -6  -9   1  115.79    9.30
   6  -9  -1   93.69   14.80
  -6   9  -1  103.79   15.20
   0  10   1   48.20    3.60
   0 -10   1   43.70    3.30
   0  10  -1   47.40    3.60
   0 -10   1   52.99    4.10
   0 -10  -1   42.00    4.00
  -1 -10  -1  154.28    4.40
  -1  10   1  153.88    3.90
   1 -10   1  152.98    8.10
  -1  10   1  145.69    7.60
  -1 -10   1  154.78    4.80
   1 -10  -1  143.79    7.80
  -1  10  -1  148.99    7.30
   2 -10   1  671.53   19.70
  -2  10   1  685.13   15.00
  -2  10   1  680.63   19.90
  -2  10  -1  672.63   19.50
  -2  10  -1  689.73   15.00
   2 -10  -1  685.43   19.90
   3 -10   1   63.49    8.60
  -3  10   1   57.99    8.60
  -3  10  -1   68.49    4.60
  -3  10  -1   68.69    8.50
   3 -10  -1   65.79    8.90
  -3 -10   1   69.09    2.60
  -4  10   1  155.18    7.70
  -4 -10  -1  158.08    6.10
  -4 -10  -1  157.48    6.80
   4 -10   1  140.09   12.70
  -4  10   1  142.69   13.00
   4 -10  -1  157.58   12.80
  -4 -10   1  156.18    4.90
  -4 -10   1  153.58    8.70
  -4  10  -1  151.08    8.00
  -4  10  -1  156.18   12.80
  -4 -10   1  148.09    6.10
  -5  10   1   20.60    7.20
   5 -10   1   22.30    7.10
  -5 -10  -1   21.80    4.80
  -5 -10  -1   23.60    3.40
  -5  10   1   20.60    3.90
  -5  10  -1   12.20    3.90
  -5  10  -1   20.30    6.90
  -5 -10   1   20.00    3.30
  -5 -10   1   20.30    5.80
   5 -10  -1   24.50    7.10
  -6 -10  -1   54.09    8.60
  -6 -10  -1   49.50    9.60
   6 -10   1   38.90    9.50
  -6  10   1   30.30    9.90
   6 -10  -1   43.20   10.00
  -6 -10   1   54.19    8.60
  -6  10  -1   33.50    9.40
  -6 -10   1   49.50    8.40
   0 -11  -1  701.73   15.40
   0  11  -1  684.23   14.40
   0  11   1  672.63   14.00
   0 -11   1  670.73   15.40
   1 -11   1  162.08    8.80
  -1  11   1  156.28    8.00
  -1 -11  -1  156.48    4.90
  -1  11  -1  164.28    7.70
   1 -11  -1  148.99    8.50
  -2  11   1  859.51   17.60
  -2  11   1  887.01   23.60
   2 -11   1  841.72   23.40
  -2  11  -1  868.11   17.60
  -2  11  -1  864.71   23.00
   2 -11  -1  886.31   23.90
  -3  11   1  159.08   11.50
   3 -11   1  170.58   12.10
  -3  11  -1  176.58    7.40
  -3  11  -1  175.28   11.50
   3 -11  -1  175.58   12.30
  -4 -11  -1   66.69    4.10
   4 -11   1   50.29    8.40
  -4  11   1   55.79   10.40
  -4  11   1   72.39    5.70
  -4 -11   1   67.99    4.20
  -4 -11   1   73.19    6.40
  -4  11  -1   71.99   10.50
  -4 -11   1   63.79    2.80
   4 -11  -1   63.89   11.00
  -4  11  -1   68.19    5.70
  -5 -11  -1   62.99    3.10
  -5  11   1   70.49   12.40
  -5  11   1   50.09    7.60
   5 -11   1   77.49   13.00
  -5 -11  -1   71.89    6.80
  -5 -11  -1   63.39    7.70
  -5 -11   1   63.49    8.40
  -5 -11   1   56.19    3.50
  -5  11  -1   89.49   12.70
  -5  11  -1   73.79    7.50
   5 -11  -1   58.79   10.00
  -5 -11   1   70.39    6.30
   0  12  -1  601.44   13.00
   0  12   1  597.74   12.50
   0 -12  -1  572.54   14.40
   0 -12   1  566.34   14.40
  -1  12   1  501.45   14.60
  -1 -12  -1  503.45   10.80
   1 -12   1  495.75   16.00
  -1 -12   1  492.45   10.40
   1 -12  -1  517.15   16.00
  -1  12  -1  519.85   14.40
   2 -12   1  424.96   16.40
  -2  12   1  424.36   10.00
  -2 -12  -1  409.66    9.00
  -2  12   1  415.56   15.50
   2 -12  -1  419.26   16.40
  -2  12  -1  400.66   14.90
  -2  12  -1  419.76    9.50
   3 -12   1   17.00   10.70
  -3  12   1   22.30    6.10
   3 -12  -1   22.40    6.70
  -3  12  -1   26.50    6.30
  -3  12  -1   27.20    3.50
  -4  12   1   34.00    7.90
  -4  12   1   40.90    5.10
   4 -12   1   28.10    7.40
  -4  12  -1   29.00    5.10
  -4  12  -1   37.10    7.50
   4 -12  -1   31.40    7.40
  -4 -12   1   37.00    3.50
   5 -12   1  266.67   18.30
  -5  12   1  265.67   18.80
  -5  12   1  249.78   11.40
   5 -12  -1  262.57   18.70
  -5  12  -1  260.17   11.40
  -5 -12   1  260.57   10.20
  -5 -12   1  261.17   10.60
  -5  12  -1  268.37   17.90
   0  13  -1 3234.78   55.09
   0  13   1 3240.38   54.39
   0 -13  -1 3283.07   57.69
   0 -13   1 3266.97   57.69
   1 -13   1  425.16   15.10
  -1 -13  -1  426.56   10.30
  -1  13   1  430.56   13.20
  -1  13  -1  416.16   12.90
  -1 -13   1  413.36    9.80
   1 -13  -1  434.56   15.10
  -2  13   1   -3.00    3.70
  -2 -13  -1    3.40    1.80
  -2  13   1    1.60    1.10
   2 -13   1   -2.20    4.90
  -2  13  -1   -0.10    0.90
  -2  13  -1    3.80    3.80
   2 -13  -1   -2.60    4.50
  -3  13   1   35.70    7.00
   3 -13   1   36.10    7.70
  -3  13   1   30.80    4.60
  -3  13  -1   41.80    3.60
   3 -13  -1   36.50    7.70
  -3  13  -1   41.80    8.20
  -4  13   1   91.39   12.40
  -4  13   1   75.49    5.80
   4 -13   1   92.69   13.20
  -4  13  -1   89.89    6.10
  -4  13  -1   72.99   11.70
  -4 -13   1   74.89    4.50
   4 -13  -1   67.89   12.90
   5 -13   1    6.80    7.70
  -5  13   1    8.00    8.80
  -5  13   1    4.70    4.50
  -5  13  -1    0.30    4.60
  -5 -13   1   10.20    4.00
  -5  13  -1    7.20    8.20
   5 -13  -1   17.00    8.60
   0  14   1  218.58    6.50
   0 -14   1  215.98    9.90
   0  14  -1  210.38    7.10
   0 -14  -1  221.38    9.70
  -1  14   1  110.49    7.00
  -1 -14  -1  102.59    5.70
   1 -14   1   85.39    9.00
  -1  14  -1  101.69    6.80
  -1 -14   1   93.49    5.60
   1 -14  -1   93.59    9.10
  -2 -14  -1   83.39    4.40
   2 -14   1   74.09   10.40
  -2  14   1   90.09    8.50
   2 -14  -1   83.29   10.80
  -2  14  -1   96.29    8.40
   3 -14   1  123.79   13.40
  -3  14   1  123.49    5.20
  -3  14   1  108.69   14.50
   3 -14  -1   98.09   13.10
  -3  14  -1   99.09   11.20
  -3  14  -1  117.49    5.20
  -4  14   1   48.70    8.80
  -4  14   1   29.30    3.20
   4 -14   1   43.20    9.60
  -4  14  -1   47.50    8.80
  -4 -14   1   32.00    4.00
   4 -14  -1   43.70    9.90
  -4  14  -1   28.70    5.40
   0 -15  -1    6.80    4.10
   0  15  -1    7.70    2.10
   0 -15   1    7.40    4.00
   0  15   1    6.10    1.80
  -1 -15  -1  200.98    8.10
   1 -15   1  196.18   12.10
  -1  15   1  188.28    8.60
   1 -15  -1  198.48   12.00
  -1 -15   1  201.58    7.90
  -1  15  -1  193.38    8.70
  -2 -15  -1  289.37    8.20
  -2  15   1  292.37   13.00
   2 -15  -1  291.77   16.20
  -2  15  -1  309.47   13.00
   3 -15   1  230.38   16.60
  -3 -15  -1  254.67    7.80
  -3  15   1  252.57   14.70
  -3  15   1  247.28    7.50
  -3  15  -1  245.38    7.00
   3 -15  -1  239.08   16.90
  -3  15  -1  270.37   14.30
  -4  15   1   62.69   10.60
  -4  15   1   42.40    3.80
   4 -15   1   57.59   10.60
  -4  15  -1   48.40    9.90
  -4  15  -1   40.00    5.40
   4 -15  -1   51.09   11.00
   0 -16  -1  218.98   11.30
   0 -16   1  210.18   11.30
   0  16  -1  215.88    6.80
  -1 -16  -1   15.50    4.10
   1 -16   1   16.30    5.90
  -1  16   1   20.00    3.60
  -1  16  -1   19.80    3.70
   1 -16  -1   21.10    6.30
  -1 -16   1   22.20    4.30
   2 -16   1  204.08   15.00
  -2 -16  -1  200.78    7.50
  -2  16   1  222.78   11.10
   2 -16  -1  211.98   15.30
  -2  16  -1  198.38   11.20
  -3  16   1   29.90    7.20
   3 -16   1   36.50    8.90
  -3 -16  -1   40.60    4.60
   3 -16  -1   36.60    9.00
   0  17  -1   98.39    4.70
   0 -17   1   97.09   10.40
   0 -17  -1   99.09   10.20
  -1  17   1   45.90    5.30
   1 -17   1   57.99   11.10
  -1  17  -1   54.09    5.60
  -1 -17   1   53.89    7.80
  -2  17   1   17.30    5.00
  -2 -17  -1   23.80    3.90
   2 -17   1   17.80    7.80
   2 -17  -1   13.80    7.40
  -2  17  -1   20.50    4.90
  -3  17   1  222.38   13.10
  -3  17  -1  247.48   13.40
   0 -18   1   -4.00    5.70
   0 -18  -1    1.50    5.70
   1 -18   1   97.79   13.10
  -1  18   1  101.09    6.20
  -1 -18  -1   90.19    9.40
  -1 -18   1   99.19    8.90
   1 -18  -1  104.29   13.80
  -1  18  -1   92.79    6.60
   1   0  -2 1849.02   31.40
   1   0   2 1822.92   32.00
  -1   0   2 1861.21   31.30
  -1   0  -2 1759.02   31.10
  -1   0  -2 1808.92   31.70
   2   0   2 1898.81   36.10
  -2   0   2 1937.51   34.90
  -2   0  -2 1890.51   35.80
   2   0  -2 1878.11   34.70
  -2   0  -2 1872.01   34.70
   3   0  -2   56.09    5.40
  -3   0   2   57.49    4.20
  -3   0  -2   71.39    4.70
   3   0   2   73.79    5.10
  -3   0  -2   62.09    6.30
  -4   0  -2 2436.96   50.79
   4   0  -2 2493.95   47.80
  -4   0  -2 2460.65   50.09
  -4   0   2 2532.85   49.40
  -5   0   2    1.00    2.60
  -5   0   2    0.20    4.50
   5   0  -2   -0.10    3.30
  -5   0  -2   -3.50    2.60
  -5   0  -2    0.90    4.70
   6   0  -2  243.18   12.80
  -6   0   2  244.48   17.40
  -6   0  -2  237.48   16.40
  -6   0  -2  229.08   12.10
  -6   0   2  227.28   11.80
  -7   0   2   61.49   12.20
  -7   0  -2   41.10   10.00
  -2  -1  -2 5466.05   90.49
  -2   1   2 5451.35   91.39
   2  -1   2 5525.05   93.19
  -2  -1  -2 5456.55   91.59
   2  -1   2 5455.15   90.99
  -2   1  -2 5457.75   92.49
   2  -1  -2 5537.45   91.49
  -2   1  -2 5361.16   91.39
   2   1   2 5380.76   91.69
  -2  -1   2 5555.54   90.69
   3   1  -2 6070.69  101.19
   3  -1   2 5970.50  101.99
  -3  -1  -2 6060.39  103.89
  -3  -1  -2 6040.90  102.49
  -3   1   2 6089.39  103.29
  -3   1  -2 6019.10  106.69
  -3  -1   2 6243.08  104.59
  -3   1  -2 6244.88  105.59
   3  -1  -2 6167.08  104.89
   4  -1   2  221.28    9.90
  -4  -1  -2  221.58   11.20
  -4  -1  -2  224.78    9.40
   4   1  -2  215.18    9.20
  -4   1  -2  220.68   11.80
  -4  -1   2  218.08    9.20
   4  -1  -2  218.68   10.40
   5   1  -2   36.70    5.40
  -5  -1  -2   44.10    8.70
  -5   1   2   35.20    7.20
  -5  -1  -2   50.09    5.50
  -5   1   2   44.50    5.20
  -5   1  -2   50.79    5.50
   5  -1  -2   41.10    7.40
  -5  -1   2   55.29    9.40
  -5  -1   2   44.80    5.40
  -5   1  -2   50.39    9.10
  -6  -1  -2   96.29   12.70
  -6  -1  -2   82.29    8.00
  -6   1   2   98.99    8.10
  -6   1   2   84.79   13.60
  -6  -1   2  107.99   13.80
  -6   1  -2   83.69    8.10
  -6  -1   2   98.59    8.10
  -6   1  -2   85.09   12.40
   6  -1  -2   86.09   12.00
  -7  -1  -2    9.10    7.90
  -7   1   2    9.40    9.20
  -7  -1   2    2.30    8.20
  -7   1  -2   -1.60    7.80
   2   2  -2  575.94   11.90
  -2   2   2  586.94   13.90
   2  -2   2  572.74   14.10
  -2  -2  -2  584.94   13.70
   2  -2   2  566.44   15.10
   2  -2  -2  583.64   14.60
  -2   2  -2  592.34   14.40
  -2  -2   2  590.44   13.00
  -2   2  -2  583.54   15.40
  -3  -2  -2 2520.35   46.80
   3   2  -2 2564.94   45.10
  -3  -2  -2 2559.34   48.30
   3  -2   2 2511.05   47.90
  -3   2   2 2638.14   48.60
   3  -2  -2 2580.54   49.20
  -3  -2   2 2667.93   48.00
  -3   2  -2 2582.74   50.89
  -3   2  -2 2581.94   49.50
  -4   2   2   37.40    3.90
   4  -2   2   28.70    5.60
   4   2  -2   32.60    4.60
  -4  -2  -2   32.20    3.80
  -4  -2  -2   31.30    5.30
  -4  -2   2   34.90    3.70
   4  -2  -2   32.20    5.10
  -4   2  -2   38.00    3.80
  -4   2  -2   34.10    6.20
  -5  -2  -2   96.89   10.50
  -5   2   2   94.09    7.00
  -5  -2  -2  108.89    7.00
   5  -2   2   96.19    8.90
  -5   2   2   94.59   11.40
  -5   2  -2  101.69   10.90
   5  -2  -2   85.19    9.10
  -5  -2   2   90.49    6.50
  -5  -2   2  102.79   10.80
  -5   2  -2  107.49    7.50
  -6  -2  -2   35.50    7.00
  -6   2   2   45.50   10.50
  -6   2   2   43.60    7.10
  -6  -2  -2   38.20    8.10
  -6   2  -2   36.40    7.90
   6  -2  -2   36.80    6.80
  -6  -2   2   36.40    8.20
  -6  -2   2   43.80    6.80
  -7  -2  -2    6.20    7.50
  -7   2   2   15.70    8.90
  -7   2  -2    5.50    8.20
   7  -2  -2    8.10    6.10
  -7  -2   2    2.50    8.20
  -1   3   2 1917.21   33.90
   1  -3   2 1963.20   34.90
   1  -3   2 2005.00   35.90
   1   3   2 1976.50   32.80
  -1   3  -2 1938.51   35.50
  -1   3  -2 1978.00   34.90
   1  -3  -2 1993.60   34.90
  -2   3   2 1843.02   34.60
   2  -3   2 1843.62   35.20
   2  -3   2 1820.92   36.70
  -2  -3  -2 1853.41   33.30
  -2  -3   2 1846.52   32.40
  -2   3  -2 1823.02   35.00
  -2   3  -2 1817.42   36.10
  -3   3   2 2092.39   40.90
  -3  -3  -2 2065.69   38.70
   3  -3   2 2074.09   41.00
  -3  -3  -2 2072.79   40.00
   3  -3  -2 2082.39   41.60
  -3  -3   2 2106.89   39.10
  -3   3  -2 2066.99   41.40
  -3   3  -2 2058.09   42.90
  -4  -3  -2  243.48   11.40
  -4   3   2  241.68    9.90
  -4   3   2  237.98   13.40
  -4  -3  -2  247.88    9.70
   4  -3   2  225.78   11.10
  -4   3  -2  256.97   13.10
   4  -3  -2  244.38   11.90
  -4   3  -2  231.68   10.20
  -4  -3   2  238.28    9.50
   5  -3   2  279.87   14.00
  -5   3   2  313.37   12.70
  -5  -3  -2  292.27   11.80
  -5  -3  -2  274.77   14.70
  -5   3  -2  301.57   12.90
   5  -3  -2  279.87   14.30
  -5  -3   2  280.47   11.50
  -5   3  -2  278.07   23.50
  -5  -3   2  289.47   15.50
   6  -3   2   75.39    9.20
  -6   3   2   64.49   11.10
  -6   3   2   48.50    7.90
  -6  -3  -2   67.89   11.10
  -6  -3  -2   66.69    7.50
  -6   3  -2   74.79   12.40
  -6   3  -2   54.99    8.20
   6  -3  -2   56.59   10.20
  -6  -3   2   63.89   12.40
  -6  -3   2   64.09    7.50
  -7  -3  -2   71.09   13.90
  -7   3   2   46.60   10.90
  -7  -3   2   56.19   10.70
   7  -3  -2   69.49   11.90
  -7   3  -2   55.49   11.10
   0   4  -2  388.46    8.30
   0  -4  -2  391.06    7.90
   0  -4   2  403.56    8.80
   0  -4   2  392.56    7.20
   1  -4   2 4312.57   71.59
   1  -4   2 4221.98   72.69
   1  -4  -2 4220.58   70.39
  -1   4  -2 4276.67   70.29
  -1   4  -2 4139.69   71.19
  -2   4   2  267.67    8.50
  -2  -4  -2  291.07    7.70
   2  -4   2  253.87    9.70
   2  -4   2  271.07    9.70
  -2   4  -2  281.77    9.10
  -2  -4   2  263.77    6.70
   2  -4  -2  261.77    9.80
  -2   4  -2  271.97   10.20
   3  -4   2  142.59    8.30
  -3   4   2  137.59    6.90
  -3  -4  -2  142.59    7.20
  -3  -4  -2  154.28    5.80
  -3   4  -2  150.98    9.30
   3  -4  -2  153.68    8.70
  -3  -4   2  155.58    6.00
  -3   4  -2  143.69    7.20
  -4  -4  -2 1246.58   27.40
   4  -4   2 1225.88   29.80
  -4   4   2 1235.98   29.10
  -4   4   2 1209.58   32.60
  -4  -4  -2 1212.28   28.50
  -4   4  -2 1218.18   32.20
  -4   4  -2 1291.17   30.20
   4  -4  -2 1235.78   30.60
  -4  -4   2 1243.58   27.60
  -5   4   2   38.20    8.60
  -5  -4  -2   29.90    6.30
  -5   4   2   35.20    5.40
  -5  -4  -2   30.20    4.70
  -5  -4   2   29.40    7.00
  -5  -4   2   29.60    4.80
  -5   4  -2   30.50    4.50
  -5   4  -2   20.70    6.70
   6  -4   2   11.00    5.70
  -6  -4  -2   24.70    4.50
  -6   4   2    5.20    4.50
  -6  -4  -2   21.60   12.40
  -6   4   2   19.30    7.70
  -6   4  -2   16.00    6.60
   6  -4  -2   20.20    6.10
  -6  -4   2   18.60    6.90
  -7  -4  -2  112.09   15.30
  -7   4   2   89.19   14.30
   7  -4  -2  115.59   13.70
  -7   4  -2   97.89   16.10
  -7  -4   2  105.79   16.20
   1  -5   2  511.85   13.10
   1  -5   2  504.55   12.40
  -1   5   2  497.35   10.80
   1  -5  -2  479.85   11.80
  -1  -5   2  503.75    9.60
  -1   5  -2  503.95   11.10
  -1   5  -2  492.25   12.50
  -2   5   2 6175.98  102.79
   2  -5   2 6185.28  106.59
   2  -5   2 6123.59  104.39
  -2   5  -2 6368.76  105.69
   2  -5  -2 6291.27  106.49
  -2   5  -2 6177.88  107.29
  -3  -5  -2  152.28    7.10
  -3   5   2  157.08    7.10
   3  -5   2  142.09    8.50
  -3   5   2  142.39    9.60
  -3  -5   2  149.69    5.70
  -3   5  -2  151.78    9.50
   3  -5  -2  153.38    9.10
  -3   5  -2  146.19    7.20
  -4   5   2  464.95   15.10
  -4   5   2  460.85   19.10
  -4  -5  -2  446.96   13.50
  -4  -5  -2  443.76   15.00
   4  -5   2  447.76   16.80
  -4  -5   2  478.75   14.00
   4  -5  -2  467.75   17.80
  -4   5  -2  460.45   18.60
  -4   5  -2  470.65   15.60
  -5  -5  -2   36.80    6.70
  -5  -5  -2   45.40    5.00
  -5   5   2   27.70    7.60
   5  -5   2   27.00    6.30
  -5   5   2   46.60    5.50
  -5   5  -2   30.50    7.20
   5  -5  -2   25.30    6.60
  -5  -5   2   32.20    6.60
  -5  -5   2   42.00    4.80
  -5   5  -2   37.60    5.80
  -6   5   2  267.37   14.60
   6  -5   2  283.07   15.70
  -6   5   2  299.57   20.00
  -6  -5  -2  271.67   15.50
  -6  -5  -2  293.57   13.10
   6  -5  -2  269.57   16.30
  -6   5  -2  285.77   18.10
  -6  -5   2  286.07   17.50
  -6  -5   2  268.67   12.40
  -6   5  -2  257.37   14.40
  -7   5   2   15.60    9.90
  -7  -5  -2   29.20    8.90
  -7   5  -2   43.20   10.90
  -7  -5   2   38.60   10.30
   0  -6  -2  465.85    9.50
   0  -6   2  463.45    9.40
   0  -6   2  470.65   10.90
   0   6  -2  459.65   10.00
   0   6   2  457.15   10.10
   1  -6   2  920.71   19.50
   1  -6   2  926.81   20.70
  -1   6   2  899.81   17.30
  -1   6   2  895.51   20.30
   1  -6  -2  914.91   19.30
  -1   6  -2  922.31   17.70
  -1   6  -2  905.31   19.80
  -1  -6   2  927.31   16.60
   2  -6   2 2056.19   41.30
  -2   6   2 2019.50   41.00
  -2  -6  -2 1913.91   33.90
   2  -6   2 2010.00   39.50
  -2   6   2 2040.50   37.40
  -2  -6   2 1990.40   34.20
   2  -6  -2 2024.10   39.60
  -2   6  -2 2052.69   38.30
  -2   6  -2 1981.40   40.30
  -3  -6  -2 1067.59   22.20
  -3   6   2 1098.09   24.70
  -3   6   2 1086.79   28.40
   3  -6   2 1088.29   26.60
  -3   6  -2 1130.19   25.90
  -3   6  -2 1095.69   27.90
  -3  -6   2 1103.69   21.90
   3  -6  -2 1091.09   27.20
   4  -6   2  723.93   22.40
  -4   6   2  717.53   20.00
  -4   6   2  703.03   24.60
  -4  -6  -2  719.83   19.10
  -4  -6  -2  716.63   18.00
  -4   6  -2  734.93   20.90
  -4   6  -2  730.83   23.90
  -4  -6   2  733.03   18.30
   4  -6  -2  726.03   23.00
   5  -6   2  236.08   14.80
  -5  -6  -2  248.18   13.10
  -5   6   2  246.48   16.90
  -5   6   2  263.47   11.90
  -5  -6  -2  250.17   10.50
  -5   6  -2  257.07   16.30
  -5   6  -2  253.27   12.00
  -5  -6   2  242.48   10.50
  -5  -6   2  246.98   13.90
   5  -6  -2  251.67   15.10
  -6  -6  -2   60.39   10.70
  -6  -6  -2   61.59    7.70
  -6   6   2   40.90    7.30
   6  -6   2   58.19   10.70
  -6   6   2   52.29    9.50
  -6   6  -2   54.39   10.40
  -6   6  -2   70.09   11.40
  -6  -6   2   55.29    7.10
   6  -6  -2   75.29   11.70
  -7   6   2   16.00    9.60
  -7  -6  -2   11.10    8.50
  -7   6  -2    5.40    9.30
  -7  -6   2   10.90    8.70
   0  -7   2  327.57    7.60
   0   7   2  318.77    8.10
   0  -7   2  323.57    8.90
   0   7  -2  329.77    8.00
   1  -7   2 1364.76   26.80
  -1   7   2 1312.37   27.50
   1  -7   2 1345.17   28.10
  -1   7   2 1301.17   23.90
  -1   7  -2 1303.17   26.70
  -1  -7   2 1321.87   23.50
   1  -7  -2 1316.97   26.30
  -1   7  -2 1377.26   23.90
  -2   7   2 1070.69   26.10
  -2   7   2 1068.69   22.10
   2  -7   2 1083.59   24.90
   2  -7   2 1074.29   26.00
  -2  -7   2 1081.99   19.40
   2  -7  -2 1090.49   25.10
  -2   7  -2 1080.89   25.50
  -2   7  -2 1071.19   22.90
  -3   7   2  653.13   17.00
  -3  -7  -2  646.44   14.50
   3  -7   2  629.64   19.20
  -3   7   2  663.83   21.10
  -3   7  -2  659.73   20.60
   3  -7  -2  734.13   20.90
  -3  -7   2  655.23   14.40
  -3   7  -2  675.43   18.20
   4  -7   2   17.20    5.80
  -4  -7  -2   17.80    4.10
  -4   7   2   14.80    6.30
  -4  -7  -2   13.50    2.40
  -4   7   2   13.50    2.50
  -4   7  -2   -0.60    4.80
   4  -7  -2    8.50    5.50
  -5   7   2  382.56   14.80
  -5  -7  -2  407.36   13.70
   5  -7   2  424.56   19.10
  -5  -7  -2  414.96   15.60
  -5   7   2  420.06   21.10
  -5  -7   2  431.36   15.80
  -5  -7   2  409.46   17.20
  -5   7  -2  422.36   15.90
   5  -7  -2  423.46   19.60
  -5   7  -2  411.46   20.10
  -6  -7  -2   48.10    7.60
  -6  -7  -2   48.70    8.00
  -6   7   2   43.90    9.70
   6  -7   2   43.20    8.00
  -6  -7   2   40.40    9.10
  -6   7  -2   43.50    8.90
   6  -7  -2   50.09    8.70
  -6  -7   2   43.00    5.20
   0   8  -2  967.80   18.60
   0   8   2  966.00   18.60
   0  -8   2  969.90   18.40
   0  -8   2  997.70   20.40
   0  -8  -2  958.30   18.30
  -1   8   2   21.60    4.10
  -1  -8  -2   18.90    2.10
  -1   8   2   19.00    1.60
   1  -8   2   20.90    2.80
  -1  -8   2   19.70    1.60
   1  -8  -2   28.40    4.00
  -1   8  -2   26.10    3.80
  -1   8  -2   17.70    1.40
   2  -8   2  160.98    9.00
   2  -8   2  171.98    8.50
  -2   8   2  166.98    6.10
  -2   8   2  166.18    9.50
  -2   8  -2  166.08    9.00
  -2  -8   2  173.48    4.60
  -2   8  -2  165.28    6.40
   2  -8  -2  163.88    9.00
   3  -8   2  567.84   18.40
  -3   8   2  527.55   17.00
  -3   8   2  550.74   19.50
  -3  -8  -2  542.65   11.70
  -3  -8   2  581.54   12.10
  -3   8  -2  562.04   19.00
  -3  -8   2  547.25   12.20
  -3   8  -2  584.14   16.20
   3  -8  -2  575.04   19.00
  -4   8   2 1478.85   32.80
  -4   8   2 1451.65   38.40
  -4  -8  -2 1411.16   29.20
  -4  -8  -2 1419.56   29.10
  -4  -8   2 1453.35   29.90
  -4   8  -2 1488.35   34.00
  -4   8  -2 1495.35   38.40
  -5  -8  -2   75.89    8.60
  -5   8   2   59.69    6.40
  -5  -8  -2   65.89    5.80
  -5   8   2   62.49   11.60
   5  -8   2   64.19   10.90
  -5  -8   2   74.29    9.80
  -5   8  -2   62.29   11.20
   5  -8  -2   65.69   11.40
  -5   8  -2   66.29    7.10
  -6   8   2  114.29   14.80
  -6  -8  -2  106.09   11.50
   6  -8   2  116.59   13.70
  -6  -8  -2  125.19    9.20
  -6   8  -2  132.99   15.90
  -6  -8   2  110.09    8.70
  -6  -8   2  111.09   12.90
   6  -8  -2  110.89   14.00
   0  -9   2  197.98    6.50
   0   9  -2  201.68    6.30
   0  -9   2  201.98    7.00
   0  -9  -2  209.18    6.50
   0   9   2  202.88    6.30
   1  -9   2  172.78    7.70
  -1   9   2  178.28    8.10
  -1  -9  -2  176.68    5.00
  -1   9   2  181.08    5.00
   1  -9   2  186.28    8.30
  -1   9  -2  186.18    7.80
   1  -9  -2  185.98    8.00
  -1  -9   2  177.48    5.60
  -1   9  -2  187.48    4.30
  -1   9  -2  183.88    4.50
   2  -9   2  646.84   19.10
  -2   9   2  685.03   15.10
   2  -9   2  659.93   18.80
  -2   9   2  660.63   19.50
  -2   9  -2  673.33   15.40
   2  -9  -2  652.33   18.90
  -2  -9   2  673.43   13.00
  -2   9  -2  662.13   18.80
   3  -9   2  278.37   13.40
  -3   9   2  293.57   14.20
  -3   9   2  270.57   11.20
  -3  -9   2  268.57    6.90
  -3   9  -2  278.97   10.00
   3  -9  -2  283.07   13.80
  -3   9  -2  285.57   13.60
  -3  -9   2  295.07    7.10
   4  -9   2  123.99   11.70
  -4  -9  -2  132.99    6.90
  -4   9   2  147.79    7.50
  -4  -9  -2  119.79    5.90
  -4   9  -2  137.79   12.10
  -4  -9   2  131.59    6.00
   4  -9  -2  126.39   12.20
  -4   9  -2  148.59    7.90
  -5  -9  -2   55.79    5.50
  -5   9   2   43.80    6.70
  -5   9   2   53.09   10.00
   5  -9   2   36.40    8.30
  -5  -9  -2   53.49    7.20
   5  -9  -2   51.89    9.30
  -5  -9   2   58.69    5.60
  -5  -9   2   59.59    9.10
  -5   9  -2   57.69    9.80
  -5   9  -2   63.29    7.00
  -6  -9  -2  301.47   13.80
  -6   9   2  345.07   22.00
  -6  -9  -2  328.07   15.10
   6  -9   2  323.37   19.40
  -6  -9   2  332.37   17.60
  -6  -9   2  314.87   13.30
  -6   9  -2  316.07   20.90
   6  -9  -2  315.87   19.70
   0  10   2  853.71   17.10
   0 -10  -2  890.81   17.90
   0 -10   2  871.61   18.00
   0 -10   2  875.81   19.60
   0  10  -2  882.61   17.60
   1 -10   2 1865.11   36.40
  -1  10   2 1837.12   36.40
  -1  10   2 1809.62   31.10
   1 -10   2 1864.21   37.90
  -1 -10  -2 1796.32   31.40
  -1  10  -2 1825.52   35.50
  -1 -10   2 1830.12   33.10
   1 -10  -2 1859.81   36.20
  -2  10   2  166.28    5.80
   2 -10   2  164.48   10.10
  -2  10   2  155.28    9.50
  -2  10  -2  173.88    9.40
   2 -10  -2  171.88   10.10
  -2  10  -2  161.98    5.80
  -2 -10   2  168.28    4.80
  -3  10   2  180.28    7.30
  -3  10   2  180.38   11.90
   3 -10   2  175.48   11.60
  -3  10  -2  185.18    7.60
  -3 -10   2  167.78    4.90
  -3 -10   2  163.78    4.60
   3 -10  -2  173.48   11.70
  -3  10  -2  179.98   11.30
   4 -10   2  164.48   13.40
  -4  10   2  175.98   13.60
  -4  10   2  185.28    8.50
  -4 -10   2  182.18    5.60
  -4  10  -2  162.38    8.30
  -4 -10   2  163.28    6.60
   4 -10  -2  168.08   13.30
  -4  10  -2  181.38   13.10
  -5 -10  -2   93.59    6.40
   5 -10   2   82.69   12.20
  -5  10   2   81.19    7.10
  -5 -10  -2   88.29    7.40
  -5  10   2   78.39   12.40
  -5 -10   2   81.49    6.50
  -5  10  -2   67.69    7.70
  -5 -10   2   72.49   10.00
  -5  10  -2   78.89   12.30
   5 -10  -2   85.19   12.70
  -6  10   2   89.99   16.80
  -6 -10  -2   91.49    9.70
  -6 -10  -2  125.09    9.60
   6 -10   2  101.19   15.50
  -6 -10   2  111.29    9.00
  -6  10  -2   83.19   15.20
   6 -10  -2   95.09   15.60
  -6 -10   2   98.69   13.20
   0 -11   2 1994.20   36.70
   0 -11  -2 2016.20   36.50
   0 -11   2 2032.80   38.70
   0  11  -2 2037.50   35.80
   0  11   2 1979.70   35.00
   1 -11   2  364.76   12.70
  -1  11   2  359.06   12.10
   1 -11   2  359.36   12.30
  -1 -11  -2  366.66    8.70
   1 -11  -2  348.37   12.30
  -1  11  -2  361.56   11.60
  -1 -11   2  366.36    9.40
  -2  11   2   53.39    7.30
   2 -11   2   49.90    7.80
  -2  11   2   45.50    3.10
  -2  11  -2   46.90    2.90
  -2  11  -2   49.80    6.60
  -2 -11   2   50.39    2.60
   2 -11  -2   41.90    7.90
  -3  11   2  260.07    8.70
   3 -11   2  260.87   14.20
  -3  11   2  252.37   14.00
  -3  11  -2  242.78   13.30
   3 -11  -2  255.87   14.30
  -3 -11   2  259.27    6.30
  -3  11  -2  253.67    9.00
  -4  11   2   17.70    2.90
  -4  11   2   19.80    6.40
   4 -11   2   14.60    6.40
  -4 -11   2   18.10    2.20
  -4  11  -2   24.70    6.40
  -4 -11   2   28.70    4.70
  -4 -11   2   22.80    3.40
   4 -11  -2   20.20    6.70
  -5  11   2   35.50    8.50
  -5  11   2   47.90    7.20
  -5 -11  -2   38.00    5.70
   5 -11   2   43.60    8.90
  -5 -11  -2   48.40    5.10
  -5 -11   2   39.20    3.40
   5 -11  -2   44.50    9.10
  -5 -11   2   49.30    8.60
  -5 -11   2   37.30    5.70
  -5  11  -2   42.80    9.00
  -5  11  -2   37.00    4.50
   0 -12   2  267.57    9.30
   0  12   2  273.77    7.50
   0 -12  -2  286.77    9.50
   0 -12   2  279.27    9.70
   0  12  -2  285.17    8.30
  -1  12   2 4136.19   72.59
  -1 -12  -2 4013.60   67.99
   1 -12   2 4180.58   73.89
  -1 -12   2 4110.29   69.49
  -1  12  -2 4037.40   71.59
   1 -12  -2 4158.88   73.59
   2 -12   2   74.99    9.20
  -2 -12  -2   75.99    4.20
  -2  12   2   81.09    8.40
  -2  12   2   75.19    3.60
  -2  12  -2   77.99    3.30
   2 -12  -2   70.99    9.20
  -2  12  -2   82.19    7.70
  -3  12   2  968.60   20.60
  -3  12   2  943.81   27.60
   3 -12   2  786.02   33.20
   3 -12  -2  940.41   28.30
  -3  12  -2  973.60   21.20
  -3  12  -2  923.61   26.80
  -4  12   2  152.78    7.50
   4 -12   2  143.29   13.80
  -4  12   2  148.29   13.70
  -4  12  -2  156.68    7.80
  -4 -12   2  146.99    4.60
   4 -12  -2  162.78   14.20
  -4  12  -2  160.68   13.20
  -4 -12   2  146.19    8.00
  -4 -12   2  149.99    6.00
  -5 -12  -2    8.30    3.50
   5 -12   2   11.70    7.30
  -5  12   2   13.50    4.20
  -5  12   2   11.80    8.30
  -5 -12   2    6.90    4.90
  -5  12  -2    6.70    6.80
   5 -12  -2   12.10    7.70
  -5  12  -2    1.90    4.50
  -5 -12   2    4.50    1.70
  -5 -12   2    4.60    3.50
   0  13  -2   12.80    2.80
   0 -13  -2   14.30    3.70
   0 -13   2    7.90    3.90
   0  13   2    7.60    2.30
   1 -13   2  806.22   21.40
  -1  13   2  788.82   19.60
  -1 -13  -2  784.62   16.40
  -1 -13   2  781.92   15.70
  -1  13  -2  806.22   19.20
   1 -13  -2  792.52   21.30
  -1 -13   2  786.52   16.80
   2 -13   2  984.30   27.10
  -2  13   2  990.90   26.10
  -2  13   2  999.00   19.00
  -2 -13  -2  974.70   18.80
   2 -13  -2  981.40   27.40
  -2  13  -2 1014.00   25.40
  -3  13   2   40.80    5.40
  -3  13   2   49.10    9.50
   3 -13   2   60.19   10.90
   3 -13  -2   41.70    8.00
  -3  13  -2   32.90    3.70
  -4  13   2  107.59    6.30
   4 -13   2   96.69   13.90
  -4  13   2  131.59   13.40
  -4  13  -2  108.09   12.00
  -4  13  -2  114.99    6.90
   4 -13  -2  136.09   15.00
  -4 -13   2  108.69    5.20
  -5  13   2  125.49   15.90
  -5 -13  -2  107.39    7.50
  -5  13   2  116.29    8.80
   5 -13   2  117.39   15.60
  -5  13  -2   86.49   12.20
  -5  13  -2   93.99    8.80
   5 -13  -2  113.99   16.40
  -5 -13   2  130.69   11.10
   0 -14  -2   35.00    4.80
   0 -14   2   33.80    5.00
   0  14  -2   40.30    4.20
   0  14   2   40.50    3.40
   1 -14   2  323.37   13.70
  -1  14   2  325.47   11.30
  -1 -14  -2  323.07    9.60
   1 -14  -2  311.17   13.40
  -1  14  -2  318.37   11.00
  -1 -14   2  299.07    9.00
  -2  14   2   24.00    2.00
  -2  14   2   34.40    6.20
   2 -14   2   25.90    6.60
  -2 -14  -2   28.30    4.10
   2 -14  -2   24.90    6.50
  -3  14   2  232.18    8.10
  -3 -14  -2  226.78    7.80
   3 -14   2  235.48   15.80
  -3  14  -2  232.98   13.30
  -3  14  -2  214.88    7.00
   3 -14  -2  218.78   15.60
  -4  14   2   -0.10    7.10
   4 -14   2   -9.50    7.10
   4 -14  -2    5.30    7.90
  -4 -14   2    3.30    2.30
  -4  14  -2   -6.10    6.10
   0 -15  -2   49.00    6.80
   0  15  -2   36.30    4.00
   0 -15   2   33.10    5.30
   1 -15   2   74.79    9.60
  -1  15   2   95.49    6.40
  -1 -15  -2   78.99    6.20
  -1 -15   2   79.59    6.30
  -1  15  -2   80.59    6.40
   1 -15  -2   83.69    9.20
  -2 -15  -2  265.67    8.30
  -2  15   2  264.47   12.60
   2 -15  -2  264.37   15.40
  -2  15  -2  257.37   12.40
  -3 -15  -2  268.87    8.70
   3 -15   2  291.27   17.30
  -3  15   2  301.37   16.10
  -3  15   2  265.07    8.10
  -3  15  -2  282.87   14.60
  -3  15  -2  274.77    8.20
  -3  15  -2  268.97    7.20
   3 -15  -2  276.37   17.80
  -4  15   2   -4.50    3.20
   4 -15   2   -5.60    7.70
  -4  15   2    1.90    6.70
  -4  15  -2   -0.80    5.70
  -4  15  -2   -2.60    3.10
   4 -15  -2   -5.80    8.10
   0 -16   2   82.89    9.10
   0 -16  -2   79.79    8.70
   0  16  -2   91.29    5.00
   1 -16   2  147.29   11.90
  -1  16   2  155.38    7.60
  -1 -16  -2  143.19    8.30
   1 -16  -2  144.79   12.00
  -1 -16   2  151.08    8.30
  -1  16  -2  150.48    7.70
   2 -16   2   61.19    9.30
  -2  16   2   70.29    7.70
  -2 -16  -2   64.29    5.70
   2 -16  -2   58.49    9.10
  -2  16  -2   53.39    7.60
  -3  16   2  112.89   11.20
   3 -16   2  113.49   14.60
  -3 -16  -2  105.59    6.30
   3 -16  -2  119.79   15.00
  -3  16  -2  134.69   11.00
   0 -17   2  355.96   14.90
   0  17  -2  349.27    9.40
   0 -17  -2  342.07   14.90
  -1  17   2   31.80    4.10
   1 -17   2   41.10    7.90
  -1 -17  -2   35.90    5.50
   1 -17  -2   36.60    9.10
  -1 -17   2   27.20    5.30
  -1  17  -2   37.10    5.50
   2 -17   2   78.19   13.60
  -2 -17  -2  101.09    6.90
  -2  17   2  106.09    8.60
   2 -17  -2  105.99   14.50
   0 -18  -2    1.50    5.80
   0 -18   2    1.80    5.70
  -1  18   2   53.39    6.70
   1 -18   2   66.69   12.90
   1 -18  -2   57.59    9.30
  -1  18  -2   61.69    6.10
  -1 -18   2   67.19    8.60
   0   0  -3    0.50    0.60
   0   0   3    1.60    0.50
   0   0  -3    0.80    0.60
  -2   0  -3 3298.37   57.79
  -2   0  -3 3209.68   56.89
   2   0  -3 3314.77   57.09
  -2   0   3 3337.37   56.99
   2   0   3 3310.27   58.49
  -3   0  -3 2284.27   44.90
   3   0  -3 2357.26   43.50
  -3   0  -3 2243.78   43.70
  -3   0   3 2285.27   43.60
   4   0  -3  533.85   16.20
  -4   0  -3  536.25   18.00
  -4   0   3  549.74   16.40
  -5   0  -3  238.88   13.90
  -5   0   3  227.08   10.50
   5   0  -3  232.58   11.70
  -5   0  -3  222.78   10.40
  -6   0  -3  263.67   16.80
  -6   0   3  255.57   12.30
   6   0  -3  261.67   13.30
  -6   0   3  259.67   18.10
  -6   0  -3  255.27   12.50
  -7   0   3    2.70    8.90
  -7   0  -3   -4.90    7.90
   0  -1   3   69.09    2.20
   0   1  -3   77.29    2.40
   0   1   3   61.39    2.20
   0  -1  -3   65.89    2.40
   0   1   3   67.79    2.30
   0  -1   3   63.89    2.40
   0   1  -3   59.09    2.40
  -2   1   3 3919.21   67.39
   2  -1   3 3987.70   69.39
   2   1  -3 3981.70   66.59
  -2  -1  -3 3890.61   66.59
  -2  -1  -3 3934.91   67.49
   2   1   3 3974.40   68.39
  -2   1  -3 3826.22   67.79
  -2   1  -3 3981.70   68.79
  -2  -1   3 3942.71   66.99
   2  -1  -3 4048.80   68.19
  -3   1   3 3155.78   57.09
  -3  -1  -3 3125.09   57.59
  -3  -1  -3 3096.59   56.49
   3  -1   3 3184.88   59.49
   3   1  -3 3119.49   55.49
   3  -1   3 3065.39   55.89
  -3   1  -3 3120.09   57.49
   3  -1  -3 3115.59   57.19
  -3   1  -3 3095.69   58.59
  -3  -1   3 3165.78   56.59
  -4  -1  -3   79.19    5.50
   4   1  -3   61.89    6.00
  -4   1   3   70.09    7.50
  -4  -1  -3   67.79    7.50
  -4   1  -3   77.79    8.20
  -4  -1   3   78.09    5.30
  -4   1  -3   74.99    5.20
   4  -1  -3   64.79    6.90
  -5  -1  -3  771.72   24.40
   5   1  -3  786.62   21.00
  -5   1   3  808.52   22.60
  -5   1   3  802.02   26.70
  -5  -1  -3  801.92   22.80
   5  -1  -3  802.02   22.90
  -5   1  -3  787.12   25.20
  -5  -1   3  790.92   22.20
  -5   1  -3  777.62   22.80
   6   1  -3  318.77   13.10
  -6  -1  -3  306.87   17.40
  -6   1   3  279.17   13.20
  -6   1   3  337.77   19.90
  -6  -1  -3  291.27   13.80
  -6  -1   3  304.57   19.00
  -6  -1   3  298.27   13.40
  -6   1  -3  307.07   13.90
  -6   1  -3  315.97   18.10
   6  -1  -3  279.97   15.50
  -7   1   3   28.20   10.10
  -7  -1  -3   40.60   10.00
  -7   1  -3   28.20   10.20
  -7  -1   3   34.30   10.90
  -1  -2  -3  421.26    8.40
   1  -2   3  409.76   10.30
  -1   2   3  402.46    9.10
  -1   2  -3  393.46    9.90
   1   2   3  417.16    8.80
  -1   2  -3  409.86    9.70
   1  -2  -3  389.76    9.60
  -1  -2   3  413.06    8.40
   2  -2   3   63.49    4.20
   2  -2   3   57.39    4.30
  -2   2   3   59.79    3.50
  -2  -2  -3   60.19    4.10
   2   2  -3   58.49    3.40
  -2   2  -3   53.69    3.50
   2  -2  -3   59.79    4.80
   2   2   3   61.79    3.40
  -2  -2   3   63.49    3.30
  -2   2  -3   56.49    4.90
  -3  -2  -3 1319.47   27.00
   3  -2   3 1350.96   30.50
  -3  -2  -3 1294.77   28.00
   3   2  -3 1262.47   25.50
   3  -2   3 1299.37   27.80
  -3   2   3 1329.47   28.20
   3  -2  -3 1313.27   29.20
  -3   2  -3 1329.97   30.30
  -3   2  -3 1353.46   29.30
  -3  -2   3 1356.96   27.70
   4  -2   3  489.35   15.50
  -4   2   3  486.45   15.10
  -4  -2  -3  494.45   16.50
   4   2  -3  480.65   13.50
  -4  -2  -3  496.35   15.00
  -4  -2   3  494.25   15.00
  -4   2  -3  480.15   17.60
   4  -2  -3  492.65   16.30
  -4   2  -3  499.35   15.80
  -5   2   3  102.49    7.00
  -5  -2  -3  111.69   10.70
  -5  -2  -3  110.19    7.20
   5   2  -3  122.69    7.80
  -5   2   3   95.89   13.70
   5  -2   3  114.89    9.00
  -5   2  -3  106.29    7.50
  -5  -2   3  106.49    7.00
  -5   2  -3  119.99   11.30
   5  -2  -3  113.89    9.90
  -6   2   3   54.79   10.50
  -6  -2  -3   63.29    7.40
  -6  -2  -3   57.59   11.00
  -6   2   3   47.20    7.50
  -6   2  -3   29.90    7.40
   6  -2  -3   43.00    7.40
  -6  -2   3   46.90    9.50
  -6   2  -3   42.10    7.20
  -6  -2   3   59.29    7.10
  -7   2   3  118.99   16.80
  -7  -2  -3  111.89   15.10
   7  -2  -3  104.09   12.50
  -7   2  -3  133.99   17.70
  -7  -2   3   87.29   16.90
  -2   3   3  553.14   13.50
  -2  -3  -3  556.44   12.60
  -2   3  -3  547.75   14.30
  -2  -3   3  580.74   12.50
   2   3   3  568.64   13.20
  -3  -3  -3  556.84   13.90
  -3  -3  -3  554.34   15.00
   3  -3   3  565.34   17.40
  -3   3   3  566.24   15.50
   3   3  -3  564.24   12.30
   3  -3   3  544.65   15.80
   3  -3  -3  560.84   16.70
  -3  -3   3  571.84   14.30
  -3   3  -3  540.05   17.10
  -4   3   3 2112.69   43.50
  -4  -3  -3 2115.19   42.20
  -4  -3  -3 2096.19   43.10
   4  -3   3 2118.29   43.30
   4  -3  -3 2100.09   44.60
  -4   3  -3 2114.99   46.30
  -4  -3   3 2152.18   42.60
  -4   3  -3 2142.99   44.70
  -5   3   3  890.81   31.40
  -5  -3  -3  993.50   25.50
  -5  -3  -3  959.80   27.00
  -5   3   3  984.20   26.20
   5  -3   3  981.00   26.60
   5  -3  -3 1008.60   27.90
  -5  -3   3  992.30   25.60
  -5   3  -3  987.20   27.30
  -6   3   3  370.16   21.00
  -6  -3  -3  360.56   17.80
  -6  -3  -3  357.36   15.10
  -6   3   3  359.06   15.40
  -6  -3   3  375.46   15.00
  -6  -3   3  378.56   20.00
  -6   3  -3  304.07   15.40
  -6   3  -3  398.56   20.10
   6  -3  -3  381.56   17.60
  -7   3   3   29.60    9.90
  -7  -3  -3   35.60    9.30
  -7  -3   3   27.70    9.60
  -7   3  -3   36.60   10.70
   7  -3  -3   36.70    8.00
   0  -4   3 1394.16   24.50
   0  -4   3 1445.96   25.50
   0   4  -3 1418.76   24.90
   0  -4   3 1439.76   24.70
   0   4   3 1411.36   24.20
   0  -4  -3 1413.86   24.60
   1  -4   3 4483.35   75.09
   1  -4   3 4523.95   76.39
  -1   4   3 4421.26   73.59
  -1   4  -3 4404.86   75.09
   1  -4  -3 4411.06   74.49
  -1   4  -3 4583.04   74.69
  -2  -4  -3 1533.05   28.00
   2  -4   3 1604.84   33.30
   2  -4   3 1568.14   31.40
  -2   4   3 1575.74   30.30
   2  -4  -3 1554.24   31.60
  -2   4  -3 1572.84   31.30
  -2   4  -3 1549.05   32.20
  -2  -4   3 1598.24   28.10
  -3  -4  -3  159.08    7.40
  -3   4   3  155.58    7.10
   3  -4   3  170.48    8.70
   3  -4   3  159.08    8.60
   3  -4  -3  163.48    9.00
  -3   4  -3  170.58    9.50
  -3   4  -3  167.78    7.80
  -3  -4   3  165.58    6.40
  -4  -4  -3  417.66   14.50
  -4  -4  -3  432.46   13.30
   4  -4   3  400.46   15.30
  -4   4   3  436.06   14.30
  -4   4  -3  435.56   17.30
  -4  -4   3  419.46   13.30
   4  -4  -3  407.96   16.10
  -4   4  -3  429.26   14.70
   5  -4   3  614.94   21.40
  -5  -4  -3  648.54   19.00
  -5   4   3  639.24   19.80
  -5  -4  -3  629.24   20.60
  -5   4   3  602.34   24.60
  -5   4  -3  602.74   23.00
  -5   4  -3  615.04   20.10
  -5  -4   3  632.44   18.60
  -6   4   3  260.77   19.10
  -6  -4  -3  234.08   12.30
  -6  -4  -3  219.88   23.20
   6  -4   3  265.77   13.90
  -6   4   3  248.78   13.50
   6  -4  -3  230.98   15.10
  -6   4  -3  264.67   17.50
  -6  -4   3  249.58   16.90
  -6  -4   3  243.78   11.80
  -6   4  -3  221.48   13.40
  -7  -4  -3   26.40    9.10
  -7   4   3   28.20    9.80
   7  -4  -3   13.20    7.80
  -7  -4   3    2.90    8.70
  -7   4  -3   15.10    8.90
   0  -5   3  380.46    7.60
   0  -5   3  385.76    8.50
   0  -5   3  382.36    9.20
   0   5   3  387.06    7.80
   0   5  -3  380.46    8.70
   0  -5  -3  370.66    8.30
   1  -5   3 2265.27   41.70
  -1   5   3 2201.68   38.50
   1  -5   3 2250.57   40.30
  -1  -5   3 2207.78   37.80
  -1   5  -3 2325.07   39.70
   1  -5  -3 2221.98   40.00
  -1   5  -3 2241.48   40.70
  -2  -5  -3   81.39    3.60
  -2   5   3   84.49    4.40
   2  -5   3   84.29    6.30
   2  -5   3   82.99    5.50
  -2  -5   3   84.59    3.30
   2  -5  -3   86.69    6.50
  -2   5  -3   83.89    6.40
  -2   5  -3   87.39    4.90
   3  -5   3  390.66   14.20
  -3  -5  -3  392.66   11.20
   3  -5   3  379.16   13.70
  -3   5   3  382.36   12.00
  -3  -5   3  397.86   10.60
  -3   5  -3  397.16   13.00
  -3   5  -3  394.86   14.70
   3  -5  -3  391.36   14.10
  -4   5   3  435.46   14.40
  -4   5   3  418.86   18.40
   4  -5   3  449.36   16.60
  -4  -5  -3  452.45   13.50
  -4  -5  -3  453.35   14.70
  -4  -5   3  445.06   13.50
  -4   5  -3  464.85   15.50
   4  -5  -3  438.36   17.50
  -4   5  -3  443.36   18.00
  -5   5   3  345.27   18.80
  -5  -5  -3  316.47   14.30
  -5   5   3  351.86   13.60
  -5  -5  -3  348.77   12.80
   5  -5   3  323.37   15.60
  -5   5  -3  326.97   14.00
  -5   5  -3  344.57   18.00
   5  -5  -3  343.07   16.80
  -5  -5   3  331.87   12.50
  -6   5   3  269.67   19.90
  -6  -5  -3  287.27   15.80
  -6   5   3  231.88   13.30
  -6  -5  -3  275.87   12.80
   6  -5   3  277.47   15.90
  -6  -5   3  277.87   17.40
  -6   5  -3  236.38   14.10
  -6   5  -3  289.97   18.40
  -6  -5   3  263.27   12.40
   6  -5  -3  284.47   16.50
  -7  -5  -3   45.20    9.40
  -7   5   3   43.60   10.90
  -7  -5   3   41.10   11.10
  -7   5  -3   38.40   10.70
   7  -5  -3   26.60    8.40
   0  -6   3  354.66    8.10
   0   6   3  333.57    6.90
   0  -6   3  331.17    8.80
   0   6  -3  327.47    8.10
   0  -6  -3  328.77    7.80
   1  -6   3 1197.18   25.40
  -1  -6  -3 1180.78   21.20
   1  -6   3 1204.18   24.20
  -1   6   3 1193.48   22.10
  -1  -6   3 1190.48   21.30
  -1   6  -3 1169.58   24.00
   1  -6  -3 1188.78   23.60
  -1   6  -3 1186.38   22.40
  -2   6   3 4633.74   79.19
   2  -6   3 4753.82   84.19
   2  -6   3 4633.04   81.59
  -2  -6   3 4638.34   75.89
   2  -6  -3 4591.94   80.99
  -2   6  -3 4633.04   81.69
  -2  -6   3 4595.04   74.89
  -2   6  -3 4689.53   80.09
  -3   6   3  588.84   15.70
  -3  -6  -3  561.94   13.50
   3  -6   3  578.64   20.70
   3  -6   3  566.74   17.60
  -3   6   3  567.14   19.00
  -3  -6   3  572.74   13.40
   3  -6  -3  570.94   18.20
  -3   6  -3  586.34   16.70
  -3   6  -3  565.04   18.40
  -4  -6  -3 2534.75   47.80
  -4  -6  -3 2485.35   47.80
  -4   6   3 2545.45   56.09
  -4   6   3 2568.84   50.69
   4  -6   3 2543.05   52.49
  -4   6  -3 2600.74   52.59
   4  -6  -3 2566.74   54.09
  -4   6  -3 2542.85   54.89
  -4  -6   3 2572.74   48.60
   5  -6   3  358.16   16.90
  -5   6   3  320.07   13.20
  -5  -6  -3  344.47   14.60
  -5   6   3  365.36   19.80
  -5  -6  -3  360.06   12.90
  -5   6  -3  373.66   18.80
   5  -6  -3  338.47   17.60
  -5  -6   3  348.57   12.80
  -5   6  -3  363.96   14.70
  -6  -6  -3  124.59   12.10
  -6  -6  -3  122.99    9.40
  -6   6   3   84.29   13.60
  -6   6   3  139.89   15.30
   6  -6   3  102.39   11.80
  -6  -6   3  129.39   14.40
  -6  -6   3  125.29    8.80
   6  -6  -3  116.09   12.80
  -6   6  -3  108.19   13.00
  -6   6  -3  121.99   15.20
   0  -7  -3  251.37    6.70
   0  -7   3  255.57    6.90
   0  -7   3  257.97    7.80
   0   7   3  247.78    7.20
   0   7  -3  247.98    7.00
  -1  -7  -3 2382.66   40.80
  -1   7   3 2417.76   41.70
   1  -7   3 2437.16   44.40
   1  -7   3 2528.85   46.40
  -1   7   3 2439.06   45.40
  -1  -7   3 2441.86   42.10
   1  -7  -3 2499.45   44.60
  -1   7  -3 2466.35   44.90
  -1   7  -3 2493.95   42.20
   2  -7   3 1161.88   26.70
  -2   7   3 1154.08   27.90
  -2   7   3 1212.88   24.10
   2  -7   3 1231.88   28.60
  -2  -7   3 1205.58   22.00
  -2   7  -3 1204.78   27.40
   2  -7  -3 1211.58   27.20
  -2   7  -3 1216.38   25.40
  -3   7   3  486.95   18.00
  -3   7   3  483.35   16.30
   3  -7   3  503.95   16.80
   3  -7   3  508.35   17.10
  -3  -7  -3  487.55   11.30
   3  -7  -3  505.65   17.40
  -3   7  -3  509.35   17.50
  -3  -7   3  509.35   12.00
  -3   7  -3  526.15   15.50
  -4  -7  -3 2472.75   46.50
  -4   7   3 2511.25   49.70
  -4  -7  -3 2430.06   45.90
  -4   7   3 2478.55   55.49
   4  -7   3 2507.15   52.29
  -4   7  -3 2488.05   54.39
  -4   7  -3 2548.34   51.59
   4  -7  -3 2495.05   53.69
  -4  -7   3 2497.45   47.10
  -5   7   3 1096.09   35.20
  -5   7   3 1129.19   28.80
   5  -7   3 1137.19   31.70
  -5  -7  -3 1125.99   27.20
  -5  -7  -3 1149.78   27.20
   5  -7  -3 1153.98   32.90
  -5   7  -3 1142.49   34.00
  -5   7  -3 1121.59   29.90
  -5  -7   3 1081.89   28.00
  -6  -7  -3   49.20    7.90
   6  -7   3   42.40    8.30
  -6   7   3   83.89   14.60
  -6  -7  -3   53.39    8.00
  -6  -7   3   40.50    7.40
  -6  -7   3   50.59   16.80
  -6   7  -3   51.79    9.70
   0  -8  -3  302.87    7.90
   0   8  -3  308.17    8.10
   0  -8   3  301.87    8.10
   0   8   3  289.27    8.10
   0  -8   3  303.97    9.00
   1  -8   3  140.49    7.10
  -1   8   3  141.49    4.50
  -1  -8  -3  142.29    4.60
   1  -8   3  142.99    6.70
  -1   8   3  141.59    7.30
  -1   8  -3  138.39    4.10
  -1   8  -3  138.59    4.30
  -1   8  -3  147.79    6.70
   1  -8  -3  135.19    6.60
  -1  -8   3  150.48    4.80
   2  -8   3 1922.21   40.70
  -2   8   3 1886.61   35.10
   2  -8   3 1876.11   38.60
  -2   8   3 1856.71   39.90
   2  -8  -3 1896.31   38.50
  -2   8  -3 1845.12   38.30
  -2  -8   3 1845.82   32.40
  -2   8  -3 1889.81   35.80
  -3   8   3  644.14   21.30
  -3   8   3  605.34   18.50
   3  -8   3  657.43   19.90
  -3  -8  -3  642.94   12.40
   3  -8  -3  670.53   20.90
  -3   8  -3  652.33   20.60
  -3   8  -3  659.53   17.90
  -3  -8   3  688.23   14.10
  -3  -8   3  655.13   14.10
  -4   8   3 2054.19   40.70
   4  -8   3 1606.94   49.70
  -4   8   3 1974.40   46.90
  -4  -8  -3 1908.81   36.90
  -4  -8  -3 1925.01   35.70
  -4   8  -3 1985.20   41.90
  -4   8  -3 1874.51   60.09
  -4  -8   3 1950.40   37.40
   4  -8  -3 1842.92   46.00
  -5   8   3  415.16   20.80
   5  -8   3  401.66   18.60
  -5  -8  -3  410.96   13.60
  -5   8   3  408.96   14.80
  -5  -8  -3  408.56   14.30
  -5   8  -3  413.46   15.50
   5  -8  -3  395.26   19.20
  -5   8  -3  405.76   19.90
  -6   8   3  100.19   15.50
  -6  -8  -3   93.59    8.90
   6  -8   3   98.79   12.40
  -6  -8  -3   81.69   10.50
  -6   8  -3   86.79   14.10
   6  -8  -3  108.69   13.90
  -6  -8   3   99.29   13.20
  -6  -8   3   64.69    8.30
   0  -9   3   46.20    3.30
   0   9   3   53.09    3.80
   0   9  -3   38.10    3.40
   0  -9  -3   44.80    3.70
   0  -9   3   58.69    4.30
  -1   9   3   95.09    3.50
  -1   9   3   94.09    6.30
  -1  -9  -3   90.39    3.90
   1  -9   3   89.29    6.40
   1  -9   3   83.39    5.40
  -1   9  -3   85.69    5.80
   1  -9  -3   94.79    6.20
  -1   9  -3   95.89    3.30
  -1  -9   3   92.49    3.90
   2  -9   3   78.89    5.90
  -2   9   3   78.69    7.60
   2  -9   3   78.49    7.40
  -2   9   3   79.99    4.10
  -2  -9   3   79.49    3.30
  -2   9  -3   80.09    6.80
  -2   9  -3   80.99    4.20
   2  -9  -3   71.99    7.10
   3  -9   3   99.39    9.40
  -3   9   3   96.39    5.30
  -3   9   3   94.79    9.80
  -3   9  -3   95.59    8.80
  -3  -9   3   99.69    3.90
  -3   9  -3  111.09    5.90
   3  -9  -3  107.99    9.60
  -3  -9   3   95.89    3.90
  -4   9   3  294.87   22.30
  -4   9   3  314.97   11.40
   4  -9   3  307.67   15.60
  -4  -9  -3  305.27    8.90
  -4   9  -3  312.87   12.20
  -4  -9   3  333.17    8.90
  -4  -9   3  313.57    9.90
   4  -9  -3  330.17   17.00
  -4   9  -3  313.27   16.00
  -5  -9  -3  245.78    9.90
  -5   9   3  263.77   17.30
  -5   9   3  257.47   11.00
   5  -9   3  252.07   15.80
  -5  -9  -3  236.48   10.40
  -5   9  -3  231.08   11.30
   5  -9  -3  250.17   16.70
  -5   9  -3  266.07   16.40
  -5  -9   3  243.68   10.40
   6  -9   3   76.39   12.80
  -6   9   3   45.10   11.30
  -6  -9  -3   55.79    8.60
  -6  -9  -3   44.20    7.30
   6  -9  -3   35.00    9.50
  -6  -9   3   47.70    9.70
  -6   9  -3   46.60    9.90
  -6  -9   3   42.00    5.30
   0  10   3  688.53   14.90
   0 -10   3  715.23   17.20
   0  10  -3  722.13   15.30
   0 -10  -3  734.63   15.70
   0 -10   3  705.23   15.80
  -1 -10  -3  162.48    5.50
  -1  10   3  161.68    8.20
   1 -10   3  166.48    7.80
  -1  10   3  160.98    4.70
   1 -10   3  168.38    8.50
  -1  10  -3  156.08    7.40
   1 -10  -3  161.58    8.20
  -1 -10   3  161.88    5.70
  -2  10   3  146.99    9.60
   2 -10   3  125.39    9.30
   2 -10   3  146.09    8.10
  -2  10   3  133.59    5.30
  -2  10  -3  141.59    5.40
   2 -10  -3  137.49    9.30
  -2 -10   3  137.29    4.60
  -2  10  -3  139.09    8.40
   3 -10   3   82.59    9.30
  -3  10   3   81.79    4.80
  -3  10   3   76.89    9.40
  -3  10  -3   87.19    8.80
  -3 -10   3   86.29    3.50
  -3 -10   3   79.19    3.20
   3 -10  -3   86.09    9.60
  -3  10  -3   75.99    5.00
  -4  10   3  445.66   14.00
  -4  10   3  435.16   20.00
   4 -10   3  438.36   19.00
  -4  10  -3  438.86   19.10
  -4  10  -3  444.76   14.80
  -4 -10   3  462.65   10.90
   4 -10  -3  433.86   19.70
  -4 -10   3  448.46   12.10
   5 -10   3   20.50    6.80
  -5  10   3   19.50    3.90
  -5  10   3   12.90    7.10
  -5  10  -3   18.70    7.00
  -5 -10   3   16.90    3.30
  -5 -10   3   16.70    6.10
  -5 -10   3   26.40    3.40
  -5  10  -3   22.20    4.20
   5 -10  -3   16.20    7.60
  -6  10   3   23.80    9.80
  -6 -10  -3   23.50    5.00
   6 -10   3   15.90    8.10
  -6 -10   3   19.40    5.00
  -6 -10   3   21.30    8.10
  -6  10  -3   22.70    8.80
   6 -10  -3   17.00    9.20
   0  11  -3  394.46   10.10
   0 -11  -3  379.86   10.70
   0  11   3  362.76    9.40
   0 -11   3  375.26   11.00
   0 -11   3  371.96   11.50
  -1  11   3  750.32   19.30
   1 -11   3  769.82   19.90
  -1  11   3  787.22   14.40
   1 -11   3  769.62   20.60
  -1 -11  -3  774.62   15.70
  -1 -11   3  773.82   17.00
   1 -11  -3  776.22   19.60
  -1  11  -3  763.12   18.50
   2 -11   3   96.19    9.00
  -2  11   3   86.49    8.20
  -2  11   3   85.29    4.00
   2 -11   3   80.59    6.50
  -2 -11  -3   88.19    4.50
  -2  11  -3   91.49    3.90
  -2 -11   3   82.59    3.70
  -2  11  -3   93.99    7.50
   2 -11  -3   90.19    8.80
   3 -11   3    7.70    4.90
  -3  11   3    4.20    1.70
  -3  11   3   -3.10    4.50
   3 -11  -3   -1.30    7.70
  -3  11  -3    1.30    4.00
  -3 -11   3    4.90    1.00
  -3  11  -3    8.90    2.00
   4 -11   3  121.99   12.10
  -4  11   3  128.99    6.90
  -4  11   3  118.39   12.90
   4 -11  -3  131.59   13.20
  -4 -11   3  127.49    5.60
  -4 -11   3  118.89    4.60
  -4  11  -3  121.09    7.10
  -4  11  -3  123.19   11.90
  -5 -11  -3   54.79    6.00
  -5  11   3   44.50    7.10
   5 -11   3   40.60    8.90
  -5  11   3   40.20    9.30
  -5 -11   3   44.00    7.30
   5 -11  -3   38.10    9.20
  -5 -11   3   41.60    3.70
  -5 -11   3   44.90    5.80
  -5  11  -3   37.20    4.40
  -5  11  -3   27.80    7.30
   0 -12   3  474.25   13.20
   0 -12   3  469.25   13.60
   0 -12  -3  468.05   12.80
   0  12   3  468.75   10.70
   0  12  -3  477.55   11.80
   1 -12   3  210.78   10.90
  -1  12   3  200.88    9.80
   1 -12   3  208.08    9.70
  -1 -12  -3  211.38    7.10
  -1 -12   3  209.68    7.10
  -1  12  -3  216.08    9.10
   1 -12  -3  220.98   10.80
   2 -12   3  358.56   15.10
  -2 -12  -3  357.26    9.10
  -2  12   3  349.37   14.50
  -2  12   3  350.76    9.20
  -2  12  -3  357.36    9.00
  -2  12  -3  369.56    8.50
  -2  12  -3  367.56   13.80
   2 -12  -3  377.06   15.60
  -2 -12   3  364.86    9.20
   3 -12   3  597.24   22.20
  -3  12   3  622.84   22.00
  -3  12   3  605.24   15.10
   3 -12  -3  598.24   22.20
  -3 -12   3  587.94   12.60
  -3  12  -3  637.84   15.60
  -3  12  -3  603.64   21.30
   4 -12   3  122.29   12.90
  -4  12   3  109.09    6.60
  -4  12   3  128.19   13.20
   4 -12  -3  120.59   13.80
  -4  12  -3  122.09    7.30
  -4 -12   3  120.19    5.40
  -4 -12   3  114.69    4.40
  -4  12  -3  148.19   12.40
  -5  12   3   26.10    4.80
  -5 -12  -3   25.60    3.70
  -5  12   3   28.20    9.50
   5 -12   3   19.00    7.90
   5 -12  -3   23.10    8.80
  -5 -12   3   20.90    3.80
  -5  12  -3   28.60    8.00
  -5  12  -3   24.20    4.70
  -5 -12   3   15.80    2.20
  -5 -12   3   15.50    6.00
   0  13  -3 2539.25   44.50
   0 -13  -3 2528.75   46.50
   0 -13   3 2530.55   46.70
   0  13   3 2517.25   42.70
   0 -13   3 2512.05   48.40
   1 -13   3  516.75   16.40
  -1  13   3  507.25   15.10
  -1 -13  -3  513.15   12.50
   1 -13   3  521.15   16.80
  -1  13  -3  515.25   14.50
  -1 -13   3  489.85   12.80
  -1 -13   3  502.15   11.70
   1 -13  -3  524.05   16.70
  -2 -13  -3  162.38    6.40
   2 -13   3  168.08   12.00
  -2  13   3  165.08    5.40
  -2  13   3  161.48   10.80
  -2 -13   3  155.58    5.30
  -2  13  -3  169.18   10.20
   2 -13  -3  157.78   12.20
   3 -13   3  379.06   17.70
  -3 -13  -3  372.46   10.40
  -3  13   3  366.16   17.20
  -3  13   3  355.26   10.40
  -3  13  -3  385.66   10.60
   3 -13  -3  359.96   18.10
  -3  13  -3  372.96   16.00
   4 -13   3   29.70    8.00
  -4  13   3   24.40    7.30
  -4  13   3   20.10    3.00
   4 -13  -3   31.90    8.20
  -4  13  -3   20.40    7.00
  -4  13  -3   19.20    3.20
  -4 -13   3   17.80    2.50
  -4 -13   3   33.70    6.50
  -4 -13   3   25.30    3.90
  -5 -13  -3   72.69    7.10
   5 -13   3   75.69   14.80
  -5  13   3   64.99    8.30
  -5  13   3   56.59   11.60
   5 -13  -3   52.29   10.90
  -5 -13   3   81.99   11.70
  -5  13  -3   75.39   11.60
  -5  13  -3   76.09    8.60
   0 -14   3  171.38    7.60
   0  14  -3  181.28    7.10
   0 -14  -3  166.18    8.80
   0 -14   3  163.88    9.20
  -1 -14  -3  305.97    9.60
  -1  14   3  300.87   11.30
   1 -14   3  307.47   13.60
  -1 -14   3  300.97    9.10
   1 -14  -3  302.47   13.50
  -1  14  -3  312.97   10.90
  -1 -14   3  310.77    9.40
   2 -14   3  444.06   18.00
  -2  14   3  458.45    9.80
  -2  14   3  449.56   16.70
  -2 -14  -3  447.56   11.40
  -2  14  -3  434.46   15.50
   3 -14   3  103.19   12.70
  -3 -14  -3  100.19    6.20
  -3  14   3   90.19   17.40
  -3  14  -3  101.89    4.60
   3 -14  -3   88.09   13.10
  -3  14  -3  122.09   10.60
  -4  14   3   86.29    6.30
   4 -14   3  102.89   14.80
  -4  14   3  103.09   13.50
  -4  14  -3  105.09   12.10
  -4 -14   3   93.69    4.80
   4 -14  -3  113.99   16.10
  -4  14  -3   75.09    6.50
   0  15  -3   41.50    4.40
   0 -15  -3   31.90    5.30
   0 -15   3   45.30    7.40
  -1 -15  -3   31.70    5.30
  -1  15   3   38.70    5.20
   1 -15   3   36.90    6.40
   1 -15  -3   28.80    5.90
  -1 -15   3   33.60    5.80
  -1  15  -3   27.30    5.30
  -2  15   3  131.59   10.20
  -2 -15  -3  150.78    7.00
  -2  15  -3  145.89    9.70
   2 -15  -3  141.69   12.80
   3 -15   3   31.60    7.60
  -3  15   3   21.20    3.70
  -3 -15  -3   35.80    5.30
  -3  15   3   33.10    7.50
  -3  15  -3   39.00    3.90
  -3  15  -3   25.60    2.90
   3 -15  -3   41.30    9.20
  -4  15   3   51.09    9.90
   4 -15   3   49.60    9.90
  -4  15   3   37.50    3.60
   4 -15  -3   46.20   11.00
  -4  15  -3   28.70    3.40
   0 -16  -3  176.28   10.30
   0  16  -3  149.49    6.50
   0 -16   3  152.48   10.60
  -1  16   3   24.70    4.10
   1 -16   3   30.60    6.70
  -1 -16  -3   21.70    4.40
  -1  16  -3   26.40    5.20
  -1 -16   3   30.70    4.60
   1 -16  -3   30.80    6.80
  -2  16   3  475.45   16.70
   2 -16   3  440.46   19.80
  -2 -16  -3  448.06   12.30
  -2  16  -3  475.55   16.60
   2 -16  -3  457.75   20.10
   3 -16   3   74.49   10.90
  -3 -16  -3   79.19    6.40
  -3  16   3   77.89   11.20
  -3  16  -3   62.29   10.70
   3 -16  -3   67.69   10.60
   0 -17  -3  225.98   12.90
   0 -17   3  232.08   12.90
   0  17  -3  225.68    7.90
  -1  17   3  151.08    7.20
  -1 -17  -3  142.89    9.60
   1 -17   3  142.09   13.20
  -1  17  -3  148.29    8.10
   1 -17  -3  153.68   13.30
  -1 -17   3  145.29    9.50
   2 -17   3   43.60    8.70
  -2 -17  -3   26.40    4.40
  -2  17   3   41.10    7.30
   2 -17  -3   26.40    8.40
  -2  17  -3   24.50    5.30
   0  18  -3  314.17    9.90
   0 -18   3  297.07   15.20
   0 -18  -3  285.87   15.40
   1 -18   3   61.79    9.70
  -1 -18  -3   48.60    9.30
   1 -18  -3   68.49   13.30
  -1 -18   3   72.39    9.40
  -1  18  -3   59.89    6.40
   2   0  -4  887.11   19.30
  -2   0  -4  920.61   19.10
   2   0   4  889.81   20.10
  -2   0  -4  883.71   19.40
  -2   0   4  877.81   18.70
   3   0   4  514.85   15.60
  -3   0  -4  524.95   14.60
  -3   0   4  519.05   14.20
   3   0  -4  516.45   14.70
  -3   0  -4  504.55   15.30
  -4   0  -4    8.60    1.80
  -4   0  -4    7.90    3.80
   4   0  -4    8.20    3.50
  -5   0   4  177.48    8.90
  -5   0  -4  158.38   12.10
   5   0  -4  168.48   10.50
  -5   0  -4  159.08    8.90
  -6   0   4  120.09    8.90
   6   0  -4  124.89   10.70
  -6   0  -4  118.29   13.20
  -6   0  -4  133.29    9.90
  -6   0   4  139.59   14.90
  -7   0  -4   43.50   10.40
  -7   0   4   37.90   11.10
   2  -1   4  890.11   20.50
  -2  -1  -4  866.51   18.80
  -2   1   4  900.81   18.90
   2   1  -4  897.41   18.60
  -2  -1   4  919.41   18.70
  -2   1  -4  865.61   19.80
   2   1   4  879.61   19.60
  -2   1  -4  889.71   19.40
   2  -1  -4  905.31   19.70
  -3   1   4  127.89    6.30
  -3  -1  -4  130.89    6.10
   3   1  -4  122.69    6.80
  -3  -1  -4  120.89    7.40
   3  -1   4  112.79    6.80
  -3   1  -4  120.39    7.80
  -3   1  -4  124.29    6.40
  -3  -1   4  120.19    5.90
   3   1   4  112.79    6.30
   3  -1  -4  124.89    7.60
  -4  -1  -4  198.58   10.60
   4   1  -4  193.08    9.10
  -4   1   4  199.78    8.70
   4  -1  -4  188.68    9.90
  -4   1  -4  205.38    9.10
  -4   1  -4  186.18   11.00
  -4  -1   4  198.08    8.60
   5   1  -4  990.20   24.80
  -5  -1  -4 1005.90   26.80
  -5  -1  -4 1004.70   28.40
  -5   1   4 1040.00   26.70
  -5   1  -4 1006.60   27.20
  -5  -1   4 1028.10   26.30
   5  -1  -4 1000.20   26.70
  -5   1  -4 1010.70   29.20
  -6   1   4  401.16   15.90
  -6  -1  -4  398.86   19.30
   6   1  -4  398.46   15.30
  -6   1   4  386.66   21.60
  -6  -1  -4  401.46   16.10
  -6  -1   4  406.06   21.40
   6  -1  -4  380.36   17.20
  -6  -1   4  393.76   15.50
  -6   1  -4  384.86   16.50
  -6   1  -4  385.96   19.60
  -7   1   4    3.30    9.80
  -7  -1  -4    4.80    7.10
  -7   1  -4    4.70    8.30
   7  -1  -4   -0.90    5.50
  -7  -1   4   11.20    9.40
   1  -2   4 3235.18   56.09
  -1   2   4 3276.57   54.59
  -1   2  -4 3274.87   54.99
  -1   2  -4 3203.08   54.89
   1  -2  -4 3219.78   54.69
   2   2  -4   49.50    3.60
  -2   2   4   49.50    3.20
   2  -2   4   54.09    4.20
   2  -2   4   49.40    3.70
  -2  -2  -4   49.40    3.70
   2   2   4   54.89    3.40
  -2  -2   4   47.80    2.90
  -2   2  -4   49.10    3.50
   2  -2  -4   47.60    4.50
  -3   2   4 1988.20   38.40
  -3  -2  -4 1946.61   38.00
   3  -2   4 1917.71   37.80
   3  -2   4 1968.20   41.20
  -3  -2  -4 1885.21   37.10
   3   2  -4 1943.51   36.10
   3  -2  -4 2004.50   39.90
   3   2   4 1965.90   39.50
  -3   2  -4 1965.70   39.70
  -3   2  -4 1924.11   40.40
  -3  -2   4 2015.80   38.00
  -4   2   4  235.58    9.50
  -4  -2  -4  215.58   10.90
   4   2  -4  213.88    9.00
  -4  -2  -4  215.58   10.70
  -4   2  -4  225.48   12.00
   4  -2  -4  213.88   11.20
  -4  -2   4  228.98    9.40
  -4   2  -4  230.88   10.00
  -5  -2  -4   42.30    5.30
   5   2  -4   40.30    6.30
  -5  -2  -4   41.70    7.20
   5  -2  -4   60.19    8.70
  -5   2  -4   49.40    5.90
  -5   2  -4   52.59    9.80
  -5  -2   4   38.10    5.00
  -6  -2  -4   41.80    7.30
  -6  -2  -4   38.10    7.80
  -6   2   4   31.00    8.50
  -6   2  -4   38.40    5.90
  -6  -2   4   31.40    8.40
   6  -2  -4   38.30    7.00
  -6  -2   4   26.30    4.50
  -6   2  -4   35.50    8.00
  -7   2   4   44.60   12.00
  -7  -2  -4   50.59    9.90
  -7   2  -4   42.40   10.30
  -7  -2   4   56.99   12.40
   7  -2  -4   38.30    7.80
   0   3  -4 1418.26   25.30
   0   3  -4 1423.56   24.20
   0   3  -4 1452.85   25.00
   0  -3   4 1443.66   24.50
   0  -3   4 1437.96   25.60
   0   3   4 1429.66   25.00
   0  -3  -4 1460.65   25.20
   1  -3   4  521.75   13.00
   1   3  -4  534.85    9.70
  -1  -3  -4  519.95   10.10
  -1   3   4  517.15   11.40
   1  -3   4  569.44   12.40
  -1   3  -4  512.05   12.30
  -1  -3   4  532.35   10.40
   1  -3  -4  527.45   12.10
  -1   3  -4  531.15   12.20
  -1  -3   4  526.85   10.80
   1   3   4  528.25   10.60
   2  -3   4 1637.84   32.40
  -2   3   4 1668.63   31.80
   2   3  -4 1674.93   28.80
  -2  -3  -4 1662.03   30.30
   2  -3   4 1735.23   34.70
  -2   3  -4 1703.63   34.00
  -2   3  -4 1694.43   33.40
   2   3   4 1690.93   32.00
   2  -3  -4 1700.93   33.50
  -2  -3   4 1743.83   31.00
   3   3  -4 1844.12   33.70
   3  -3   4 1905.41   37.90
  -3  -3  -4 1909.71   36.10
  -3  -3  -4 1893.31   36.60
  -3   3   4 1909.51   37.70
   3  -3   4 1909.91   41.00
  -3   3  -4 1897.01   40.00
  -3   3  -4 1904.11   39.10
  -3  -3   4 1939.21   36.70
   3  -3  -4 1919.91   39.40
  -4   3   4  527.65   15.90
   4   3  -4  524.45   13.30
  -4  -3  -4  522.05   16.60
  -4  -3  -4  532.55   15.50
   4  -3   4  525.15   16.90
  -4  -3   4  533.35   15.60
  -4   3  -4  550.04   17.20
   4  -3  -4  549.05   18.20
  -4   3  -4  520.35   18.70
   5  -3   4 1433.06   45.70
  -5  -3  -4 1575.24   36.70
  -5   3   4 1595.24   36.50
  -5  -3  -4 1580.84   35.90
  -5  -3   4 1638.34   35.80
  -5   3  -4 1524.65   37.30
  -5   3  -4 1461.05   40.40
   5  -3  -4 1592.14   37.70
  -6  -3  -4  262.27   15.30
  -6   3   4  242.78   12.80
  -6  -3  -4  238.18   12.30
  -6   3   4  246.98   18.40
  -6  -3   4  247.78   11.90
   6  -3  -4  248.18   15.30
  -6   3  -4  252.87   16.90
  -6  -3   4  258.37   17.60
  -6   3  -4  227.18   13.70
  -7   3   4    2.40    8.70
  -7  -3  -4   -7.90    7.10
  -7   3  -4    2.60    8.30
   7  -3  -4   -1.50    6.70
  -7  -3   4    6.20    8.80
   0  -4   4    6.90    1.10
   0  -4   4    7.70    0.90
   0   4  -4    9.00    1.80
   0   4   4    8.60    1.00
   0   4  -4    5.90    1.00
   0  -4   4    9.30    1.80
   0  -4  -4   10.90    1.80
  -1  -4  -4  381.36    8.60
  -1   4   4  368.86    8.80
  -1  -4  -4  366.36    7.20
   1  -4   4  357.46    9.80
   1  -4   4  371.26   10.50
   1  -4  -4  356.06    9.60
   1   4   4  380.56    7.80
  -1  -4   4  381.26    8.30
  -1   4  -4  370.86    9.60
  -1  -4   4  345.97    8.20
  -1   4  -4  371.16   10.00
  -2   4   4  798.12   17.70
  -2  -4  -4  785.12   15.60
   2  -4   4  802.32   20.30
   2  -4   4  799.12   18.80
   2   4   4  797.22   16.80
  -2   4  -4  785.32   18.70
  -2  -4   4  808.62   16.00
  -2   4  -4  772.22   19.30
  -3   4   4  578.84   15.50
   3  -4   4  568.34   18.00
  -3  -4  -4  552.84   14.40
  -3  -4   4  576.34   14.20
  -3   4  -4  562.74   17.50
  -3   4  -4  567.04   16.50
   3  -4  -4  571.94   17.40
  -4  -4  -4 1011.60   23.70
  -4   4   4  996.40   24.80
  -4  -4  -4 1012.40   24.30
   4  -4   4  990.20   25.60
  -4   4  -4 1007.40   26.10
  -4  -4   4 1021.30   24.00
   4  -4  -4 1043.20   27.50
  -4   4  -4  996.50   27.90
  -5   4   4  261.87   11.60
  -5  -4  -4  279.77   13.80
  -5  -4  -4  278.47   11.60
  -5   4   4  283.17   17.60
   5  -4   4  280.97   14.30
  -5   4  -4  282.37   16.20
   5  -4  -4  258.97   17.50
  -5  -4   4  290.87   11.50
  -5   4  -4  285.77   12.70
  -6  -4  -4    5.00    4.20
  -6   4   4    2.00    4.40
  -6   4   4   13.90    7.50
  -6  -4   4    8.60    6.90
  -6   4  -4    3.00    4.90
  -6   4  -4    3.60    6.70
   6  -4  -4   14.80    5.90
  -6  -4   4   11.60    4.10
  -7   4   4   43.20   11.60
  -7  -4  -4   38.00    9.30
  -7  -4   4   64.19   12.50
  -7   4  -4   35.40   10.00
   7  -4  -4   31.20    8.70
   0  -5   4   83.99    3.70
   0  -5   4   81.09    3.70
   0   5   4   86.49    3.00
   0  -5  -4   90.09    3.70
   0   5  -4   82.69    3.70
   0  -5   4   84.89    2.80
   1  -5   4   85.49    4.70
  -1  -5  -4   89.29    3.80
   1  -5   4   88.59    5.10
  -1   5   4   91.69    3.70
   1   5   4   92.29    2.80
   1  -5  -4   87.09    4.70
  -1  -5   4   91.59    3.40
  -1  -5   4   94.29    2.60
  -1   5  -4   88.19    4.10
  -1   5  -4   85.99    5.00
   2  -5   4  448.56   14.20
   2  -5   4  436.86   13.30
  -2  -5  -4  453.15    9.40
  -2   5   4  444.56   11.60
   2   5   4  452.55   10.60
   2  -5  -4  443.26   13.60
  -2   5  -4  458.85   12.90
  -2  -5   4  459.25   10.10
  -2   5  -4  451.15   13.80
  -3  -5  -4  163.88    6.90
   3  -5   4  166.08    9.40
   3  -5   4  159.28    8.60
  -3   5   4  174.68    7.40
   3  -5  -4  176.48    9.80
  -3  -5   4  165.48    6.30
  -3   5  -4  167.18    8.00
  -3   5  -4  164.38    9.70
  -4  -5  -4  341.17   12.50
  -4   5   4  354.26   12.60
  -4  -5  -4  354.16   11.70
   4  -5   4  346.37   14.50
   4  -5  -4  341.87   15.50
  -4   5  -4  362.46   13.40
  -4   5  -4  340.77   15.70
  -4  -5   4  344.27   11.60
   5  -5   4  241.88   13.90
  -5  -5  -4  255.57   10.80
  -5   5   4  214.08   10.50
  -5   5   4  227.48   16.40
  -5  -5  -4  249.08   12.60
  -5  -5   4  241.98   10.50
  -5   5  -4  249.08   16.00
   5  -5  -4  251.27   14.70
  -5   5  -4  251.37   12.10
   6  -5   4   65.09    9.60
  -6  -5  -4   52.79    8.40
  -6  -5  -4   41.20    7.70
  -6   5   4   55.79   11.90
   6  -5  -4   42.60    7.90
  -6  -5   4   64.09   12.00
  -6   5  -4   68.69   12.50
  -6   5  -4   47.80    7.70
  -6  -5   4   52.99    7.20
  -7  -5  -4   25.70    8.80
  -7   5   4   36.30   11.60
  -7  -5   4   27.80   10.50
  -7   5  -4   32.50   10.60
   7  -5  -4   16.40    8.20
   0   6  -4  424.76   10.10
   0   6   4  431.56    9.10
   0  -6   4  439.36   10.10
   0  -6   4  464.85    9.10
   0  -6   4  434.86   10.90
   0  -6  -4  422.16    9.80
  -1   6   4 2308.07   40.60
  -1  -6  -4 2310.07   40.00
   1  -6   4 2425.36   44.70
   1  -6   4 2379.36   42.90
   1  -6  -4 2339.97   42.10
  -1   6  -4 2409.36   41.30
  -1   6  -4 2300.27   39.70
  -1  -6   4 2358.86   40.10
  -1   6  -4 2286.27   42.30
  -2  -6  -4  954.50   16.70
  -2   6   4  964.40   20.40
   2  -6   4  932.51   22.40
   2  -6   4  980.50   24.20
  -2   6  -4  991.90   22.00
  -2  -6   4  952.60   18.60
  -2   6  -4  919.31   22.70
   2  -6  -4  982.40   22.90
  -2  -6   4  987.20   18.00
   3  -6   4  801.52   21.40
   3  -6   4  726.53   25.90
  -3  -6  -4  791.62   16.40
  -3   6   4  755.42   21.60
  -3  -6   4  804.82   17.60
   3  -6  -4  811.02   22.60
  -3   6  -4  822.72   21.20
  -3   6  -4  802.72   22.60
  -4   6   4  468.05   15.00
  -4  -6  -4  484.05   13.90
   4  -6   4  474.55   17.70
  -4  -6  -4  458.85   14.00
  -4   6   4  466.45   19.90
  -4  -6   4  471.35   13.90
  -4   6  -4  487.95   19.10
   4  -6  -4  473.45   18.70
  -4   6  -4  488.55   16.30
  -5   6   4  570.14   18.30
  -5  -6  -4  601.24   17.70
  -5  -6  -4  561.24   18.00
  -5   6   4  549.54   24.30
   5  -6   4  558.14   20.70
  -5   6  -4  573.34   19.50
  -5  -6   4  563.54   17.00
  -5   6  -4  577.24   22.80
   5  -6  -4  580.54   22.20
  -6   6   4  134.19   16.20
  -6  -6  -4  106.19    9.10
   6  -6   4  130.79   12.40
  -6  -6  -4  119.59   11.70
  -6  -6   4  131.09   13.90
  -6  -6   4  116.49    9.20
   6  -6  -4  129.79   13.30
  -6   6  -4  118.29   14.40
   0  -7   4 1591.64   30.00
   0   7  -4 1560.64   28.30
   0  -7   4 1561.94   28.30
   0  -7  -4 1543.95   28.10
   0   7   4 1548.55   26.90
   1  -7   4 3478.25   61.19
  -1  -7  -4 3253.27   55.59
  -1   7   4 3296.57   56.39
   1  -7   4 3369.96   58.99
  -1   7  -4 3197.58   54.29
  -1   7  -4 3394.46   55.69
  -1  -7   4 3304.37   55.49
   1  -7  -4 3300.57   57.69
  -1   7  -4 3267.77   57.79
   2  -7   4  881.41   23.10
   2  -7   4  869.51   21.60
  -2   7   4  862.41   18.90
  -2  -7   4  868.71   17.00
  -2   7  -4  864.51   21.60
  -2   7  -4  887.11   20.10
   2  -7  -4  861.51   21.70
   3  -7   4  220.08   11.20
   3  -7   4  210.68   10.30
  -3  -7  -4  208.28    6.40
  -3   7   4  202.88    8.80
  -3   7  -4  222.98    9.10
  -3   7  -4  215.98   11.40
  -3  -7   4  196.08    6.60
   3  -7  -4  200.78   11.40
  -4  -7  -4  361.16   11.50
  -4   7   4  395.26   13.30
  -4  -7  -4  367.96   11.60
  -4   7   4  367.36   18.20
   4  -7   4  372.26   16.30
  -4  -7   4  373.66   11.80
   4  -7  -4  387.56   18.70
  -4   7  -4  389.26   14.10
  -4   7  -4  374.66   17.20
   5  -7   4  250.07   14.90
  -5   7   4  244.58   11.00
  -5  -7  -4  247.08   10.50
  -5  -7  -4  250.07   11.60
  -5   7   4  250.47   17.50
  -5  -7   4  247.18   10.40
  -5   7  -4  269.27   16.30
   5  -7  -4  233.48   15.80
  -5   7  -4  236.28   11.70
  -6   7   4  253.07   19.80
  -6  -7  -4  251.87   12.30
  -6  -7  -4  253.27   13.80
   6  -7   4  215.98   15.80
  -6  -7   4  260.77   17.40
  -6  -7   4  247.18   12.00
   6  -7  -4  237.38   17.20
  -6   7  -4  248.18   18.00
   0  -8   4   13.30    2.00
   0  -8   4   18.40    3.50
   0  -8  -4   12.00    2.00
  -1  -8  -4  599.04   12.60
   1  -8   4  598.54   16.40
   1  -8   4  597.64   15.50
  -1   8   4  595.54   12.70
   1  -8  -4  597.64   15.10
  -1   8  -4  600.14   12.10
  -1  -8   4  611.84   13.30
  -1   8  -4  590.44   11.60
  -1   8  -4  599.74   15.00
   2  -8   4   49.80    4.90
  -2   8   4   63.59    3.70
   2  -8   4   53.19    6.40
  -2  -8   4   64.49    3.00
  -2   8  -4   67.29    6.10
   2  -8  -4   59.79    6.70
  -2   8  -4   53.49    3.80
  -3   8   4  468.95   13.20
  -3  -8  -4  431.96    9.00
   3  -8   4  440.36   16.30
   3  -8   4  450.05   16.20
  -3   8   4  433.76   17.40
  -3   8  -4  436.06   16.30
   3  -8  -4  449.66   16.90
  -3  -8   4  470.25   11.00
  -3   8  -4  462.85   14.30
  -3  -8   4  452.65   10.90
  -4   8   4   60.89    5.10
   4  -8   4   40.90    7.30
  -4   8   4   52.69    9.40
  -4  -8  -4   50.09    5.30
   4  -8  -4   62.69   10.60
  -4   8  -4   65.09    6.00
  -4  -8   4   43.10    4.10
  -4   8  -4   54.39    9.20
  -5   8   4  474.15   23.00
  -5   8   4  478.25   16.20
  -5  -8  -4  484.75   15.30
  -5  -8  -4  466.05   14.60
   5  -8   4  500.25   20.70
   5  -8  -4  503.75   21.00
  -5  -8   4  416.36   19.50
  -5   8  -4  480.05   21.40
  -5   8  -4  486.45   17.20
  -6  -8  -4    6.60    4.70
   6  -8   4   10.90    6.40
  -6  -8  -4   -0.50    5.10
  -6   8   4    1.40    7.20
   6  -8  -4   15.50    7.20
  -6  -8   4    5.50    7.20
  -6  -8   4    1.60    4.40
  -6   8  -4   -1.20    6.80
   0   9   4 1111.59   22.00
   0   9  -4 1105.69   21.80
   0  -9  -4 1116.99   21.90
   0  -9   4 1129.09   24.00
   0  -9   4 1134.19   22.20
   1  -9   4  286.57   10.60
  -1   9   4  291.27   10.80
  -1   9   4  300.27    7.60
   1  -9   4  297.07   10.70
  -1  -9  -4  292.47    7.80
   1  -9  -4  299.77   10.30
  -1   9  -4  294.57    9.90
  -1   9  -4  301.97    6.30
  -1   9  -4  287.87    6.20
  -1  -9   4  295.07    8.30
   2  -9   4   11.70    4.00
  -2   9   4   13.20    2.20
  -2   9   4    7.40    3.50
  -2   9  -4    9.50    1.60
   2  -9  -4   10.90    3.70
  -2   9  -4   14.50    3.50
  -2  -9   4   10.10    1.50
  -3   9   4  263.57    9.20
   3  -9   4  263.27   13.10
  -3   9   4  260.27   13.80
   3  -9   4  248.38   11.80
  -3  -9   4  251.37    7.10
  -3   9  -4  264.37   10.50
  -3  -9   4  263.57    7.30
  -3   9  -4  264.27   12.70
   3  -9  -4  254.77   13.50
  -4   9   4  194.78   15.10
  -4  -9  -4  196.78    6.70
  -4   9   4  219.18    9.30
   4  -9   4  199.18   13.50
  -4   9  -4  187.88   13.20
   4  -9  -4  211.28   14.10
  -4  -9   4  208.58    6.90
  -4   9  -4  208.28    9.50
  -4  -9   4  193.88    7.50
  -5  -9  -4   15.80    3.20
  -5   9   4   15.20    7.10
   5  -9   4    9.00    6.00
  -5   9   4   20.30    3.60
  -5  -9  -4   14.30    3.70
  -5  -9   4   16.00    5.30
  -5   9  -4    9.80    4.20
   5  -9  -4   11.80    6.40
  -5   9  -4   13.50    6.10
  -6  -9  -4   24.50    5.50
  -6  -9  -4   26.00    4.90
  -6   9   4   26.80    9.30
   6  -9   4   26.70    8.10
  -6  -9   4   21.00    4.80
   6  -9  -4   31.50    8.30
  -6   9  -4   11.80    7.80
   0 -10   4 2198.08   39.20
   0  10  -4 2133.69   38.40
   0  10   4 2124.29   38.20
   0 -10   4 2183.58   41.50
   0 -10  -4 2141.69   38.80
  -1  10   4   40.90    2.30
   1 -10   4   41.70    5.90
   1 -10   4   45.20    4.10
  -1 -10  -4   36.80    3.60
  -1  10   4   44.90    5.60
   1 -10  -4   34.40    5.30
  -1 -10   4   37.50    3.00
  -1  10  -4   42.60    4.70
  -2 -10  -4  469.75   11.20
   2 -10   4  472.85   16.10
  -2  10   4  471.65   11.80
   2 -10   4  467.95   22.80
  -2  10   4  459.55   16.60
   2 -10  -4  471.15   16.20
  -2 -10   4  484.25   11.20
  -2  10  -4  480.55   15.40
  -2  10  -4  475.25   11.90
   3 -10   4  242.48   13.10
   3 -10   4  254.57   12.10
  -3  10   4  264.97    9.00
  -3  10   4  251.37   14.20
  -3 -10   4  254.47    6.70
  -3  10  -4  247.48   10.10
   3 -10  -4  257.37   13.80
  -3 -10   4  246.48    7.10
  -3  10  -4  247.18   12.60
   4 -10   4  702.83   24.20
  -4  10   4  691.93   25.80
  -4  10   4  747.53   19.40
  -4  10  -4  729.53   20.30
   4 -10  -4  678.03   24.50
  -4 -10   4  704.03   15.50
  -4  10  -4  704.83   24.00
  -4 -10   4  678.83   16.40
  -5  10   4   13.90    7.10
  -5 -10  -4   20.70    3.30
  -5 -10  -4   15.00    3.40
   5 -10   4   14.50    7.00
  -5  10   4   18.90    4.10
  -5 -10   4   23.20    3.50
  -5  10  -4   17.10    4.50
  -5  10  -4   16.50    7.00
   5 -10  -4   21.80    7.80
  -5 -10   4   22.60    3.40
  -6 -10  -4  160.08    9.30
   6 -10   4  161.48   16.50
  -6 -10  -4  157.48   10.70
  -6  10   4  135.59   18.80
  -6 -10   4  188.38   15.90
  -6  10  -4  150.88   17.00
  -6 -10   4  169.98   10.80
   6 -10  -4  184.58   18.10
   0 -11  -4 1027.30   21.40
   0 -11   4  998.00   21.60
   0  11  -4 1029.40   20.60
   0 -11   4  990.40   23.10
   0  11   4  994.10   20.00
   1 -11   4 1661.93   34.30
   1 -11   4 1658.23   36.00
  -1 -11  -4 1600.54   29.80
  -1  11   4 1635.14   34.00
  -1  11   4 1632.34   28.70
  -1  11  -4 1639.44   32.60
   1 -11  -4 1608.64   33.80
  -1 -11   4 1652.73   31.70
  -2  11   4   74.59    3.90
   2 -11   4   74.99    6.20
  -2 -11  -4   74.69    4.80
   2 -11   4   79.29    8.50
  -2  11   4   82.49    8.40
  -2  11  -4   88.19    7.20
  -2  11  -4   73.89    3.50
  -2  11  -4   78.99    4.70
   2 -11  -4   80.59    8.70
  -2 -11   4   76.19    3.70
   3 -11   4   59.89    9.60
  -3  11   4   67.99    4.30
  -3  11   4   70.99    9.80
  -3  11  -4   61.99    8.00
  -3 -11   4   58.29    3.20
  -3  11  -4   64.19    4.50
   3 -11  -4   70.79   10.60
  -4  11   4   75.69   11.70
  -4  11   4   47.30    5.00
   4 -11   4   45.60    8.20
  -4 -11   4   45.00    4.00
   4 -11  -4   58.59   11.20
  -4  11  -4   49.10    8.50
  -4  11  -4   32.90    5.70
  -4 -11   4   52.99    3.40
  -5  11   4   11.30    4.40
  -5 -11  -4   17.30    3.70
   5 -11   4   19.20    7.50
  -5  11   4   15.90    8.10
  -5 -11   4   16.90    3.40
  -5  11  -4   10.50    4.60
  -5  11  -4   23.30    6.90
   5 -11  -4    9.10    7.30
  -5 -11   4   15.50    2.20
   0  12   4   16.20    2.70
   0 -12  -4   19.30    3.70
   0 -12   4   21.00    4.00
   0 -12   4   17.90    3.50
   0  12  -4   24.10    4.30
   1 -12   4 1102.59   27.30
  -1 -12  -4 1093.09   21.90
  -1  12   4 1093.19   25.40
  -1  12   4 1126.09   19.50
   1 -12   4 1101.69   26.20
  -1  12  -4 1098.29   24.20
  -1 -12   4 1066.09   20.70
   1 -12  -4 1117.89   26.10
  -1 -12   4 1107.69   23.40
  -2  12   4  447.46   16.50
  -2  12   4  434.16   10.90
   2 -12   4  446.96   16.80
  -2 -12  -4  433.36   11.00
   2 -12   4  435.06   15.80
  -2  12  -4  417.96    9.80
  -2  12  -4  433.86    9.50
   2 -12  -4  425.96   16.80
  -2 -12   4  423.76   10.80
  -2  12  -4  436.06   15.20
  -3  12   4  414.36   11.70
   3 -12   4  398.46   17.70
  -3  12   4  413.06   18.70
  -3  12  -4  426.36   12.10
   3 -12  -4  413.96   18.50
  -3 -12   4  416.96   10.10
  -3  12  -4  361.56   19.60
   4 -12   4   14.10    6.80
  -4  12   4   14.20    2.90
  -4  12   4   10.60    6.70
  -4 -12   4   13.20    2.30
  -4  12  -4   17.10    6.20
  -4 -12   4   10.70    1.80
   4 -12  -4   12.70    6.90
  -4  12  -4   17.30    3.20
  -5  12   4  107.89   15.50
  -5 -12  -4   91.79    7.40
   5 -12   4   99.89   14.40
  -5  12   4   81.99    8.80
  -5 -12   4   92.09    7.20
  -5 -12   4   87.49    4.80
  -5 -12   4  117.79   11.40
  -5  12  -4   78.49   13.80
   5 -12  -4  112.09   15.80
  -5  12  -4   89.79    8.60
   0 -13   4 1463.15   32.10
   0  13   4 1480.85   26.70
   0 -13   4 1525.65   30.70
   0  13  -4 1503.95   28.70
   0 -13  -4 1488.55   30.40
  -1  13   4   93.59    7.70
   1 -13   4   96.19    8.90
  -1 -13  -4  105.29    5.90
   1 -13   4   84.49    6.60
   1 -13  -4  116.79    8.80
  -1 -13   4   98.29    5.80
  -1  13  -4  102.69    7.00
  -1 -13   4  102.49    5.30
  -2  13   4   83.89    4.00
   2 -13   4   84.99    9.90
  -2  13   4   77.59    8.90
   2 -13   4   90.29    7.10
  -2 -13  -4   87.39    5.50
  -2 -13   4   86.99    4.30
  -2  13  -4   79.19    7.90
   2 -13  -4   83.29   10.20
  -3  13   4   57.59   10.00
  -3 -13  -4   62.19    5.60
  -3  13   4   62.89    4.40
   3 -13   4   80.29   11.20
  -3  13  -4   71.39    4.30
   3 -13  -4   63.89   11.60
  -3 -13   4   50.49    3.50
  -4  13   4   22.20    7.50
  -4  13   4   14.20    3.10
   4 -13   4   11.20    7.50
  -4  13  -4   19.60    6.20
   4 -13  -4   20.00    7.90
  -4 -13   4   16.40    2.90
  -4  13  -4   19.20    3.40
  -4 -13   4   17.10    2.50
  -5  13   4   -5.00    8.10
  -5 -13  -4    3.70    4.00
   5 -13   4    1.40    7.80
  -5  13   4   -1.50    4.60
  -5  13  -4   -0.90    6.90
   5 -13  -4   10.60    8.90
  -5 -13   4   -1.90    6.00
  -5  13  -4    0.30    5.20
   0  14  -4  450.65   12.00
   0 -14   4  442.96   14.20
   0 -14   4  436.86   13.90
   0 -14  -4  445.26   13.90
  -1  14   4  141.09    8.60
  -1 -14  -4  162.38    7.40
   1 -14   4  158.08   10.70
  -1 -14   4  156.18    6.60
  -1 -14   4  159.08    7.30
   1 -14  -4  158.18   10.30
  -1  14  -4  156.78    8.20
  -2 -14  -4   57.69    5.40
  -2  14   4   48.10    8.20
   2 -14   4   57.79    9.70
  -2  14   4   47.50    2.90
   2 -14  -4   54.39   10.10
  -2  14  -4   48.70    7.50
  -2 -14   4   58.79    3.90
  -3  14   4  286.17   25.50
  -3  14   4  339.37   10.00
  -3 -14  -4  364.66   10.70
   3 -14   4  348.87   17.90
  -3  14  -4  348.07    9.40
  -3  14  -4  385.36   16.30
  -3  14  -4  348.87   10.20
   3 -14  -4  369.46   19.30
   4 -14   4   28.40    8.90
  -4  14   4   23.00    3.30
  -4  14   4   30.10    8.70
  -4 -14  -4   29.00    4.80
  -4 -14   4   22.00    4.00
  -4  14  -4   17.00    3.30
   4 -14  -4   17.70    9.00
  -4  14  -4   31.90    7.40
   0 -15  -4    9.80    4.10
   0  15  -4   11.20    2.90
   0 -15   4    3.50    4.20
   0 -15   4    8.10    3.00
   1 -15   4   -2.20    4.60
  -1  15   4   -3.40    2.70
  -1 -15  -4    0.70    2.90
  -1 -15   4   -2.80    3.30
  -1  15  -4    2.50    3.00
  -1 -15   4    2.60    2.50
   1 -15  -4    2.00    4.60
   2 -15   4   70.49    9.80
  -2 -15  -4   85.89    6.40
  -2  15   4   86.29    9.10
  -2  15  -4   94.59    8.30
   2 -15  -4   79.49   11.40
   3 -15   4   25.40    7.50
  -3 -15  -4   27.50    4.10
  -3  15   4   34.70    7.70
  -3  15  -4   30.00    3.60
  -3  15  -4   26.40    6.70
   3 -15  -4   30.00    8.70
   4 -15   4    6.90    8.50
  -4 -15  -4    6.80    4.00
  -4  15   4   14.20    7.70
  -4  15   4    3.10    3.30
  -4  15  -4   28.70    7.10
   4 -15  -4   12.90    9.80
   0  16  -4  146.29    6.80
   0 -16  -4  134.29   10.10
   0 -16   4  151.98   10.60
   1 -16   4   12.60    5.40
  -1  16   4   10.40    3.00
  -1  16  -4    5.90    3.30
   1 -16  -4    1.70    9.30
  -1 -16   4    3.90    3.90
  -2  16   4   63.09    8.50
   2 -16   4   58.59    9.50
  -2 -16  -4   73.09    6.60
   2 -16  -4   63.09   11.80
  -2  16  -4   50.89    8.10
   3 -16   4   66.89   13.20
  -3 -16  -4   64.29    6.80
   3 -16  -4   62.49   10.30
  -3  16  -4   46.80    9.30
   0 -17  -4   12.40    5.40
   0 -17   4    2.60    5.10
   0  17  -4   -2.70    2.50
  -1  17   4  183.88    8.10
   1 -17   4  194.88   14.00
  -1 -17  -4  178.48   10.40
  -1 -17   4  183.38   10.10
   1 -17  -4  194.68   14.20
  -1  17  -4  196.88    9.10
  -2  17   4   32.80    5.80
  -2 -17  -4   43.60    6.70
   2 -17   4   45.20    9.00
   2 -17  -4   18.90    8.30
  -2  17  -4   29.30    5.60
   0  18  -4   14.30    3.10
   0 -18  -4   -3.00    6.90
   0 -18   4   14.60    6.30
   1 -18   4    5.10    7.60
  -1 -18  -4   16.70    5.70
  -1  18  -4   11.90    3.90
   1 -18  -4   15.30    7.80
   0   0   5   19.70    1.80
   2   0  -5    8.60    2.40
  -2   0  -5    7.20    1.60
  -2   0  -5   10.10    2.30
   2   0   5    7.60    1.60
  -3   0   5  356.56   11.00
  -3   0  -5  346.77   11.30
  -3   0  -5  344.87   12.10
   3   0   5  352.36   12.40
   3   0  -5  337.37   11.70
   4   0  -5   -1.00    2.70
  -4   0  -5   -0.80    1.90
  -4   0   5    2.30    1.80
  -4   0  -5   -0.20    3.00
  -5   0  -5   48.70    6.00
   5   0  -5   41.10    6.30
  -5   0  -5   45.30    8.80
  -6   0  -5    5.30    6.10
  -6   0  -5   12.70    4.50
   6   0  -5   -1.70    4.80
  -6   0   5    4.80    4.00
   7   0  -5    1.70    4.90
  -7   0  -5    3.90    7.50
  -7   0   5    2.10    9.90
   2   1  -5 2678.73   46.70
  -2  -1  -5 2586.64   46.40
  -2   1   5 2586.44   46.60
   2  -1   5 2633.94   48.90
  -2  -1   5 2627.04   46.00
   2   1   5 2607.44   47.60
  -2   1  -5 2646.24   47.30
   2  -1  -5 2595.64   47.30
  -2   1  -5 2563.54   47.20
   3  -1   5 1408.56   31.70
  -3  -1  -5 1362.16   28.90
  -3   1   5 1369.76   28.90
  -3  -1  -5 1364.76   29.20
   3   1  -5 1390.36   28.60
  -3   1  -5 1338.17   29.60
   3   1   5 1374.96   30.50
  -3  -1   5 1375.96   28.50
  -3   1  -5 1375.26   30.20
   3  -1  -5 1408.66   30.00
   4   1  -5  108.89    7.50
  -4   1   5  112.89    6.20
  -4  -1  -5  119.99    6.70
   4  -1   5  108.39    7.00
  -4  -1  -5  110.09    8.50
   4  -1  -5   93.19    7.90
  -4  -1   5  103.39    7.20
  -4   1  -5  109.79    8.90
  -4   1  -5  102.79    6.40
  -5  -1  -5  263.97   14.10
  -5  -1  -5  257.37   11.70
  -5   1   5  265.47   11.60
   5   1  -5  270.37   12.30
  -5   1  -5  281.27   12.50
  -5   1  -5  274.47   14.80
   5  -1  -5  276.67   13.50
  -5  -1   5  274.67   11.60
   6   1  -5  283.47   13.10
  -6   1   5  270.67   13.10
  -6  -1  -5  273.87   13.60
  -6  -1  -5  294.57   17.00
  -6   1  -5  290.57   17.30
  -6  -1   5  300.07   13.00
  -6   1  -5  262.37   14.30
   6  -1  -5  286.97   15.10
  -7   1   5   19.90    9.60
  -7  -1  -5   11.80    7.80
  -7  -1   5   11.90   10.00
  -7   1  -5    5.80    8.40
   7  -1  -5   -2.60    5.70
  -1   2   5 1584.04   28.60
  -1  -2  -5 1593.74   28.50
  -1  -2  -5 1580.04   27.60
   1  -2   5 1633.94   30.30
   1   2  -5 1594.04   28.10
  -1   2  -5 1571.34   28.40
  -1   2  -5 1551.54   29.20
   1  -2  -5 1576.04   29.10
  -1  -2   5 1627.44   27.90
   1   2   5 1607.14   28.30
  -1  -2   5 1596.64   28.20
   2   2  -5  806.22   17.00
  -2   2   5  814.82   17.80
  -2  -2  -5  805.62   17.00
   2  -2   5  808.42   19.80
   2   2   5  815.02   18.20
   2  -2  -5  779.52   18.70
  -2  -2   5  813.82   17.00
  -2   2  -5  815.12   18.70
   3   2  -5  454.95   12.50
  -3  -2  -5  470.95   13.50
   3  -2   5  465.15   15.40
  -3  -2  -5  466.65   13.00
  -3   2   5  451.15   13.20
  -3   2  -5  462.35   15.10
   3   2   5  464.35   14.20
   3  -2  -5  467.55   14.80
  -3  -2   5  477.05   13.00
  -3   2  -5  472.65   14.40
  -4  -2  -5  438.66   15.20
   4   2  -5  440.76   13.40
   4  -2   5  449.95   16.30
  -4   2   5  432.86   13.90
  -4  -2  -5  449.46   14.20
  -4   2  -5  450.65   15.00
  -4  -2   5  445.16   13.90
   4  -2  -5  439.36   15.90
  -4   2  -5  438.86   16.50
  -5  -2  -5  478.95   18.30
  -5   2   5  505.75   16.60
   5   2  -5  493.65   15.40
  -5  -2  -5  506.45   16.90
   5  -2  -5  511.75   18.70
  -5   2  -5  518.55   17.90
  -5  -2   5  517.85   16.60
  -6   2   5  136.89    9.70
   6   2  -5  181.88    9.60
  -6   2   5  153.38   15.90
  -6  -2  -5  153.68   10.20
  -6  -2  -5  157.78   13.50
  -6   2  -5  175.48   14.60
   6  -2  -5  172.58   13.30
  -6   2  -5  151.98   11.40
  -6  -2   5  149.29    9.50
  -7  -2  -5   -6.80    6.80
  -7   2   5   10.60    9.00
  -7   2  -5    6.90    8.60
  -7  -2   5   14.70    9.90
   7  -2  -5    8.30    6.30
   0   3   5 1122.59   20.00
   0   3  -5 1102.29   19.70
   0  -3   5 1109.99   20.00
   0   3   5 1106.89   20.50
   0   3  -5 1145.39   20.50
   0  -3  -5 1118.19   20.70
   0  -3   5 1145.29   21.10
   0   3  -5 1116.79   20.80
   1  -3   5  147.59    5.80
  -1   3   5  133.79    4.60
  -1  -3  -5  131.89    4.00
   1   3  -5  131.79    4.20
  -1  -3  -5  130.39    4.80
  -1  -3   5  133.19    4.00
   1   3   5  133.59    4.20
  -1   3  -5  132.59    5.20
   1  -3  -5  127.19    5.30
  -1   3  -5  134.59    5.50
  -1  -3   5  131.99    4.40
  -1   3  -5  133.99    4.80
   2  -3   5 1442.86   28.40
   2   3  -5 1395.46   25.40
  -2   3   5 1387.06   27.50
  -2  -3  -5 1357.16   25.90
   2  -3   5 1459.85   30.60
  -2   3  -5 1435.86   29.10
  -2  -3   5 1426.66   26.50
   2   3   5 1436.06   27.70
   2  -3  -5 1386.56   29.00
  -2   3  -5 1380.46   29.00
   3  -3   5  146.59    7.70
   3  -3   5  149.19    8.20
   3   3  -5  136.89    6.00
  -3  -3  -5  142.89    7.00
  -3   3   5  142.99    6.70
  -3  -3   5  136.99    6.00
   3   3   5  140.49    6.70
  -3   3  -5  138.69    7.30
  -3   3  -5  144.39    8.70
   3  -3  -5  154.08    8.80
  -4  -3  -5  352.16   15.40
  -4   3   5  406.46   13.20
   4  -3   5  406.26   15.40
  -4  -3  -5  398.46   14.00
   4   3  -5  399.66   11.50
   4  -3  -5  390.96   15.50
  -4  -3   5  404.96   13.00
  -4   3  -5  406.76   16.10
  -4   3  -5  414.26   14.40
  -5   3   5  662.73   20.20
  -5  -3  -5  680.13   21.60
  -5  -3  -5  678.23   20.30
   5   3  -5  726.73   17.40
  -5   3  -5  674.33   21.50
  -5   3  -5  700.13   23.90
  -5  -3   5  685.63   19.90
   5  -3  -5  677.83   22.70
  -6  -3  -5   25.10    7.00
  -6   3   5   17.30    7.80
  -6  -3  -5   33.20    5.00
  -6   3  -5   20.30    5.60
  -6   3  -5   27.90    7.80
  -6  -3   5   29.70    4.50
   6  -3  -5   31.00    7.20
  -7   3   5   99.59   18.90
  -7  -3  -5   81.09   14.10
  -7  -3   5  140.89   18.10
  -7   3  -5  123.39   17.50
   0  -4  -5  279.07    7.30
   0   4  -5  270.17    7.30
   0   4  -5  281.07    6.80
   0  -4   5  282.57    6.50
   0   4   5  272.07    6.80
   0   4  -5  280.67    6.10
   0  -4   5  285.17    7.60
  -1  -4  -5 1318.67   23.90
  -1  -4  -5 1269.97   22.50
  -1   4   5 1303.27   24.30
   1  -4   5 1296.97   25.20
   1  -4   5 1343.27   26.80
   1   4   5 1328.17   23.10
  -1  -4   5 1273.27   23.80
  -1   4  -5 1296.67   23.90
  -1   4  -5 1336.37   25.60
   1  -4  -5 1283.67   25.20
  -1   4  -5 1307.37   25.50
  -1  -4   5 1326.27   22.90
   2  -4   5  171.08    7.80
   2  -4   5  152.18    7.50
  -2  -4  -5  161.18    5.40
  -2   4   5  173.38    6.40
   2   4   5  168.78    5.90
  -2  -4   5  163.38    5.30
   2  -4  -5  162.78    7.90
  -2   4  -5  165.68    7.10
  -2   4  -5  161.18    7.70
  -3   4   5  363.86   11.50
  -3  -4  -5  364.56   10.70
   3  -4   5  351.46   12.70
   3  -4   5  368.36   13.80
   3  -4  -5  370.56   13.70
  -3   4  -5  365.76   12.50
   3   4   5  359.06   11.30
  -3  -4   5  368.86   10.60
  -4  -4  -5   40.00    6.40
   4  -4   5   49.80    5.70
   4  -4   5   42.20    7.10
  -4   4   5   61.69    4.70
  -4   4  -5   43.30    8.00
   4  -4  -5   41.80    7.80
  -4   4  -5   46.40    4.80
  -4  -4   5   43.50    4.40
  -5  -4  -5  700.23   20.30
  -5   4   5  677.73   20.30
  -5  -4  -5  666.83   20.80
  -5   4  -5  695.83   22.00
  -5   4  -5  731.53   24.90
   5  -4  -5  698.53   23.50
  -5  -4   5  687.53   19.80
  -6   4   5   62.49    8.90
  -6  -4  -5   91.29    9.00
  -6   4   5  119.89   15.20
  -6  -4  -5   96.59   13.00
  -6   4  -5   96.59   10.80
  -6   4  -5  106.49   14.10
   6  -4  -5  121.89   12.20
  -6  -4   5  102.09    8.60
  -7   4   5   12.70   10.90
  -7  -4  -5   32.70    8.40
   7  -4  -5   26.50    8.30
  -7  -4   5   31.00   10.20
  -7   4  -5   20.80    8.60
   0  -5  -5 2836.02   48.70
   0   5   5 2831.12   48.10
   0  -5   5 2917.51   47.70
   0   5  -5 2820.32   48.80
   0  -5   5 2956.50   49.90
  -1   5   5 1551.74   28.60
  -1  -5  -5 1547.45   28.10
   1  -5   5 1627.64   31.80
   1  -5   5 1562.84   30.00
  -1   5  -5 1592.04   30.00
   1   5   5 1577.34   27.10
  -1   5  -5 1574.64   28.10
  -1  -5   5 1585.54   26.90
   1  -5  -5 1601.84   30.00
  -1   5  -5 1568.14   30.10
  -1  -5   5 1563.04   28.30
  -2   5   5 1276.57   25.40
   2  -5   5 1243.98   26.90
  -2  -5  -5 1222.38   22.30
   2  -5   5 1292.07   29.10
   2   5   5 1241.18   24.00
  -2   5  -5 1250.67   27.20
  -2  -5   5 1255.57   23.60
   2  -5  -5 1239.08   27.20
  -2  -5   5 1250.07   23.20
  -2   5  -5 1250.67   26.80
  -3   5   5 1119.49   28.20
   3  -5   5 1177.08   27.20
  -3  -5  -5 1170.28   23.10
   3  -5  -5 1237.98   29.20
  -3  -5   5 1201.58   24.60
  -3   5  -5 1209.18   28.10
  -3   5  -5 1186.68   28.90
   4  -5   5 1706.73   41.00
   4  -5   5 1708.23   37.60
  -4  -5  -5 1655.83   34.00
  -4  -5  -5 1558.54   37.30
  -4   5   5 1751.42   36.60
  -4  -5   5 1742.33   35.30
   4  -5  -5 1697.13   39.80
  -4   5  -5 1706.23   38.60
  -4   5  -5 1695.63   40.00
  -5  -5  -5 1089.79   27.40
  -5   5   5 1124.09   35.00
  -5  -5  -5 1113.59   27.80
   5  -5   5 1110.69   29.70
  -5   5   5 1136.79   28.70
  -5   5  -5 1156.68   33.00
  -5   5  -5 1097.89   30.00
  -5  -5   5 1137.89   27.50
   5  -5  -5 1114.59   31.80
  -6   5   5   25.80    9.70
  -6  -5  -5   47.10    7.70
  -6  -5  -5   30.70    6.90
  -6  -5   5   24.00    4.40
   6  -5  -5   25.30    7.10
  -6   5  -5   30.40    8.00
  -6   5  -5   15.20    8.10
   0  -6   5 1550.44   28.20
   0   6   5 1580.54   27.50
   0  -6   5 1608.04   29.70
   0  -6   5 1552.84   27.10
   0  -6  -5 1520.65   28.20
   0   6  -5 1527.25   28.30
  -1  -6  -5 2996.30   51.59
  -1   6   5 2992.70   52.09
   1  -6   5 3080.19   54.09
   1  -6   5 3168.28   56.29
  -1  -6   5 3022.60   49.90
   1   6   5 3051.09   49.99
   1  -6  -5 3042.90   53.79
  -1   6  -5 3014.60   53.79
  -1   6  -5 2972.60   51.09
  -1  -6   5 3105.19   51.99
  -1   6  -5 3206.98   53.29
  -2  -6  -5  167.58    4.60
   2  -6   5  164.98    8.40
  -2   6   5  186.18    6.70
   2  -6   5  168.98    8.20
  -2   6  -5  164.78    7.10
   2  -6  -5  173.08    8.60
  -2  -6   5  173.38    5.10
   2   6   5  164.18    5.30
  -2   6  -5  165.88    8.20
  -2  -6   5  171.98    5.60
  -3  -6  -5 1228.58   23.40
   3  -6   5 1219.78   28.90
   3  -6   5 1260.77   31.40
  -3   6   5 1218.08   27.40
  -3   6  -5 1253.47   30.20
  -3   6  -5 1259.27   29.00
  -3  -6   5 1253.67   25.10
   3  -6  -5 1260.17   30.40
  -4  -6  -5  508.95   14.80
   4  -6   5  486.25   18.00
   4  -6   5  489.55   18.50
  -4  -6  -5  493.05   14.10
  -4   6   5  530.15   15.80
  -4   6  -5  547.95   17.50
   4  -6  -5  523.45   19.60
  -4   6  -5  529.85   19.80
  -4  -6   5  507.65   14.70
   5  -6   5  526.55   20.00
  -5   6   5  495.55   23.30
  -5  -6  -5  517.15   16.50
  -5   6   5  533.05   17.20
  -5  -6  -5  506.85   16.60
  -5   6  -5  525.55   18.70
  -5   6  -5  528.75   22.00
   5  -6  -5  525.65   21.20
  -5  -6   5  522.45   16.10
  -6   6   5  398.86   23.20
  -6  -6  -5  351.06   16.20
   6  -6   5  376.26   17.50
  -6  -6  -5  362.56   15.00
  -6   6  -5  363.76   20.40
  -6  -6   5  362.26   14.50
   6  -6  -5  377.86   19.20
   0   7   5 2654.03   45.20
   0  -7   5 2710.23   46.40
   0   7  -5 2666.53   46.40
   0  -7   5 2704.93   48.20
   0  -7  -5 2685.93   46.30
  -1   7   5 1717.83   31.40
  -1  -7  -5 1683.43   30.90
   1  -7   5 1770.62   35.70
   1  -7   5 1783.82   33.90
  -1   7  -5 1751.02   31.50
  -1  -7   5 1711.73   28.70
  -1  -7   5 1744.53   31.30
   1  -7  -5 1721.63   33.10
  -1   7  -5 1675.63   29.80
  -1   7  -5 1722.23   33.10
  -2   7   5 3385.56   59.69
   2  -7   5 3419.46   62.79
   2  -7   5 3476.25   65.59
  -2  -7   5 3340.77   55.99
  -2   7  -5 3526.85   61.29
   2  -7  -5 3377.56   62.39
  -2   7  -5 3330.17   61.89
  -2  -7   5 3324.07   57.19
   3  -7   5  887.01   23.70
  -3   7   5  900.61   21.00
  -3  -7  -5  863.91   17.00
   3  -7   5  886.51   25.30
  -3  -7   5  898.31   18.80
  -3   7  -5  871.11   24.10
   3  -7  -5  888.41   24.60
  -3   7  -5  890.31   23.30
  -3  -7   5  891.51   18.50
  -4   7   5  117.79    6.70
   4  -7   5  118.79    8.50
  -4  -7  -5  107.19    6.50
  -4  -7   5  108.59    6.10
  -4   7  -5  111.59    7.50
  -5  -7  -5  106.89    8.20
  -5   7   5  111.49    7.50
   5  -7   5   98.99   11.10
  -5  -7  -5  104.39    7.10
  -5   7   5  114.49   13.60
   5  -7  -5  103.79   12.20
  -5  -7   5  117.49    7.00
  -5   7  -5  112.99    8.60
  -5   7  -5  106.19   12.50
  -6   7   5   21.90    9.10
  -6  -7  -5   31.20    6.40
  -6  -7  -5   19.60    4.70
  -6   7  -5   27.90    9.40
  -6  -7   5   18.40    4.70
   6  -7  -5   31.00    7.90
   0   8  -5 1090.99   21.80
   0  -8   5 1117.09   22.00
   0  -8  -5 1129.39   21.90
   0  -8   5 1116.09   23.60
   0   8   5 1106.09   20.20
   1  -8   5  465.65   14.10
   1  -8   5  472.95   13.50
  -1   8   5  463.15   10.80
   1   8  -5  464.65   11.10
  -1  -8  -5  460.05   10.90
  -1  -8   5  448.16    9.60
  -1  -8   5  462.25    8.80
  -1   8  -5  461.25    9.70
   1  -8  -5  464.95   13.00
  -1   8  -5  458.35   12.70
  -1   8  -5  454.95   10.20
  -1  -8   5  481.75   11.40
   2  -8   5 1039.20   26.60
   2  -8   5 1035.80   24.90
  -2   8   5 1046.90   21.80
  -2   8  -5 1045.10   22.90
   2  -8  -5 1019.90   25.10
  -2  -8   5 1006.40   18.60
  -2  -8   5 1056.49   20.30
  -2   8  -5 1039.30   24.60
  -3   8   5   20.80    3.20
   3  -8   5   16.90    4.80
  -3  -8  -5   18.60    2.40
   3  -8  -5   14.00    4.90
  -3  -8   5   17.10    2.40
  -3  -8   5   25.10    2.40
  -3   8  -5   23.00    4.90
  -4  -8  -5  963.40   19.90
  -4   8   5 1011.90   24.50
   4  -8   5  944.11   27.40
  -4   8  -5  960.90   28.20
  -4  -8   5  992.80   22.10
   4  -8  -5  946.51   28.90
  -4   8  -5  972.00   25.70
  -5   8   5   34.10    5.90
  -5  -8  -5   29.90    5.30
  -5   8   5   26.60    7.50
  -5  -8  -5   24.70    4.40
   5  -8   5   15.10    6.60
  -5  -8   5   19.30    3.10
   5  -8  -5   25.50    6.90
  -5   8  -5   17.40    4.10
  -5   8  -5   27.70    7.00
  -6  -8  -5   44.80    8.30
  -6   8   5   44.10   10.90
   6  -8   5   60.49   11.70
  -6  -8  -5   64.89    8.80
  -6   8  -5   75.99   13.90
  -6  -8   5   42.10    8.10
   6  -8  -5   49.60    9.10
   0  -9   5  155.08    6.70
   0  -9  -5  163.28    6.50
   0  -9   5  153.18    6.70
   0   9  -5  158.28    6.30
  -1  -9  -5  404.56   10.20
   1  -9   5  402.26   13.20
  -1   9   5  402.76    9.70
   1  -9   5  418.76   12.90
   1   9  -5  390.56   10.20
  -1   9  -5  397.06    8.10
  -1  -9   5  396.56    7.90
  -1  -9   5  408.26   10.70
   1  -9  -5  409.36   12.40
  -1   9  -5  395.36    8.20
  -1   9  -5  402.16   11.90
  -1  -9   5  396.86    9.00
  -2   9   5  267.07    8.30
   2  -9   5  254.87   11.50
  -2  -9  -5  265.07    8.20
   2  -9  -5  269.17   11.90
  -2   9  -5  273.07    8.80
  -2  -9   5  265.67    7.70
  -2   9  -5  267.37   11.00
  -3   9   5  553.84   20.40
  -3   9   5  566.54   15.00
   3  -9   5  561.84   19.40
   3  -9   5  555.54   18.90
  -3   9  -5  549.65   18.50
  -3  -9   5  550.24   12.50
   3  -9  -5  569.74   19.70
  -3  -9   5  574.74   13.10
  -4  -9  -5  590.64   12.80
   4  -9   5  594.24   21.40
  -4   9   5  617.04   17.40
  -4   9   5  628.14   24.20
  -4  -9   5  604.44   15.30
  -4  -9   5  612.64   14.50
  -4   9  -5  610.34   18.60
  -4   9  -5  597.84   21.90
   4  -9  -5  607.04   22.60
  -5  -9  -5   94.99    6.90
  -5   9   5   93.39    8.00
   5  -9   5  104.09   11.80
  -5   9   5   99.39   13.60
  -5  -9  -5  103.79    7.10
   5  -9  -5  105.59   13.20
  -5   9  -5  102.59   12.10
  -5  -9   5  100.09   10.00
  -5   9  -5   98.19    8.70
  -6  -9  -5  113.99    9.60
  -6   9   5  126.19   16.80
  -6  -9  -5  152.98   10.20
  -6   9  -5  125.39   15.60
  -6  -9   5  112.39    9.40
   6  -9  -5  118.79   15.70
   0 -10   5   33.30    4.80
   0 -10   5   38.30    3.50
   0  10   5   34.40    4.30
   0  10  -5   35.90    4.20
   0 -10  -5   35.50    4.40
   1 -10   5  141.29    8.20
  -1 -10  -5  133.99    5.90
  -1  10   5  145.29    4.90
  -1  10   5  143.19    8.30
   1 -10   5  140.99    7.30
  -1  10  -5  139.09    7.10
   1 -10  -5  138.09    7.80
  -1 -10   5  142.19    5.20
  -1 -10   5  138.99    3.70
  -1 -10   5  127.89    5.60
   2 -10   5   29.20    4.60
  -2  10   5   35.30    7.00
  -2  10   5   33.20    3.00
  -2 -10  -5   36.30    4.10
   2 -10   5   38.50    7.20
  -2  10  -5   37.80    4.10
  -2  10  -5   41.20    6.20
  -2  10  -5   34.40    3.00
   2 -10  -5   30.50    5.30
  -2 -10   5   39.90    2.80
  -3  10   5  318.17   10.10
   3 -10   5  317.07   14.10
   3 -10   5  307.97   14.60
  -3  10   5  305.47   15.40
  -3  10  -5  329.17   14.10
  -3 -10   5  319.97    8.10
  -3 -10   5  313.07    8.70
   3 -10  -5  296.47   18.80
   4 -10   5   16.40    6.30
  -4  10   5   16.40    6.40
  -4  10   5   21.50    3.00
  -4 -10   5   28.70    2.90
  -4 -10   5   21.10    3.60
  -4  10  -5   19.00    6.20
   4 -10  -5   21.90    6.70
  -4  10  -5   32.70    5.50
   5 -10   5  181.08   14.50
  -5 -10  -5  179.98    8.90
  -5  10   5  190.08   16.60
  -5  10   5  175.38   10.20
  -5 -10  -5  173.78    7.10
   5 -10  -5  180.78   16.60
  -5  10  -5  164.18   14.70
  -5 -10   5  173.08    6.80
  -5 -10   5  178.88   12.80
  -5  10  -5  171.28   10.40
  -6  10   5  115.09   17.30
  -6 -10  -5   98.49    9.80
  -6 -10  -5   63.49    9.50
  -6 -10   5  100.29   17.40
  -6  10  -5   46.40   11.00
  -6 -10   5   57.19    9.00
   6 -10  -5   60.39   11.50
   0  11  -5 4220.98   72.19
   0 -11  -5 4271.67   73.09
   0 -11   5 4307.97   73.19
   0 -11   5 4329.77   76.29
   0  11   5 4168.28   71.69
  -1  11   5  353.16    8.40
   1 -11   5  344.57   13.00
  -1  11   5  330.07   12.70
  -1 -11  -5  346.27   10.00
   1 -11   5  342.77   12.80
  -1 -11   5  342.37   10.40
  -1 -11   5  348.27    9.00
   1 -11  -5  348.57   12.70
  -1 -11   5  349.27    7.40
  -1  11  -5  346.87   11.60
   2 -11   5  376.26   14.90
  -2 -11  -5  361.26   10.10
   2 -11   5  370.66   14.20
  -2  11   5  374.86   15.40
  -2  11   5  365.36   10.10
  -2  11  -5  361.56    9.40
  -2 -11   5  362.36    9.90
  -2  11  -5  354.26   13.30
  -2  11  -5  363.16    9.40
   2 -11  -5  348.17   14.70
  -3  11   5   90.49    5.00
   3 -11   5   83.39    7.90
  -3  11   5   79.69   10.50
  -3 -11   5   75.29    3.90
  -3  11  -5   73.79    5.60
  -3 -11   5   78.89    3.40
   3 -11  -5   81.49   10.30
  -3  11  -5  102.29   13.30
   4 -11   5  166.18   13.20
  -4  11   5  151.28    7.60
  -4  11   5  150.78   14.20
  -4 -11   5  139.99    6.10
  -4  11  -5  142.19    8.00
  -4 -11   5  148.69    5.80
   4 -11  -5  159.58   13.80
  -4  11  -5  147.79   11.60
   5 -11   5   27.00    7.80
  -5  11   5   35.40    9.10
   5 -11  -5   21.70    8.40
  -5 -11   5   30.40    5.60
  -5 -11   5   18.40    3.70
  -5  11  -5   21.40    4.90
  -5  11  -5   23.70    7.50
   0 -12   5   15.70    4.00
   0  12   5   16.20    3.00
   0 -12   5   16.50    2.90
  -1  12   5  442.86   14.70
   1 -12   5  432.26   15.00
  -1  12   5  467.65    9.80
  -1 -12  -5  456.65   12.00
   1 -12   5  443.86   15.20
  -1 -12   5  455.45   12.90
  -1 -12   5  453.55   11.20
   1 -12  -5  459.45   15.30
  -1  12  -5  451.85   13.60
  -2  12   5   97.19    9.20
  -2  12   5   82.19    4.30
   2 -12   5   91.89    7.40
  -2 -12  -5   84.49    5.40
   2 -12   5   87.39    9.40
  -2  12  -5   81.99    3.30
  -2 -12   5   77.99    4.30
  -2  12  -5   88.99    7.90
  -2  12  -5   84.49    4.20
   2 -12  -5   91.99    9.80
  -3  12   5   86.99   10.90
  -3  12   5   68.19    4.60
  -3 -12  -5   81.29    6.20
   3 -12   5   75.19   10.60
   3 -12   5   77.69    7.90
  -3 -12   5   82.59    4.20
   3 -12  -5   85.19   11.30
  -3  12  -5   81.89    5.20
  -3  12  -5  105.29    9.50
  -4  12   5  200.88    8.70
  -4  12   5  222.88   16.00
   4 -12   5  194.28   15.00
   4 -12  -5  211.88   16.10
  -4 -12   5  193.68    6.80
  -4  12  -5  201.68    9.00
  -4  12  -5  200.78   13.50
  -4 -12   5  191.08    7.00
  -5 -12  -5  141.99    7.90
   5 -12   5  105.19   14.60
  -5  12   5   95.79   16.80
  -5 -12   5  113.29    7.40
  -5  12  -5  111.69   13.10
   5 -12  -5  114.99   16.40
   0 -13  -5  288.97   10.90
   0  13   5  284.77    8.00
   0 -13   5  281.27   11.10
   0 -13   5  283.37   10.90
   0  13  -5  305.67    9.80
   1 -13   5  373.46   14.40
  -1 -13  -5  388.66   11.20
  -1  13   5  368.16   13.30
   1 -13   5  380.56   14.50
  -1  13  -5  381.46   12.50
   1 -13  -5  380.56   14.70
  -1 -13   5  386.16   10.60
  -1 -13   5  377.06   11.70
  -2  13   5  139.89   10.60
   2 -13   5  132.19    9.10
  -2 -13  -5  139.39    6.90
   2 -13   5  141.79   11.30
  -2  13   5  142.69    5.40
  -2 -13   5  142.09    6.00
  -2  13  -5  132.49    9.10
  -3  13   5   88.39    5.00
   3 -13   5   91.39   11.60
  -3 -13  -5   93.59    6.50
  -3  13   5   79.59   11.30
  -3  13  -5   96.19    5.10
  -3  13  -5   89.99    6.00
  -3 -13   5   98.69    4.60
  -3  13  -5  105.39   10.40
   3 -13  -5   86.39   12.30
  -4  13   5   27.30    5.30
  -4  13   5   21.00    7.90
   4 -13   5   17.70    7.60
  -4 -13   5   23.70    3.40
  -4  13  -5   24.50    6.50
   4 -13  -5   23.50    7.90
  -4 -13   5   30.70    3.90
  -4  13  -5   34.40    6.10
  -5  13   5  166.08   18.10
  -5 -13  -5  127.19    8.50
   5 -13   5  146.99   16.90
  -5  13  -5  159.58   15.60
   5 -13  -5  131.29   18.20
  -5  13  -5  158.88   10.30
   0  14  -5  100.89    6.20
   0 -14  -5  104.39    7.80
   0 -14   5   93.69    8.20
   0 -14   5   98.79    6.50
  -1 -14  -5  360.36   11.20
   1 -14   5  337.37   13.30
  -1  14   5  355.56   12.80
   1 -14   5  353.76   14.60
  -1  14  -5  354.56   12.10
  -1 -14   5  344.77   11.20
  -1 -14   5  346.37   10.60
   1 -14  -5  373.96   14.60
  -2 -14  -5  227.38    8.70
  -2  14   5  212.68    6.50
  -2  14   5  217.18   12.50
   2 -14   5  225.68   13.50
   2 -14   5  197.88   11.30
  -2 -14   5  213.38    7.70
   2 -14  -5  222.88   14.10
  -2  14  -5  227.18   11.30
  -3  14   5   97.09   12.20
  -3  14   5  108.39    5.50
   3 -14   5   95.89   12.60
  -3 -14  -5  116.29    7.30
   3 -14  -5  110.99   13.80
  -3  14  -5  107.49   11.10
  -3 -14   5  109.29    5.20
  -3  14  -5  109.09    4.90
  -3  14  -5  110.09    5.80
  -4  14   5   39.60    4.00
   4 -14   5   56.79   10.00
  -4  14   5   46.10    9.30
  -4 -14   5   54.89    4.50
  -4  14  -5   45.00    6.40
   4 -14  -5   47.60   10.50
  -4 -14   5   54.39    4.30
   0 -15   5  203.08   10.70
   0 -15   5  222.18    9.80
   0  15  -5  211.48    8.30
   0 -15  -5  209.58   10.90
  -1  15   5  134.29    7.90
   1 -15   5  136.49    8.80
  -1 -15  -5  134.69    8.00
   1 -15   5  141.59   11.10
  -1 -15   5  139.59    7.80
   1 -15  -5  147.29   11.40
  -1 -15   5  141.79    7.00
  -1  15  -5  141.69    8.30
  -2  15   5  130.69   10.60
   2 -15   5  120.59   12.10
  -2 -15  -5  140.09    7.70
  -2  15   5  133.19    4.40
  -2 -15   5  140.79    6.20
  -2  15  -5  119.09   11.30
   2 -15  -5  118.49   12.40
  -3  15   5  146.09    6.30
  -3  15   5  144.09   13.10
   3 -15   5  160.98   14.50
  -3 -15  -5  158.78    8.20
  -3  15  -5  146.39    4.70
  -3  15  -5  156.38   11.80
   3 -15  -5  172.98   16.10
  -4 -15  -5   16.20    4.70
  -4  15   5   10.00    8.00
   4 -15   5   22.80    8.80
   4 -15  -5   14.20    9.50
  -4  15  -5   20.00    3.70
   0 -16   5   71.19    9.00
   0 -16  -5   52.79    8.60
   0 -16   5   77.39    6.90
   0  16  -5   67.09    5.50
   1 -16   5   65.59   10.30
  -1 -16  -5   51.19    7.20
  -1  16   5   44.80    5.50
  -1 -16   5   58.49    5.60
  -1  16  -5   40.60    6.10
  -1 -16   5   45.30    7.00
   1 -16  -5   40.00    7.50
  -2 -16  -5  132.29    7.90
   2 -16   5  125.59   13.50
  -2  16   5  131.59   10.10
  -2 -16   5  104.89    5.80
  -2  16  -5  116.79    9.30
   2 -16  -5  133.89   13.50
  -3  16   5   61.49   11.60
   3 -16   5   62.79   10.60
  -3 -16  -5   85.19    7.60
   3 -16  -5   69.49   11.30
  -3  16  -5   69.39    9.80
   0 -17   5    5.80    5.20
   0  17  -5   -2.30    2.60
  -1 -17  -5   89.19    9.00
  -1  17   5  108.69    6.50
   1 -17   5   93.09   12.10
  -1  17  -5   91.99    7.30
   1 -17  -5  103.89   12.80
  -1 -17   5   83.59    8.20
  -2  17   5   85.39    9.00
   2 -17   5  103.99   13.80
  -2 -17  -5   93.59    8.00
   2 -17  -5   65.79   10.50
  -2  17  -5   71.49    8.30
   0  18  -5   84.59    6.20
   0 -18   5   74.79   10.80
   0 -18  -5  110.59   11.40
  -1   0   6 3758.62   61.79
   1   0   6 3712.23   62.69
   1   0  -6 3677.03   62.19
  -1   0  -6 3643.44   61.69
  -1   0  -6 3680.33   61.89
  -2   0  -6   30.30    3.80
   2   0  -6   28.60    4.10
   2   0   6   31.70    3.00
  -2   0   6   29.60    2.50
   3   0  -6  260.47   10.40
   3   0   6  260.87   10.50
  -3   0   6  254.87    9.00
  -3   0  -6  254.07   10.20
  -3   0  -6  263.77    9.70
  -4   0  -6  345.97   13.70
  -4   0   6  333.67   11.60
   4   0   6  342.57   13.40
   4   0  -6  355.46   13.30
  -4   0  -6  335.77   12.40
  -5   0  -6    2.20    2.90
  -5   0  -6    3.20    4.60
   5   0  -6    1.10    3.60
  -6   0  -6  779.32   26.40
  -6   0   6  749.13   22.90
   6   0  -6  791.62   23.70
  -6   0  -6  754.22   25.10
  -7   0  -6    6.50    7.60
   7   0  -6   -3.60    5.10
  -7   0   6    3.80    9.90
   0  -1  -6 4351.96   71.49
   1  -1   6 3027.30   52.09
   1   1  -6 2988.00   50.69
  -1   1   6 3048.60   50.79
  -1  -1  -6 2924.61   50.69
  -1  -1  -6 2931.31   50.19
  -1  -1   6 2920.61   50.49
   1   1   6 3019.90   51.09
   1  -1  -6 2936.31   50.99
  -1   1  -6 2999.50   50.99
  -1   1  -6 2986.50   50.59
  -1  -1   6 3006.50   50.29
   2  -1   6  618.24   16.30
   2   1  -6  613.04   14.80
  -2  -1  -6  592.04   14.20
  -2   1   6  628.74   14.50
  -2  -1   6  616.64   14.10
   2  -1  -6  605.84   15.50
   2   1   6  624.04   15.60
  -2   1  -6  618.44   15.20
  -2   1  -6  612.94   15.20
   3   1  -6  708.23   17.80
  -3  -1  -6  688.83   17.80
   3  -1   6  719.03   20.10
  -3   1   6  713.63   17.60
  -3  -1  -6  698.43   17.80
   3  -1  -6  707.03   18.90
   3   1   6  711.03   19.20
  -3   1  -6  705.03   18.70
  -3  -1   6  699.73   17.20
  -3   1  -6  708.53   18.60
  -4  -1  -6  442.16   14.40
   4   1  -6  449.36   14.50
  -4   1   6  438.46   13.90
   4  -1   6  444.36   16.00
  -4  -1  -6  437.76   15.20
   4  -1  -6  436.96   15.50
  -4  -1   6  434.96   14.10
  -4   1  -6  449.46   16.00
   4   1   6  399.46   17.50
  -4   1  -6  428.86   14.50
  -5  -1  -6  264.97   12.00
  -5   1   6  260.67   11.50
   5   1  -6  284.47   12.70
  -5  -1  -6  278.77   14.20
   5  -1  -6  283.07   13.90
  -5   1  -6  238.38   16.10
  -5   1  -6  275.27   12.50
  -5  -1   6  308.17   11.70
   6   1  -6   96.59    9.40
  -6   1   6   68.49    7.60
  -6  -1  -6   96.79   12.00
  -6  -1  -6   82.59    9.50
  -6   1  -6   89.79   10.50
  -6   1  -6   98.69   12.80
   6  -1  -6  101.59   11.50
  -6  -1   6  111.69    8.40
   7   1  -6   19.30    4.60
  -7   1   6   13.80   10.20
  -7  -1  -6   13.80    7.70
  -7   1  -6    1.50    7.90
   7  -1  -6    7.40    5.70
  -7  -1   6   -1.30    9.90
   0   2   6 4786.32   78.19
   0   2  -6 4722.33   78.19
  -1  -2  -6 1443.96   25.90
   1   2  -6 1469.95   26.40
   1  -2   6 1468.95   28.40
  -1   2   6 1471.95   26.90
  -1  -2  -6 1437.76   26.70
  -1   2  -6 1421.66   26.50
  -1   2  -6 1481.15   27.60
  -1   2  -6 1422.06   27.10
  -1  -2   6 1452.25   26.50
  -1  -2   6 1459.15   26.00
   1   2   6 1453.35   26.50
   1  -2  -6 1460.35   27.30
  -2  -2  -6 1369.56   26.10
  -2   2   6 1373.96   27.00
   2   2  -6 1374.46   26.70
   2  -2   6 1385.96   29.70
  -2  -2   6 1362.86   26.00
   2   2   6 1394.66   27.60
  -2   2  -6 1359.76   27.90
  -2   2  -6 1335.47   27.60
   2  -2  -6 1306.47   27.80
  -3  -2  -6 2388.36   45.30
  -3  -2  -6 2382.86   44.90
  -3   2   6 2457.15   45.80
   3   2  -6 2379.46   44.30
   3  -2   6 2443.26   49.50
  -3   2  -6 2406.96   47.20
  -3   2  -6 2319.77   46.70
   3   2   6 2482.15   47.40
  -3  -2   6 2353.16   44.60
   3  -2  -6 2436.86   47.40
   4  -2   6  176.18    9.50
   4   2  -6  182.58    8.80
  -4  -2  -6  182.68   10.00
  -4  -2  -6  184.68    8.40
  -4   2   6  189.58    8.20
   4  -2  -6  184.58   10.60
  -4   2  -6  197.28   11.10
  -4   2  -6  176.28    8.90
  -4  -2   6  176.28    9.70
   4   2   6  189.78    9.20
   5   2  -6   28.70    5.00
  -5  -2  -6   37.70    6.60
  -5  -2  -6   31.10    5.50
  -5   2   6   23.80    3.40
  -5   2  -6   28.70    6.60
   5  -2  -6   38.20    6.90
  -5   2  -6   41.40    6.00
  -5  -2   6   39.00    5.10
  -6  -2  -6   63.59   10.60
   6   2  -6   53.69    7.70
  -6  -2  -6   49.00    8.70
   6  -2  -6   66.69   10.50
  -6  -2   6   75.69    7.70
  -6   2  -6   63.99    9.90
  -6   2  -6   53.09    9.50
  -7  -2  -6   60.89   10.30
  -7   2   6   79.99   13.90
  -7  -2   6   85.09   14.50
   7  -2  -6   67.99   12.20
  -7   2  -6   87.89   15.60
   0   3   6 1606.64   28.70
   0  -3   6 1619.04   29.30
   0   3  -6 1583.74   28.90
   0   3   6 1615.94   28.10
   0  -3  -6 1612.94   29.00
   0   3  -6 1579.04   27.90
   0  -3   6 1619.34   28.30
   1   3  -6 2711.63   46.10
  -1   3   6 2738.23   47.20
   1  -3   6 2843.12   49.50
  -1  -3  -6 2679.53   45.70
  -1  -3  -6 2717.03   46.90
  -1   3  -6 2688.13   47.60
   1   3   6 2734.03   46.20
  -1  -3   6 2756.22   45.80
  -1   3  -6 2665.13   46.40
  -1   3  -6 2788.22   48.20
   1  -3  -6 2707.63   47.70
  -1  -3   6 2702.03   46.50
   2  -3   6 1982.30   39.60
   2   3  -6 1918.61   34.60
  -2  -3  -6 1913.61   34.50
  -2   3   6 1958.60   36.30
   2  -3  -6 1908.51   37.70
  -2  -3   6 1956.10   35.00
  -2   3  -6 1956.20   37.60
  -2   3  -6 1913.21   37.70
   2   3   6 1958.50   36.50
  -3   3   6  544.25   14.80
  -3  -3  -6  538.85   14.10
   3   3  -6  539.85   13.30
   3  -3  -6  563.94   17.00
  -3   3  -6  555.84   16.30
  -3  -3   6  536.75   14.00
  -3   3  -6  525.65   16.50
   3   3   6  547.85   15.50
  -4  -3  -6   73.19    5.10
  -4   3   6   76.59    5.20
  -4  -3  -6   61.79    6.60
   4   3  -6   75.39    5.80
   4  -3   6   78.39    6.40
  -4   3  -6   66.59    5.80
   4  -3  -6   65.99    8.00
  -4   3  -6   74.39    8.20
  -4  -3   6   78.19    5.20
   5   3  -6  167.38    8.60
  -5  -3  -6  168.08   11.30
  -5   3   6  184.88    9.20
  -5  -3  -6  193.78    9.50
  -5  -3   6  190.38    9.10
  -5   3  -6  179.58   13.10
  -5   3  -6  180.78   10.00
  -6  -3  -6   91.49   11.10
  -6   3   6   67.39    8.80
  -6  -3  -6   65.49    9.00
  -6   3  -6   91.29   10.90
  -6  -3   6  103.19    8.20
  -6   3  -6   87.39   12.50
   6  -3  -6  107.19   11.90
  -7   3   6   41.60   12.60
  -7  -3  -6   31.40    9.20
   7  -3  -6   44.30    8.80
  -7  -3   6   48.30   11.30
  -7   3  -6   47.00   10.70
   0   4  -6 1725.33   31.60
   0   4   6 1786.12   31.40
   0  -4  -6 1751.52   31.70
   0   4  -6 1799.52   31.30
   0  -4   6 1749.32   32.20
   0  -4   6 1864.41   31.00
   0   4   6 1735.83   30.60
   0   4  -6 1732.63   30.10
  -1   4   6  152.78    5.30
   1   4  -6  155.48    4.20
  -1  -4  -6  146.09    4.60
  -1  -4  -6  152.48    5.60
   1   4  -6  152.28    4.40
   1  -4   6  150.68    6.40
  -1  -4   6  158.88    4.60
  -1   4  -6  147.39    6.20
  -1   4  -6  150.98    5.40
  -1   4  -6  148.29    5.80
   1  -4  -6  150.78    6.20
   1   4   6  159.78    4.80
  -1  -4   6  151.78    5.20
   2  -4   6 1606.84   34.30
  -2  -4  -6 1546.65   28.40
  -2   4   6 1634.04   30.90
   2   4  -6 1593.64   28.70
   2  -4  -6 1602.74   32.90
  -2   4  -6 1596.64   32.60
  -2   4  -6 1651.33   33.00
  -2  -4   6 1613.84   29.50
   2   4   6 1590.24   30.70
  -3  -4  -6  608.74   14.70
   3   4  -6  592.54   12.40
  -3   4  -6  595.44   17.20
   3  -4  -6  611.74   18.40
   3   4   6  610.24   16.20
  -3   4  -6  604.04   18.00
  -3  -4   6  611.54   15.00
   4   4  -6  289.57    8.40
  -4  -4  -6  288.87   11.20
  -4   4   6  303.17   11.20
  -4  -4  -6  301.57   10.60
   4  -4   6  277.07   13.00
  -4  -4   6  290.67   10.60
  -4   4  -6  296.67   12.30
  -4   4  -6  314.97   14.40
   4  -4  -6  288.17   13.90
  -5  -4  -6   49.50    8.10
  -5  -4  -6   67.09    5.90
  -5   4   6   74.99    6.30
  -5  -4   6   55.69    5.40
  -5   4  -6   64.59   10.40
  -5   4  -6   53.79    6.60
   5  -4  -6   55.19    8.50
  -6  -4  -6  136.39   12.20
  -6   4   6  188.28   17.50
  -6   4   6  165.78   17.40
  -6  -4  -6  193.78   11.60
  -6  -4   6  166.18   10.30
   6  -4  -6  167.68   14.60
  -6   4  -6  161.98   18.60
  -6   4  -6  157.18   14.70
   0   5  -6  938.41   17.20
   0  -5   6  997.80   20.20
   0  -5  -6  970.40   19.30
   0  -5   6  977.40   18.30
   0   5   6  971.20   18.70
   0   5  -6 1006.10   18.40
   0   5   6  972.00   18.00
   0   5  -6  950.70   19.30
  -1   5   6 4639.34   77.89
   1  -5   6 4743.73   81.29
  -1  -5  -6 4631.54   77.39
   1  -5  -6 4621.24   78.89
  -1  -5   6 4632.24   77.39
  -1   5  -6 4690.33   76.89
  -1   5  -6 4569.64   78.89
  -1   5  -6 4806.32   79.29
   2  -5   6  946.21   21.90
  -2   5   6  953.70   20.30
   2  -5   6  941.01   23.80
  -2  -5  -6  940.11   17.70
  -2   5  -6  946.71   22.00
  -2   5  -6  940.71   22.00
   2   5   6  941.61   19.50
  -2  -5   6  945.81   18.50
   2  -5  -6  934.11   22.30
  -2  -5   6  933.01   19.00
   3  -5   6  415.36   14.30
   3  -5   6  418.26   15.30
  -3  -5  -6  413.76   11.00
  -3   5   6  416.46   12.50
   3   5   6  416.96   12.20
  -3   5  -6  420.76   14.30
  -3   5  -6  419.46   14.80
  -3  -5   6  414.16   11.30
   3  -5  -6  402.56   15.10
  -4   5   6  734.93   19.80
   4  -5   6  737.23   23.40
  -4  -5  -6  695.73   18.50
  -4  -5  -6  718.03   18.30
   4  -5   6  713.93   21.20
   4  -5  -6  734.23   23.30
  -4   5  -6  720.73   21.30
  -4  -5   6  730.93   18.70
  -4   5  -6  718.03   22.90
  -5   5   6   17.40    3.50
  -5  -5  -6   26.00    5.20
  -5   5  -6   18.40    6.20
  -5  -5   6   26.10    4.90
   5  -5  -6   20.70    6.40
  -5   5  -6   33.30    6.30
  -6  -5  -6   64.79    8.60
  -6   5   6   58.89   11.20
  -6  -5  -6   65.29   11.90
   6  -5  -6   86.49   11.70
  -6  -5   6   60.39    7.70
  -6   5  -6   68.49   12.10
   0  -6   6  249.38    8.00
   0  -6   6  251.67    6.60
   0  -6  -6  250.97    7.60
   0   6  -6  244.88    7.60
   0   6   6  256.07    6.90
   1  -6   6  687.43   16.40
   1  -6   6  705.13   17.90
  -1   6   6  670.53   14.90
  -1  -6  -6  699.43   14.80
  -1   6  -6  670.63   16.10
   1   6   6  692.63   13.20
  -1   6  -6  675.33   14.00
  -1  -6   6  692.83   14.80
  -1   6  -6  698.73   15.70
   1  -6  -6  675.43   16.20
  -1  -6   6  694.23   13.20
  -2   6   6  808.42   18.10
   2  -6   6  789.92   20.00
  -2  -6  -6  814.52   15.20
   2  -6   6  837.82   22.10
   2   6   6  801.82   16.90
  -2   6  -6  814.92   19.80
  -2  -6   6  803.62   16.20
   2  -6  -6  840.42   20.80
  -2   6  -6  824.22   20.30
  -2  -6   6  819.52   17.10
   3  -6   6  151.68    8.50
   3  -6   6  146.89    9.10
  -3   6   6  155.88    6.60
  -3  -6  -6  132.39    5.70
   3  -6  -6  142.19   10.10
  -3  -6   6  165.28    6.10
  -4   6   6  699.73   19.20
   4  -6   6  699.53   23.30
   4  -6   6  703.13   23.30
  -4  -6  -6  689.43   17.10
  -4   6  -6  700.13   20.90
   4  -6  -6  678.33   23.60
  -4  -6   6  700.93   17.80
  -4   6  -6  658.83   23.10
  -5  -6  -6   82.69    8.10
  -5   6   6   68.59    6.90
   5  -6   6   94.39    9.90
  -5  -6  -6   95.89    6.80
  -5  -6   6   72.99    6.20
  -5   6  -6   94.09   12.10
  -5   6  -6   89.89    7.80
   5  -6  -6   82.09   11.50
  -6  -6  -6    3.80    4.70
  -6  -6  -6   13.90    5.20
  -6   6   6    9.00    7.40
   6  -6  -6    6.90    6.00
  -6   6  -6    7.50    6.90
  -6  -6   6    8.30    4.40
   0  -7  -6   21.00    3.20
   0   7   6   20.50    1.80
   0  -7   6   21.10    2.40
   0   7  -6   19.60    3.10
   0  -7   6   23.50    3.30
   0  -7   6   19.90    1.80
   1  -7   6 1294.27   26.80
  -1  -7  -6 1311.07   24.80
  -1   7   6 1294.67   24.90
   1  -7   6 1309.07   28.70
  -1   7  -6 1343.27   25.20
   1  -7  -6 1256.97   26.20
   1   7   6 1285.77   22.40
  -1  -7   6 1284.47   22.50
  -1  -7   6 1286.97   24.80
  -1   7  -6 1233.18   23.10
  -1   7  -6 1276.17   26.20
   2  -7   6 2032.00   40.60
   2  -7   6 2106.09   43.50
  -2  -7  -6 1999.40   33.80
  -2  -7  -6 1985.50   36.80
  -2   7   6 2034.40   37.90
   2  -7  -6 2077.79   41.70
  -2  -7   6 2032.20   35.80
  -2   7  -6 2158.18   40.80
  -2   7  -6 2052.79   41.00
  -2  -7   6 2063.79   37.20
   2   7   6 2045.60   36.30
   3  -7   6  644.74   19.50
  -3  -7  -6  651.83   13.40
   3  -7   6  649.24   20.80
  -3   7   6  660.23   16.90
  -3   7  -6  645.04   19.70
   3  -7  -6  653.43   20.60
  -3   7  -6  608.74   24.10
  -3  -7   6  645.24   14.80
  -3  -7   6  677.03   15.10
   4  -7   6   67.09    9.10
  -4   7   6   62.69    5.40
   4  -7   6   77.49    7.30
  -4  -7  -6   66.89    5.50
  -4   7  -6   68.49    9.40
   4  -7  -6   68.59   10.20
  -4   7  -6   73.29    6.30
  -4  -7   6   67.69    4.90
  -5  -7  -6   68.69    7.20
   5  -7   6   72.99    9.90
  -5   7   6   56.69    9.90
  -5  -7  -6   69.79    6.50
  -5   7   6   63.69    6.30
  -5  -7   6   51.89    5.70
   5  -7  -6   65.09   11.30
  -5   7  -6   44.70    7.30
  -5   7  -6   62.39   10.60
  -6  -7  -6   22.20    5.00
  -6   7   6   29.50    9.60
  -6  -7  -6   30.10    6.00
  -6   7  -6   26.20    8.60
   6  -7  -6   24.70    8.00
   0   8  -6    9.30    2.20
   0   8   6    7.00    1.10
   0  -8  -6    8.50    2.20
   0  -8   6    4.00    1.30
   0  -8   6    7.00    2.30
   1  -8   6  241.38    9.50
  -1   8   6  257.37    7.40
   1  -8   6  250.27    9.80
   1   8  -6  243.88    7.80
  -1  -8  -6  237.48    7.70
   1  -8  -6  237.78    9.20
  -1  -8   6  255.37    7.90
  -1   8  -6  241.38    6.90
  -1   8  -6  249.08    9.00
  -1   8  -6  242.68    6.40
   1   8   6  252.17    5.60
  -1  -8   6  246.48    5.80
   2  -8   6   80.19    7.10
  -2  -8  -6   71.79    5.00
  -2   8   6   72.59    4.10
  -2   8  -6   75.79    4.60
  -2   8  -6   77.49    6.70
  -2  -8   6   77.19    3.80
   2  -8  -6   77.89    7.00
  -2  -8   6   72.99    2.90
   3  -8   6  689.83   20.80
   3  -8   6  698.33   22.00
  -3  -8  -6  680.83   13.20
  -3   8   6  701.23   17.60
  -3   8  -6  662.33   20.60
  -3  -8   6  674.93   15.10
   3  -8  -6  702.03   21.90
  -3  -8   6  701.63   15.60
  -3   8  -6  680.33   20.60
   4  -8   6  177.78   12.30
  -4   8   6  196.58    8.90
  -4  -8  -6  195.08    7.30
   4  -8   6  214.78   12.00
   4  -8  -6  200.48   14.40
  -4  -8   6  172.88    9.10
  -4   8  -6  210.38   10.20
  -4   8  -6  184.18   12.50
  -4  -8   6  191.68    7.70
  -5  -8  -6   75.99    6.30
  -5   8   6   56.59    6.80
   5  -8   6   63.49   11.40
  -5   8   6   67.89   12.10
  -5  -8  -6   59.59    6.50
  -5  -8   6   63.39    5.80
  -5   8  -6   46.90    7.70
   5  -8  -6   77.09   12.10
  -5   8  -6   61.99    9.90
   6  -8   6   96.89   12.60
  -6   8   6   84.59   16.80
  -6  -8  -6   65.59    9.30
  -6  -8  -6  110.89    9.90
  -6  -8   6   94.89    9.00
   6  -8  -6  101.09   14.40
  -6   8  -6   66.69   11.30
   0  -9   6  838.22   19.90
   0  -9   6  852.51   18.30
   0  -9  -6  805.72   18.10
   0   9  -6  825.72   17.90
   1   9  -6  157.98    6.50
  -1   9   6  170.98    5.70
   1  -9   6  170.78    8.50
   1  -9   6  180.88    8.40
  -1  -9  -6  163.88    6.50
   1  -9  -6  167.48    8.00
  -1   9  -6  170.08    7.60
  -1  -9   6  167.38    6.40
  -1  -9   6  164.68    4.40
  -1   9  -6  162.78    4.60
  -1   9  -6  160.88    4.60
   2  -9   6  457.05   15.70
  -2   9   6  444.86   11.80
   2  -9   6  451.55   15.40
  -2  -9  -6  443.46   11.70
   2  -9  -6  436.56   15.20
  -2  -9   6  438.06    9.20
  -2   9  -6  447.26   11.50
  -2  -9   6  450.95   11.30
  -2   9  -6  431.46   14.30
  -2   9  -6  449.46   12.40
   3  -9   6  325.47   14.30
   3  -9   6  328.27   14.10
  -3   9   6  325.97   10.50
  -3   9  -6  323.87   13.90
  -3   9  -6  316.07   12.20
  -3  -9   6  312.87    8.50
  -3  -9   6  327.97    9.30
   3  -9  -6  330.97   15.30
  -4   9   6  172.58    8.20
  -4   9   6  152.28   13.80
   4  -9   6  160.48   12.20
  -4  -9  -6  168.48    5.80
   4  -9   6  151.58   10.80
  -4   9  -6  178.18   12.20
  -4   9  -6  159.18    8.80
   4  -9  -6  168.28   13.30
  -4  -9   6  169.48    7.00
  -5   9   6   74.79   12.40
   5  -9   6   43.80    7.80
  -5  -9  -6   44.80    5.80
  -5   9   6   47.00    7.30
  -5  -9   6   57.29    5.60
   5  -9  -6   55.89    9.70
  -5   9  -6   39.20    5.00
  -5  -9   6   52.59    4.40
   6  -9   6  276.37   17.00
  -6  -9  -6  257.87   13.60
  -6   9   6  187.88   20.80
  -6  -9  -6  242.88   11.30
  -6  -9   6  252.67   12.10
  -6   9  -6  213.58   18.40
   6  -9  -6  239.38   19.10
   0 -10   6 2215.18   43.10
   0 -10   6 2202.88   40.30
   0  10  -6 2195.18   39.90
   0 -10  -6 2137.19   40.10
  -1 -10  -6  126.89    6.20
   1 -10   6  125.29    7.30
   1  10  -6  122.79    6.10
  -1  10   6  137.79    5.00
   1 -10   6  126.39    8.00
  -1  10  -6  122.19    6.90
  -1 -10   6  124.99    5.70
   1 -10  -6  128.79    7.80
  -1 -10   6  130.19    3.80
  -2 -10  -6   32.70    4.30
  -2  10   6   33.30    2.90
   2 -10   6   28.20    5.30
   2 -10   6   27.80    4.60
  -2 -10   6   27.80    1.70
  -2  10  -6   33.10    3.90
  -2 -10   6   31.40    2.80
  -2  10  -6   29.20    3.10
   2 -10  -6   29.40    5.30
  -2  10  -6   30.90    5.80
   3 -10   6  262.77   13.00
   3 -10   6  261.27   13.80
  -3  10   6  278.37   15.20
  -3  10   6  270.17    9.20
  -3  10  -6  279.17   13.60
  -3 -10   6  279.47    8.30
  -3 -10   6  250.87    7.20
  -3  10  -6  252.17   12.20
   3 -10  -6  275.37   15.40
   4 -10   6  698.43   24.20
   4 -10   6  717.23   23.90
  -4  10   6  706.23   26.60
  -4  10   6  705.03   19.00
   4 -10  -6  696.53   25.20
  -4 -10   6  714.33   17.00
  -4 -10   6  702.83   16.90
  -4  10  -6  740.83   24.10
  -4  10  -6  723.43   20.60
  -5  10   6   26.70    4.80
  -5 -10  -6   41.20    4.80
   5 -10   6   34.60    7.60
  -5  10   6   39.10    9.30
  -5 -10   6   32.80    6.30
  -5  10  -6   36.50    5.40
  -5 -10   6   36.50    4.20
  -5  10  -6   40.60    8.20
   5 -10  -6   48.00    9.70
   0  11   6   28.60    4.60
   0  11  -6   25.80    4.80
   0 -11   6   24.80    3.50
   0 -11   6   20.40    3.80
   0 -11  -6   20.00    3.80
  -1  11   6 2751.42   52.69
  -1 -11  -6 2748.72   48.60
   1 -11   6 2619.04   58.39
  -1  11   6 2772.12   47.30
   1 -11   6 2798.12   52.19
  -1 -11   6 2700.53   45.80
   1 -11  -6 2797.12   52.29
  -1  11  -6 2759.72   50.49
  -1 -11   6 2780.32   50.69
  -1 -11   6 2668.13   46.90
   2 -11   6   84.79    6.80
  -2 -11  -6   81.19    5.50
   2 -11   6   76.59    8.90
  -2  11   6   82.49    4.40
  -2  11   6   70.89    8.70
  -2  11  -6   84.59    4.80
  -2  11  -6   85.99    7.40
  -2 -11   6   84.19    2.80
   2 -11  -6   74.79    8.80
  -2 -11   6   79.79    4.40
  -2  11  -6   84.49    4.10
   3 -11   6  208.98   13.70
  -3  11   6  217.48    8.20
  -3  11   6  218.48   14.00
  -3 -11  -6  223.38    8.80
   3 -11   6  228.28   12.10
  -3 -11   6  220.08    7.40
  -3 -11   6  220.78    6.10
  -3  11  -6  227.58   12.30
   3 -11  -6  216.48   13.90
   4 -11   6    1.80    5.30
  -4  11   6   10.20    6.80
  -4  11   6    1.60    2.70
  -4  11  -6    6.60    3.40
  -4  11  -6   13.50    4.90
  -4 -11   6    3.20    1.80
  -4 -11   6    6.50    2.20
   4 -11  -6    2.70    6.20
   5 -11   6  114.09   14.10
  -5  11   6  147.99   16.90
  -5  11   6  100.89   10.00
  -5 -11  -6  114.69    8.00
  -5  11  -6  127.49   10.10
   5 -11  -6  150.88   16.90
  -5 -11   6  137.69    6.20
  -5  11  -6  148.39   13.60
   0 -12  -6 2312.47   43.70
   0  12   6 2288.57   41.60
   0 -12   6 2356.66   43.70
   0  12  -6 2324.97   42.60
   0 -12   6 2356.06   46.70
   1 -12   6  452.25   15.50
   1 -12   6  446.36   15.40
  -1  12   6  452.15   10.30
  -1  12   6  441.76   15.00
  -1 -12  -6  447.26   12.40
  -1 -12   6  436.56   11.30
  -1 -12   6  446.36   13.10
  -1  12  -6  450.65   13.60
   1 -12  -6  444.16   15.20
  -2 -12  -6    7.90    2.70
   2 -12   6   10.10    3.30
   2 -12   6    6.70    4.80
  -2  12   6    4.90    1.70
  -2  12   6    8.60    5.00
  -2  12  -6    7.30    3.80
  -2  12  -6   10.00    1.90
  -2  12  -6    5.30    1.90
  -2 -12   6   14.70    2.70
   2 -12  -6    9.80    5.00
   3 -12   6   56.59    8.00
  -3  12   6   64.99    4.40
   3 -12   6   69.29   10.60
  -3  12   6   61.09   10.70
  -3 -12  -6   71.09    6.10
   3 -12  -6   73.79   10.80
  -3  12  -6   61.99    9.20
  -3  12  -6   66.49    6.00
  -3 -12   6   59.19    4.00
  -3 -12   6   68.29    3.00
  -3  12  -6   79.29    4.90
  -4  12   6   -0.10    2.90
   4 -12   6    5.90    6.20
  -4  12   6    8.70    6.80
   4 -12  -6   10.20    6.90
  -4 -12   6    4.90    2.00
  -4 -12   6    1.50    2.20
  -4  12  -6    9.80    5.40
  -4  12  -6    0.50    3.60
  -5  12   6  122.89   16.80
   5 -12   6  121.99   14.50
  -5 -12  -6   86.79    7.90
   5 -12  -6  135.09   17.20
  -5 -12   6  133.89    7.90
  -5  12  -6  149.19   14.10
  -5  12  -6  114.69    9.80
   0 -13  -6  231.18   10.00
   0 -13   6  229.38    9.80
   0  13   6  223.58    7.60
   0  13  -6  231.38    8.90
   0 -13   6  224.88   10.10
  -1  13   6  263.87   11.50
   1 -13   6  273.97   12.50
  -1 -13  -6  278.17    9.70
   1 -13   6  261.17   11.30
   1 -13  -6  267.97   12.60
  -1 -13   6  267.37    9.90
  -1  13  -6  283.87   10.90
  -1 -13   6  277.87    9.10
   2 -13   6  752.02   23.60
  -2  13   6  766.82   16.90
  -2  13   6  781.32   23.60
   2 -13   6  771.22   23.40
  -2 -13  -6  772.12   17.90
  -2 -13   6  777.42   18.20
  -2  13  -6  758.72   21.20
   2 -13  -6  775.02   24.20
  -3  13   6   95.59   18.60
  -3 -13  -6  103.59    7.00
   3 -13   6  123.39   10.00
   3 -13   6  115.49   12.30
  -3  13   6   92.99    5.40
   3 -13  -6   97.89   12.60
  -3  13  -6   97.59    6.00
  -3  13  -6   95.99   10.00
  -3  13  -6  108.99    5.40
  -3 -13   6  102.69    5.20
  -4  13   6  320.07   19.50
  -4 -13  -6  300.07   12.00
  -4  13   6  281.87   10.50
   4 -13   6  317.37   18.40
  -4 -13   6  283.87    8.40
   4 -13  -6  289.97   18.90
  -4 -13   6  292.77    9.20
  -4  13  -6  321.67   16.80
  -4  13  -6  304.57   11.30
   0 -14   6    6.00    2.90
   0 -14   6    0.90    3.90
   0 -14  -6   -0.10    3.30
   0  14  -6    1.10    2.60
   1 -14   6  341.47   13.70
  -1 -14  -6  375.66   12.00
   1 -14   6  358.86   14.80
  -1  14   6  354.56   13.00
  -1 -14   6  345.47   10.70
  -1  14  -6  378.56   12.80
   1 -14  -6  374.16   15.20
  -1 -14   6  355.36   12.10
  -2  14   6   39.50    3.30
  -2 -14  -6   44.00    5.80
   2 -14   6   37.70    7.40
  -2  14   6   37.00    6.70
  -2 -14   6   45.20    4.40
  -2  14  -6   48.30    9.90
   2 -14  -6   42.90    7.60
  -3 -14  -6  106.89    7.40
   3 -14   6   95.29   12.50
  -3  14   6  112.29   12.30
   3 -14  -6   96.79   13.50
  -3  14  -6  107.39    4.80
  -3  14  -6   99.19   10.10
  -3  14  -6  109.59    5.60
  -3 -14   6   92.09    5.50
  -4  14   6   52.69    6.00
  -4 -14  -6   78.39    8.10
  -4  14   6   88.19   13.60
   4 -14   6   73.49   14.40
  -4  14  -6   54.99    6.50
  -4 -14   6   58.69    5.10
   4 -14  -6   72.29   11.70
  -4  14  -6   74.89    7.00
  -4  14  -6   64.09   10.30
   0 -15   6   40.40    7.60
   0 -15  -6   39.70    7.50
   0  15  -6   34.20    5.20
   0 -15   6   22.70    4.30
   1 -15   6  155.88    9.70
  -1  15   6  159.78    8.70
  -1 -15  -6  164.58    9.00
   1 -15   6  152.28   11.70
  -1 -15   6  164.48    8.10
  -1  15  -6  166.48    9.00
   1 -15  -6  175.08   11.50
  -1 -15   6  157.48    8.10
  -2  15   6   89.49    9.60
  -2 -15  -6   97.59    7.50
   2 -15   6   99.99   11.80
  -2  15   6   96.99    4.20
   2 -15   6  116.09   10.00
  -2 -15   6   95.09    6.00
   2 -15  -6   98.59   12.20
  -2  15  -6  102.09    8.90
   3 -15   6  188.48   15.20
  -3 -15  -6  172.48    9.00
  -3  15   6  166.98   14.10
  -3  15   6  152.78    6.80
  -3  15  -6  169.98   11.90
   3 -15  -6  186.58   16.70
  -3 -15   6  170.68    7.10
   0 -16   6    1.10    4.70
   0 -16  -6    0.50    4.60
   0 -16   6    4.40    3.90
   0  16  -6    6.20    2.90
   1 -16   6   44.50    8.00
  -1 -16  -6   39.60    7.20
  -1  16   6   30.20    5.60
   1 -16   6   25.10    6.40
  -1 -16   6   26.60    4.20
   1 -16  -6   32.10    6.80
  -1 -16   6   34.20    6.50
  -1  16  -6   32.00    5.00
  -2 -16  -6   88.09    7.50
   2 -16   6   76.99   12.70
  -2  16   6   75.79    9.50
  -2 -16   6   74.19    5.90
   2 -16  -6   75.99   12.60
  -2  16  -6   73.79    8.50
  -3  16   6  225.38   14.90
  -3 -16  -6  218.48   10.70
   3 -16   6  216.38   17.40
  -3  16  -6  214.78   13.40
   3 -16  -6  265.17   19.30
   0 -17   6   13.90    4.70
   0 -17   6    6.40    5.30
   0 -17  -6    2.10    5.60
   0  17  -6    4.30    3.10
  -1  17   6   46.40    5.50
  -1 -17  -6   34.90    6.20
  -1 -17   6   33.20    5.10
  -1  17  -6   26.50    5.50
   1 -17  -6   23.50    7.60
  -2 -17  -6   59.99    8.30
  -2  17   6   42.30    6.70
   2 -17   6   50.69    9.20
  -2  17  -6   52.79    7.70
   2 -17  -6   54.69   10.40
   0   0  -7   31.30    3.00
   0   0  -7   22.30    2.90
   1   0   7  602.84   13.80
  -1   0  -7  595.24   13.10
   1   0  -7  583.04   13.40
  -1   0   7  606.24   13.10
  -1   0   7  581.04   13.10
  -1   0  -7  592.74   13.30
  -2   0   7 2832.02   49.80
   2   0  -7 2770.32   50.89
  -2   0  -7 2777.52   49.99
   2   0   7 2901.21   52.49
   3   0   7   84.99    5.80
  -3   0   7   93.09    5.10
  -3   0  -7   88.29    5.40
   3   0  -7   97.69    7.00
  -3   0  -7   89.29    6.40
   4   0   7   11.50    2.50
  -4   0  -7   13.80    2.60
  -4   0   7   20.80    3.20
   4   0  -7    9.50    3.80
  -4   0  -7   14.90    4.10
   5   0  -7   -2.50    3.80
  -5   0  -7    4.60    3.10
  -5   0  -7   -5.40    4.20
  -6   0  -7   10.40    5.20
   6   0  -7    8.60    7.90
  -6   0  -7    8.40    6.60
   7   0  -7   32.80    6.70
  -7   0  -7   21.10    8.00
  -7   0   7   34.70   11.50
   0  -1  -7   34.60    3.00
   0  -1  -7   29.60    3.00
   0   1  -7   30.50    2.90
   0  -1   7   27.40    2.10
   0   1  -7   22.50    2.90
   0   1   7   29.50    2.30
   0  -1   7   29.00    2.30
   1  -1   7  167.18    6.20
  -1  -1  -7  159.98    6.00
  -1  -1  -7  161.68    5.60
  -1   1   7  157.68    5.40
   1   1  -7  158.98    5.90
  -1   1  -7  160.78    6.00
  -1  -1   7  164.38    5.30
   1   1   7  166.78    5.80
   1  -1  -7  165.28    6.30
  -1   1  -7  153.98    5.90
  -1  -1   7  154.18    5.50
   2  -1   7  308.97   10.60
  -2   1   7  310.97    9.10
   2   1  -7  299.97    9.80
  -2  -1  -7  311.97    9.30
  -2  -1   7  311.47    8.90
   2   1   7  307.77   10.00
  -2   1  -7  302.37    9.80
   2  -1  -7  299.67   10.30
  -2   1  -7  299.27    9.70
  -3  -1  -7  303.57   10.50
  -3  -1  -7  294.47   10.50
  -3   1   7  294.77    9.90
   3   1  -7  289.57   10.80
   3  -1   7  305.37   11.90
   3  -1  -7  300.17   11.70
   3   1   7  295.57   11.20
  -3  -1   7  295.87    9.80
  -3   1  -7  296.77   11.20
   4   1  -7  601.24   18.00
  -4  -1  -7  598.64   18.20
  -4   1   7  642.84   17.60
   4  -1   7  638.04   20.30
  -4  -1  -7  635.94   18.40
   4   1   7  602.44   19.80
   4  -1  -7  618.44   19.20
  -4   1  -7  622.74   18.70
  -4   1  -7  613.74   19.00
  -4  -1   7  619.14   17.10
  -5   1   7  127.69    7.70
  -5  -1  -7  121.79    8.40
   5   1  -7  135.29    9.70
  -5  -1  -7  127.19   10.50
   5  -1  -7  124.69   10.70
  -5   1  -7  122.39    8.40
  -5   1  -7  103.99   12.30
  -5  -1   7  104.49    7.30
   6   1  -7  176.28   11.40
  -6   1   7  163.18   11.00
  -6  -1  -7  170.18   12.50
  -6  -1  -7  161.88   13.50
  -6  -1   7  116.59    9.60
  -6   1  -7  145.59   12.50
  -6   1  -7  155.18   14.40
   7   1  -7    5.00    4.60
  -7  -1  -7    3.20    6.40
  -7   1   7   11.70   10.50
  -7   1  -7    0.20    8.10
   7  -1  -7    4.80    5.90
   0   2   7   16.80    1.80
   0   2   7   18.30    1.90
   0  -2  -7   20.50    2.90
   0   2  -7   15.60    2.70
   0  -2   7   17.60    1.70
   0   2  -7   19.70    2.50
   1  -2   7 4747.92   80.49
  -1  -2  -7 4638.44   78.59
  -1   2   7 4750.92   78.69
   1   2  -7 4756.62   78.29
  -1   2  -7 4726.23   79.79
   1   2   7 4824.02   79.29
   1  -2  -7 4731.93   79.99
  -1   2  -7 4827.52   79.19
  -1  -2   7 4736.83   79.19
  -2   2   7 1595.44   30.40
   2  -2   7 1585.74   33.20
   2   2  -7 1536.05   30.00
  -2  -2  -7 1542.05   29.20
  -2   2  -7 1599.74   32.00
   2  -2  -7 1551.94   31.90
  -2   2  -7 1572.14   31.40
  -2  -2   7 1586.14   29.70
   2   2   7 1590.94   31.50
  -3  -2  -7  220.08    8.90
   3  -2   7  244.18   10.60
  -3   2   7  223.08    8.40
   3   2  -7  230.28    9.10
  -3   2  -7  239.98   10.30
   3  -2  -7  241.28   10.80
   3   2   7  240.88    9.60
  -3   2  -7  226.18    9.50
  -3  -2   7  232.08    8.30
   4   2  -7   94.69    7.10
  -4   2   7   88.79    5.70
  -4  -2  -7   91.49    6.00
   4  -2   7   87.39    6.80
  -4  -2  -7   96.49    7.60
   4  -2  -7   86.89    8.50
  -4   2  -7   80.89    6.30
   4   2   7   80.79    6.40
  -4  -2   7   74.89    5.00
  -4   2  -7   98.89    8.40
  -5  -2  -7   16.00    5.10
  -5   2   7   19.60    2.90
  -5  -2  -7   11.80    3.20
   5   2  -7   13.20    4.20
   5  -2  -7   15.80    5.60
  -5   2  -7   14.60    3.70
  -5  -2   7    6.80    3.00
  -5   2  -7   10.60    5.40
  -6  -2  -7    3.50    5.40
  -6  -2  -7   12.90    5.70
  -6   2   7   20.10    5.30
   6   2  -7   16.60    4.60
  -6   2  -7    8.60    6.90
  -6   2  -7   25.40    6.90
   6  -2  -7   17.50    6.00
  -7   2   7   11.20   10.00
  -7  -2  -7   15.30    7.60
  -7   2  -7    2.70    8.40
   7  -2  -7   24.20    6.90
   0  -3   7  787.32   16.30
   0  -3   7  760.42   15.30
   0   3  -7  759.72   15.00
   0   3   7  742.63   15.50
   0   3  -7  729.23   15.70
   0  -3  -7  753.12   15.90
   0   3   7  741.13   15.00
   1  -3   7 2142.99   39.20
   1   3  -7 2036.40   36.00
  -1  -3  -7 2029.20   35.60
  -1  -3  -7 2044.00   36.70
  -1   3   7 2038.30   36.90
  -1  -3   7 2059.49   35.80
   1   3   7 2080.09   36.20
  -1   3  -7 2089.99   37.90
  -1  -3   7 2037.40   36.50
   1  -3  -7 2034.10   37.50
  -1   3  -7 2040.80   37.30
  -1   3  -7 2014.00   36.30
   2   3  -7   80.39    4.80
  -2  -3  -7   94.69    4.70
   2  -3   7   78.59    5.30
  -2   3   7   81.79    4.30
  -2   3  -7   76.29    5.70
   2  -3  -7   81.69    5.80
   2   3   7   78.89    4.40
  -2  -3   7   74.89    3.70
  -2   3  -7   77.29    4.80
  -3  -3  -7  407.56   11.70
   3   3  -7  401.96   11.40
   3  -3   7  365.86   19.80
  -3   3  -7  402.66   14.00
  -3   3  -7  435.66   19.00
   3  -3  -7  416.56   14.60
   3   3   7  394.36   12.90
  -3  -3   7  407.36   11.50
  -4  -3  -7  522.75   15.70
  -4   3   7  531.25   15.80
  -4  -3  -7  506.35   15.50
   4  -3   7  511.85   18.40
   4   3  -7  516.25   14.30
   4  -3  -7  523.85   18.40
  -4   3  -7  499.65   16.90
  -4   3  -7  517.15   17.90
   4   3   7  522.95   16.80
  -5   3   7  133.79    7.80
   5   3  -7  116.39    7.70
  -5  -3  -7  129.39    8.00
  -5  -3  -7  116.09    9.50
   5  -3  -7  118.99   11.40
  -5   3  -7  121.09   11.80
  -5  -3   7   95.49    7.10
  -5   3  -7  121.19    8.40
  -6  -3  -7  159.08   11.90
  -6  -3  -7  147.69   11.60
  -6   3   7  168.18   14.50
  -6   3  -7  119.49   13.80
  -6  -3   7  113.69    8.80
   6  -3  -7  134.79   13.30
   0   4  -7 2328.77   40.10
   0  -4   7 2368.96   40.80
   0   4  -7 2373.46   41.20
   0   4  -7 2320.37   41.50
   0   4   7 2336.87   41.20
   0  -4   7 2405.96   42.30
   0   4   7 2376.36   40.50
   0  -4  -7 2385.46   41.70
  -1  -4  -7 2728.43   47.60
  -1   4   7 2761.12   48.00
  -1  -4  -7 2723.73   46.20
   1   4  -7 2714.63   46.20
   1  -4   7 2797.02   50.59
  -1  -4   7 2808.52   47.90
  -1   4  -7 2718.33   48.80
  -1   4  -7 2731.23   47.30
   1   4   7 2763.52   47.00
  -1   4  -7 2790.22   49.50
  -1  -4   7 2757.92   46.70
   1  -4  -7 2714.53   48.90
  -2   4   7  750.92   17.20
  -2  -4  -7  757.22   15.50
   2  -4   7  771.32   20.40
   2   4  -7  748.63   15.20
   2  -4  -7  773.62   19.30
  -2  -4   7  756.42   16.50
  -2  -4   7  758.02   16.00
   2   4   7  764.22   17.30
  -2   4  -7  769.42   19.00
  -2   4  -7  748.53   18.60
  -3  -4  -7  118.69    6.10
  -3   4   7  115.49    5.70
   3  -4   7  117.79    7.40
   3   4  -7  115.09    5.20
  -3   4  -7  121.49    8.20
  -3  -4   7  124.49    5.50
   3   4   7  114.69    6.20
   3  -4  -7  115.69    8.50
   4   4  -7  152.88    6.40
  -4  -4  -7  164.58    8.60
  -4   4   7  158.58    7.70
   4  -4   7  145.69    9.50
  -4  -4  -7  131.39    7.00
   4  -4  -7  160.88   11.10
  -4   4  -7  148.19   10.30
  -4  -4   7  134.69    6.90
  -4   4  -7  160.98    8.80
  -5   4   7  901.41   24.20
  -5  -4  -7  878.81   24.40
  -5  -4  -7  912.71   23.90
  -5  -4   7  967.40   23.90
  -5   4  -7  903.41   26.40
   5  -4  -7  887.21   27.70
  -5   4  -7  851.01   27.30
  -6  -4  -7  304.67   15.00
  -6  -4  -7  277.97   14.50
  -6   4  -7  267.47   17.70
  -6  -4   7  273.67   12.50
   6  -4  -7  289.57   17.40
   0   5  -7  165.48    6.30
   0   5  -7  158.68    5.20
   0  -5   7  164.68    5.20
   0   5   7  158.08    5.00
   0   5  -7  162.08    4.90
   0  -5   7  168.18    6.30
   0  -5  -7  156.98    6.10
   0   5   7  161.48    5.50
   1  -5   7  297.47   10.10
  -1   5   7  298.97    8.50
  -1  -5  -7  298.27    8.70
  -1   5  -7  294.47    9.40
  -1  -5   7  304.37    7.40
  -1   5  -7  293.07    8.10
   1  -5  -7  301.57    9.60
  -1  -5   7  310.47    8.50
   1   5   7  306.77    7.60
  -1   5  -7  291.17    9.10
  -2  -5  -7  576.84   12.30
   2  -5   7  592.54   17.60
  -2   5   7  589.54   14.40
  -2  -5  -7  594.14   14.30
  -2   5  -7  583.64   16.00
   2   5   7  590.24   14.00
  -2   5  -7  597.64   16.10
  -2  -5   7  588.24   12.90
  -2  -5   7  591.34   13.70
   2  -5  -7  595.54   16.60
   3  -5   7  425.76   15.70
  -3   5   7  433.36   12.70
  -3  -5  -7  415.66   11.10
   3   5   7  416.36   12.50
  -3   5  -7  413.26   14.80
   3  -5  -7  428.46   15.50
  -3   5  -7  404.26   14.30
  -3  -5   7  422.56   11.40
   4  -5   7  184.18   10.70
  -4   5   7  192.28    8.80
  -4  -5  -7  183.78    8.70
   4  -5  -7  197.38   12.60
  -4   5  -7  185.48    9.70
  -4   5  -7  189.28   11.90
  -4  -5   7  189.88    8.10
  -5   5   7  119.69    7.60
  -5  -5  -7  144.09    9.30
  -5  -5  -7  135.49    8.00
  -5   5  -7  131.89    8.80
  -5  -5   7  137.99    7.50
   5  -5  -7  120.49   12.30
  -5   5  -7  124.59   12.00
  -6   5   7    8.30    8.40
  -6  -5  -7   16.20    5.30
  -6  -5   7   13.80    4.40
  -6   5  -7   13.70    7.50
   6  -5  -7   15.40    6.50
   0   6   7    4.90    1.00
   0  -6   7    9.60    1.80
   0  -6   7    7.70    1.40
   0   6  -7    6.00    1.10
   0   6  -7    6.20    1.90
   0   6  -7    6.80    1.30
   0   6   7    8.20    1.60
  -1   6   7 3264.57   56.79
   1  -6   7 3364.76   60.79
  -1  -6  -7 3259.97   56.59
  -1  -6   7 3394.36   57.39
   1  -6  -7 3305.77   58.69
   1   6   7 3304.67   55.39
  -1   6  -7 3246.98   55.89
  -1   6  -7 3334.67   58.49
  -1  -6   7 3314.17   55.39
  -1   6  -7 3375.36   58.49
  -2   6   7  193.88    7.10
  -2  -6  -7  186.88    5.60
   2  -6   7  188.78    9.10
  -2  -6  -7  189.88    7.40
   2  -6   7  193.28    8.90
  -2  -6   7  183.18    5.70
   2  -6  -7  191.28    9.20
  -2   6  -7  186.08    8.00
  -2  -6   7  187.58    6.50
  -2   6  -7  183.98    8.70
   2   6   7  189.98    6.40
  -3   6   7  373.06   11.50
  -3  -6  -7  360.96    9.60
   3  -6   7  380.36   14.80
   3  -6   7  350.96   13.40
   3   6   7  353.26   10.90
  -3   6  -7  370.86   14.10
  -3  -6   7  362.56   10.20
   3  -6  -7  359.26   14.80
  -3   6  -7  363.26   12.90
  -3  -6   7  365.66   10.30
  -4  -6  -7  102.59    6.60
   4  -6   7  105.49    8.40
  -4   6   7  114.79    6.70
   4  -6  -7  101.49   13.10
  -4   6  -7  119.29   10.90
  -4  -6   7   96.09    5.90
  -4   6  -7  108.59    7.40
  -5   6   7  832.12   22.80
  -5  -6  -7  828.92   22.90
  -5  -6  -7  810.82   21.10
  -5  -6   7  847.62   21.90
  -5   6  -7  834.42   27.30
   5  -6  -7  852.61   27.80
  -5   6  -7  804.72   24.80
  -6  -6  -7  116.69   10.20
  -6  -6  -7   94.99   10.50
  -6   6   7  122.29   16.70
  -6  -6   7   98.19    8.90
  -6   6  -7  113.69   14.00
   6  -6  -7   96.39   13.40
   0   7  -7  245.88    8.20
   0   7   7  260.07    7.20
   0  -7   7  251.67    7.00
   0   7   7  246.58    6.50
   0  -7   7  255.87    8.70
   0  -7  -7  245.38    8.20
  -1   7   7  375.36    9.90
  -1  -7  -7  376.46   10.30
   1  -7   7  392.86   12.70
   1  -7   7  367.46   11.40
   1  -7  -7  357.86   11.50
  -1   7  -7  379.06   10.30
  -1  -7   7  373.06    8.50
  -1   7  -7  368.96   11.20
  -1   7  -7  365.36    9.00
   1   7   7  387.16    8.40
  -1  -7   7  384.66   10.30
  -2   7   7 1213.58   24.90
  -2  -7  -7 1223.28   24.30
  -2  -7  -7 1170.28   21.40
   2  -7   7 1206.48   27.30
   2   7   7 1203.58   23.20
  -2   7  -7 1196.58   27.00
  -2   7  -7 1177.68   24.20
  -2  -7   7 1234.98   24.00
   2  -7  -7 1194.08   27.80
  -2   7  -7 1211.38   26.70
  -2  -7   7 1211.98   22.50
   3  -7   7  634.44   19.30
  -3   7   7  647.14   16.60
  -3  -7  -7  620.54   13.20
   3  -7   7  618.84   20.50
   3  -7  -7  638.34   20.70
  -3  -7   7  644.34   15.20
  -3  -7   7  631.74   14.80
  -3   7  -7  653.53   18.60
  -3   7  -7  649.74   19.70
   4  -7   7  450.85   18.40
  -4   7   7  480.05   15.00
  -4  -7  -7  476.25   12.60
   4  -7   7  518.15   18.20
  -4  -7   7  481.65   13.70
  -4   7  -7  486.55   18.70
   4  -7  -7  499.15   19.90
  -4   7  -7  490.15   16.90
  -5  -7  -7   55.39    6.00
  -5  -7  -7   42.00    6.50
  -5   7   7   58.09    6.50
  -5   7  -7   55.29    9.80
   5  -7  -7   54.89   10.70
  -5   7  -7   41.60    7.40
  -5  -7   7   45.80    5.60
  -6   7   7   93.09   16.10
  -6  -7  -7   70.59    9.70
   6  -7  -7   90.99   13.80
  -6   7  -7   55.19    9.90
  -6  -7   7   84.39    8.60
   0  -8  -7  223.68    8.00
   0   8   7  230.38    6.70
   0   8   7  225.38    6.10
   0  -8   7  232.98    8.50
   0   8  -7  222.98    7.90
  -1   8   7  157.28    5.70
   1  -8   7  158.18    7.70
   1  -8   7  158.38    7.90
  -1  -8  -7  156.98    6.60
   1   8   7  162.78    4.50
  -1   8  -7  156.78    5.20
   1  -8  -7  151.08    7.60
  -1   8  -7  171.78    7.60
  -1  -8   7  147.49    4.60
  -1   8  -7  158.88    5.50
  -1  -8   7  158.78    6.20
   2  -8   7   98.29    7.70
  -2  -8  -7  100.69    5.90
  -2   8   7  111.59    5.20
  -2  -8   7  103.79    3.80
   2  -8  -7  112.19    8.10
  -2   8  -7  103.29    5.70
   2   8   7  109.99    4.00
  -2  -8   7  103.09    4.80
  -2   8  -7  114.19    5.80
  -2   8  -7  110.79    7.30
   3  -8   7   78.99    8.70
  -3  -8  -7   85.79    4.00
  -3   8   7   90.79    5.20
  -3   8  -7  104.39    8.50
  -3  -8   7   97.49    4.80
   3  -8  -7   81.89    9.30
  -3   8  -7   82.59    5.90
  -3  -8   7   91.09    4.30
  -4  -8  -7  587.24   13.50
   4  -8   7  586.64   21.70
   4  -8   7  595.44   20.80
  -4   8   7  599.64   17.30
  -4   8  -7  609.94   21.20
  -4  -8   7  606.04   14.90
  -4   8  -7  592.74   18.90
   4  -8  -7  594.84   22.30
  -4  -8   7  578.64   15.40
  -5  -8  -7  189.98    8.90
  -5   8   7  194.88   16.30
  -5   8   7  170.78   10.00
  -5  -8  -7  192.08    9.30
   5  -8   7  197.98   13.70
  -5   8  -7  195.58   13.90
   5  -8  -7  181.38   15.30
  -5  -8   7  192.78    8.70
  -5   8  -7  185.38   11.00
  -6  -8  -7    5.90    4.90
  -6   8   7   10.50    8.60
  -6  -8  -7    5.50    5.80
  -6   8  -7   17.50    7.30
  -6  -8   7   12.90    4.80
   6  -8  -7    1.40    7.60
   0   9   7  395.46    9.00
   0   9  -7  396.06   11.20
   0  -9   7  406.66   12.40
   0  -9   7  401.36   11.20
   0  -9  -7  394.86   11.40
  -1   9   7  103.19    4.40
   1   9  -7  101.39    5.70
   1  -9   7   96.29    7.00
   1  -9   7  104.49    6.20
  -1  -9  -7   99.29    5.70
  -1  -9   7   97.79    3.50
  -1   9  -7  104.09    3.80
   1  -9  -7   95.29    6.80
  -1  -9   7   92.69    4.90
  -1   9  -7   99.39    3.90
  -1   9  -7   99.39    6.20
   1   9   7  104.59    3.20
  -2   9   7  112.29    6.30
   2  -9   7  128.59    7.60
   2  -9   7  121.49    8.70
  -2  -9  -7  121.79    6.40
  -2  -9   7  120.09    5.30
  -2  -9   7  121.79    3.90
  -2   9  -7  124.49    7.90
  -2   9  -7  121.09    5.90
  -2   9  -7  111.89    5.80
   2  -9  -7  121.69    8.50
   3  -9   7  248.78   12.40
  -3   9   7  244.08    8.80
   3  -9   7  244.88   12.80
  -3  -9   7  257.07    7.50
  -3   9  -7  251.47   12.70
  -3   9  -7  256.27   10.20
  -3  -9   7  258.47    8.30
  -4  -9  -7  157.88    5.70
  -4   9   7  155.58    8.00
   4  -9   7  179.48   11.00
   4  -9   7  153.68   12.60
   4  -9  -7  172.48   14.20
  -4   9  -7  183.08   12.30
  -4  -9   7  176.48    6.80
  -4   9  -7  160.58    9.00
  -5  -9  -7   59.19    5.80
  -5  -9  -7   69.59    6.60
  -5   9   7   53.59    7.70
  -5   9   7   69.29   13.00
   5  -9   7   89.59   10.70
  -5   9  -7   68.79    8.50
  -5  -9   7   57.69    6.00
  -5  -9   7   69.19    4.90
  -6   9   7    1.90    9.30
  -6  -9  -7   -5.20    4.00
  -6  -9  -7    3.60    6.20
  -6  -9   7   -4.50    4.90
  -6   9  -7   12.00    7.60
   6  -9  -7    0.50    8.50
   0  10  -7   15.80    3.00
   0  10   7   22.00    1.80
   0 -10  -7   15.00    3.10
   0 -10   7   18.30    3.30
   1 -10   7  104.49    9.90
   1 -10   7  121.29    8.00
  -1 -10  -7  106.29    6.20
  -1  10   7  115.69    4.70
  -1 -10   7  116.89    5.70
  -1 -10   7  113.09    3.80
  -1  10  -7  106.89    6.70
   1 -10  -7  107.19    7.60
   2 -10   7  143.89    9.80
  -2 -10  -7  132.79    6.80
   2 -10   7  137.29    8.10
  -2  10  -7  134.39    5.90
   2 -10  -7  148.39    9.70
  -2 -10   7  136.29    4.10
  -2  10  -7  139.49    6.10
  -2 -10   7  128.69    5.80
  -2  10  -7  138.79    8.50
  -3 -10  -7  214.08    9.00
   3 -10   7  233.08   12.00
  -3  10   7  223.18    8.50
  -3  10  -7  197.88   12.20
  -3 -10   7  217.68    7.40
  -3 -10   7  214.78    6.40
   3 -10  -7  209.18   13.50
  -3  10  -7  210.68    8.90
   4 -10   7   13.30    4.90
  -4  10   7   -5.50    5.70
  -4  10   7    4.80    2.60
   4 -10   7    4.40    5.20
  -4  10  -7    8.30    4.80
  -4  10  -7    7.80    3.40
   4 -10  -7   11.80    5.90
  -5 -10  -7   78.39    5.30
  -5 -10  -7   53.99    6.80
  -5  10   7   68.69    9.00
  -5  10   7  102.79   14.30
  -5 -10   7   83.29    5.40
   5 -10  -7   72.59   14.00
  -5  10  -7   79.19    9.20
   0  11   7  676.73   13.30
   0  11  -7  668.73   16.40
   0 -11   7  667.43   16.60
   0  11   7  641.64   16.30
   0 -11  -7  670.93   17.00
   0 -11   7  671.93   18.50
  -1  11   7  372.56    9.50
   1 -11   7  354.66   13.30
   1 -11   7  354.06   13.40
  -1 -11  -7  351.26   11.20
   1 -11  -7  369.16   13.60
  -1 -11   7  363.26    8.50
  -1  11  -7  359.76   12.20
  -1 -11   7  357.36   11.40
   2 -11   7  175.78   11.00
   2 -11   7  189.78    9.80
  -2  11   7  170.68   11.30
  -2 -11  -7  170.88    7.70
  -2  11  -7  171.08    6.10
  -2 -11   7  170.18    4.80
   2 -11  -7  191.68   11.20
  -2  11  -7  170.58    6.40
  -2 -11   7  171.08    6.90
  -2  11  -7  183.48    9.80
  -3  11   7   83.19   10.90
   3 -11   7   82.89   10.00
  -3  11   7   85.69    5.00
  -3 -11  -7   73.29    6.20
   3 -11   7   84.89    8.10
  -3 -11   7   73.09    4.40
  -3  11  -7   76.69    6.30
  -3 -11   7   75.99    3.50
  -3  11  -7   76.99    6.70
   3 -11  -7   87.29   10.70
  -3  11  -7   70.59    8.60
   4 -11   7   30.10    7.00
   4 -11   7   22.80    5.50
  -4  11   7   28.10    8.00
  -4  11   7   27.40    5.20
  -4 -11   7   32.50    3.50
   4 -11  -7   39.10    8.10
  -4  11  -7   33.20    4.30
   5 -11   7   20.30    8.10
  -5 -11  -7   13.30    4.10
  -5  11   7   16.40   10.00
  -5  11  -7   20.60    5.70
  -5 -11   7   28.80    4.40
   5 -11  -7   23.60    9.80
   0 -12  -7  690.33   17.90
   0  12   7  661.73   16.20
   0 -12   7  694.43   19.30
   0  12   7  670.13   13.30
   0 -12   7  660.73   17.20
   0  12  -7  680.83   16.80
  -1 -12  -7  179.38    8.20
   1 -12   7  198.48    9.50
  -1  12   7  184.28    5.90
  -1  12   7  181.38   10.20
   1 -12   7  186.08   10.50
  -1  12  -7  188.18    9.10
   1 -12  -7  180.88   10.40
  -1 -12   7  189.28    8.20
   2 -12   7  305.47   14.30
  -2  12   7  322.77   15.10
  -2 -12  -7  316.57   10.50
   2 -12   7  302.97   13.40
  -2  12   7  301.57   12.90
  -2  12  -7  309.37    7.80
  -2  12  -7  309.87    8.00
   2 -12  -7  315.27   15.50
  -2 -12   7  304.37    7.10
  -2 -12   7  310.37   10.00
  -2  12  -7  305.37   12.90
   3 -12   7   -3.80    4.40
   3 -12   7    7.10    5.30
  -3  12   7    1.10    5.20
  -3 -12  -7    2.90    3.20
  -3  12  -7    1.60    4.10
   3 -12  -7    4.40    5.50
  -3 -12   7    1.10    1.80
  -3 -12   7    1.00    1.30
  -3  12  -7   -3.30    2.80
  -3  12  -7   -1.10    2.70
  -4 -12  -7    6.90    4.20
   4 -12   7    3.80    6.10
  -4  12   7   -2.10    6.50
  -4  12   7   -1.10    3.00
  -4 -12   7    6.50    2.30
  -4  12  -7    3.40    3.70
   4 -12  -7    7.20    6.70
  -4  12  -7    4.70    5.30
   5 -12   7   -2.60    7.50
  -5  12   7   14.40    9.10
  -5  12  -7    2.10    5.70
   5 -12  -7    2.40    8.60
  -5 -12   7    3.20    2.70
  -5  12  -7   19.10    7.00
   0  13   7   43.30    5.00
   0  13  -7   53.69    5.80
   0 -13   7   45.30    6.80
   0 -13  -7   57.29    6.80
   0  13   7   48.20    2.30
   0 -13   7   39.70    6.30
  -1  13   7  453.05   15.60
   1 -13   7  453.15   16.10
   1 -13   7  459.45   15.90
  -1  13   7  471.75   10.50
  -1 -13  -7  465.35   13.40
  -1 -13   7  481.45   14.40
   1 -13  -7  459.45   16.60
  -1  13  -7  461.75   14.40
   2 -13   7  110.49   10.80
  -2  13   7  113.29   10.60
   2 -13   7   98.29    8.30
  -2  13   7  106.69    5.00
  -2 -13  -7  109.29    7.30
  -2 -13   7   96.19    5.80
   2 -13  -7  115.19   11.60
  -2 -13   7  103.49    3.50
  -3 -13  -7   24.40    4.40
  -3  13   7   23.40    7.80
   3 -13   7   24.50    5.20
   3 -13   7   28.10    6.90
  -3  13   7   20.40    3.90
  -3  13  -7   14.60    5.40
  -3  13  -7   20.20    3.40
  -3 -13   7   22.90    2.90
   3 -13  -7   16.60    7.20
  -3  13  -7   22.00    4.20
  -3 -13   7   25.70    2.30
  -4 -13  -7   11.60    4.60
   4 -13   7   11.20    7.00
  -4  13   7   16.60    8.00
  -4  13  -7   -0.20    6.30
  -4  13  -7    6.90    3.80
  -4  13  -7   10.00    3.70
   4 -13  -7    8.10    7.80
  -4 -13   7    7.00    2.20
   0  14  -7  336.67   11.30
   0 -14   7  350.46   12.70
   0 -14  -7  333.97   12.90
   0 -14   7  345.97   12.90
   1 -14   7  135.49   10.60
   1 -14   7  134.59    8.60
  -1 -14  -7  140.59    8.50
  -1  14   7  149.88    9.20
  -1  14  -7  148.69    8.80
   1 -14  -7  103.39   16.40
  -1 -14   7  152.18    7.70
  -2  14   7   84.49    4.40
  -2  14   7   83.19   10.00
  -2 -14  -7   88.89    7.10
   2 -14   7   79.99   10.60
   2 -14   7   73.49    8.30
  -2 -14   7   82.69    5.90
  -2  14  -7   76.49    8.40
  -2 -14   7   77.69    3.20
   2 -14  -7   72.39   11.40
   3 -14   7   51.29    8.60
  -3  14   7   74.49   11.70
  -3 -14  -7   61.09    7.20
   3 -14   7   56.39   10.40
  -3  14   7   42.90    4.70
  -3  14  -7   47.50    4.50
  -3 -14   7   47.60    2.70
  -3  14  -7   64.59    9.20
  -3 -14   7   49.90    4.80
  -3  14  -7   47.30    3.90
   3 -14  -7   54.69    9.80
   4 -14   7   42.10    9.40
  -4  14   7   26.90    3.80
  -4  14   7   48.00   10.30
  -4 -14   7   36.60    4.70
  -4  14  -7   33.40    7.40
  -4  14  -7   28.00    4.00
   4 -14  -7   33.60   10.20
  -4  14  -7   35.30    4.90
   0 -15  -7    1.60    4.30
   0  15  -7   -2.60    2.70
   0 -15   7   -4.10    3.70
   0 -15   7    6.10    4.10
  -1 -15  -7   41.20    7.10
   1 -15   7   37.80    5.20
  -1  15   7   43.30    6.60
   1 -15   7   49.70    9.20
  -1  15  -7   42.60    6.60
  -1 -15   7   35.30    5.90
   1 -15  -7   55.39    9.20
   2 -15   7   23.80    7.00
  -2  15   7   21.70    3.30
  -2  15   7   22.70    5.80
   2 -15   7   25.30    5.50
  -2 -15  -7   23.70    4.70
   2 -15  -7   24.50    7.20
  -2 -15   7   19.00    3.60
  -2  15  -7   21.70    5.10
  -3  15   7   11.20    6.20
  -3 -15  -7   10.00    4.20
   3 -15   7   13.70    7.00
  -3  15  -7    2.10    5.10
   3 -15  -7    7.00    8.30
  -3 -15   7    3.10    3.00
   0  16  -7    0.90    3.10
   0 -16  -7   10.10    5.20
   0 -16   7    5.90    4.70
   0 -16   7    0.10    4.20
  -1  16   7   15.90    4.10
   1 -16   7   13.50    5.90
   1 -16   7   10.30    5.10
  -1 -16  -7   18.10    4.60
   1 -16  -7   52.79   10.00
  -2 -16  -7   40.00    7.20
  -2  16   7   29.40    6.20
   2 -16   7   21.70    7.50
   2 -16   7   37.90    6.40
   2 -16  -7   26.00    8.00
  -2  16  -7   40.60    7.50
  -2 -16   7   30.00    4.00
  -3 -16  -7   17.80    5.40
  -3  16   7   12.00    6.70
   3 -16  -7   21.60    9.30
  -3  16  -7   15.50    6.30
   0 -17  -7    4.00    6.00
   0 -17   7   -3.40    5.10
   0 -17   7   12.20    5.00
   0  17  -7   11.00    3.50
  -1 -17  -7   88.19   10.00
   1 -17   7   87.39   11.80
  -1  17   7   93.49    7.70
   1 -17   7  103.19   10.70
   1 -17  -7   76.69   12.70
  -1  17  -7   93.79    7.70
  -1   0   8    1.30    1.10
  -1   0  -8    1.30    1.60
   1   0   8    2.20    1.10
   1   0  -8    3.70    1.80
   2   0   8  960.00   22.30
  -2   0   8  948.31   20.10
   2   0  -8  920.71   21.20
  -2   0  -8  948.61   20.40
  -3   0   8  445.26   12.80
  -3   0  -8  435.06   13.60
   3   0   8  451.15   15.00
   3   0  -8  443.26   14.30
   4   0  -8  101.89    8.50
  -4   0   8  109.49    6.10
   4   0   8  104.59    7.20
  -4   0  -8  110.09    8.20
  -4   0  -8  104.99    6.70
  -5   0  -8   20.30    6.50
   5   0  -8   23.50    5.40
  -5   0  -8   13.70    3.30
  -6   0  -8  119.09   13.70
   6   0  -8  106.59   17.60
  -6   0   8  149.79   10.80
  -6   0  -8  159.08   13.00
   0   1   8  972.00   19.30
   0  -1   8  973.60   19.40
   0   1  -8  957.40   19.10
   0  -1  -8  962.20   19.50
   0   1   8  955.00   19.00
   0  -1   8  945.61   19.10
   0   1  -8  938.61   19.40
  -1   1   8 6806.62  111.79
   1  -1  -8 6993.70  115.19
  -2   1   8  552.04   13.40
   2  -1   8  516.25   15.10
  -2  -1  -8  520.85   13.20
   2   1  -8  538.85   14.20
  -2  -1   8  548.05   13.30
  -2   1  -8  534.85   14.10
   2   1   8  543.55   14.80
   2  -1  -8  537.25   14.80
  -3  -1  -8  198.58    8.60
   3   1  -8  190.98    9.10
  -3   1   8  189.78    8.80
   3  -1   8  216.88    9.60
  -3   1  -8  170.48    9.50
  -3  -1   8  197.88    7.70
  -3   1  -8  195.18    9.20
   3   1   8  192.48    8.90
   3  -1  -8  197.58    9.80
  -4  -1  -8  177.48    8.60
  -4   1   8  176.48    8.10
   4  -1   8  162.58    9.40
   4   1  -8  173.48    9.90
  -4  -1  -8  187.98    9.90
   4  -1  -8  187.28   11.10
  -4   1  -8  187.58   10.60
   4   1   8  183.48    9.40
  -4  -1   8  183.08    7.90
  -4   1  -8  182.68    9.20
   5   1  -8  172.28   10.90
  -5  -1  -8  158.78    9.70
  -5  -1  -8  166.08   11.10
   5  -1   8  183.38   10.50
  -5   1   8  173.98    8.90
  -5   1  -8  170.18    9.80
  -5   1  -8  188.78   12.10
  -5  -1   8  171.38    8.70
   5  -1  -8  169.68   12.00
  -6  -1  -8   28.70    6.90
  -6   1   8   28.90    5.50
   6   1  -8   47.60    8.50
  -6  -1  -8   15.90    6.60
  -6   1  -8   32.40    7.70
   6  -1  -8   28.50    6.90
  -1  -2  -8 1240.38   23.80
   1  -2   8 1324.27   26.40
   1   2  -8 1254.07   24.40
  -1   2   8 1307.57   24.90
  -1  -2  -8 1233.88   24.60
  -1  -2   8 1276.27   24.70
  -1   2  -8 1276.57   25.10
   1   2   8 1285.07   24.70
  -1   2  -8 1250.87   24.50
   1  -2  -8 1288.77   25.50
  -1  -2   8 1291.67   24.30
   2  -2   8 1263.27   28.20
  -2  -2  -8 1232.48   24.20
   2   2  -8 1240.08   25.30
  -2  -2  -8 1196.78   25.10
  -2   2   8 1240.18   25.10
   2   2   8 1228.98   26.10
   2  -2  -8 1202.78   26.40
  -2   2  -8 1180.38   25.50
  -2  -2   8 1263.87   24.40
  -2   2  -8 1228.28   26.40
  -3   2   8  353.86   11.70
   3   2  -8  377.46   12.10
  -3  -2  -8  368.86   11.50
   3  -2  -8  372.26   13.60
  -3  -2   8  375.86   11.20
   3   2   8  376.56   12.90
  -3   2  -8  380.56   12.90
  -3   2  -8  366.56   13.00
   4  -2   8  263.97   12.40
  -4  -2  -8  245.08   10.30
   4   2  -8  250.07   10.80
  -4  -2  -8  258.17   11.40
  -4   2   8  265.67   10.10
  -4  -2   8  244.18    9.40
   4  -2  -8  256.87   13.00
  -4   2  -8  262.97   12.50
  -4   2  -8  256.37   11.30
   4   2   8  244.58   11.30
  -5  -2  -8   89.39    9.10
  -5  -2  -8   91.89    7.20
   5   2  -8   70.69    7.90
   5  -2   8   85.79    8.00
  -5   2   8   86.09    6.60
  -5   2  -8   94.09    9.80
   5  -2  -8   74.39   11.90
  -5   2  -8   70.79    7.10
  -6   2   8  148.99   18.70
  -6  -2  -8  117.59   11.10
  -6  -2  -8  124.09   11.60
   6   2  -8  103.69    8.70
  -6  -2   8  117.69    9.00
  -6   2  -8  116.39   12.40
   6  -2  -8   89.29   12.30
   0  -3   8 4997.00   80.49
   0   3   8 4676.93   79.89
   0  -3  -8 4907.11   81.09
   0   3   8 4799.72   80.69
   0   3  -8 4831.92   80.89
   1   3  -8  498.85   11.80
  -1  -3  -8  503.35   12.40
  -1  -3  -8  501.95   11.50
   1  -3   8  506.35   13.70
  -1   3   8  515.55   12.40
  -1   3  -8  497.35   12.10
  -1  -3   8  533.05   11.80
  -1   3  -8  514.15   13.20
  -1   3  -8  509.75   12.90
   1   3   8  516.65   12.00
   1  -3  -8  498.45   13.10
  -1  -3   8  509.45   12.20
   2  -3   8 1395.26   30.80
   2   3  -8 1359.96   26.60
  -2  -3  -8 1335.77   25.70
  -2   3   8 1372.56   27.20
  -2  -3  -8 1319.77   27.00
  -2   3  -8 1367.76   29.00
  -2   3  -8 1332.27   27.10
  -2  -3   8 1367.16   26.20
  -2   3  -8 1318.07   28.00
   2  -3  -8 1374.36   29.10
  -2  -3   8 1338.67   26.50
   2   3   8 1374.16   27.90
  -3  -3  -8    3.40    2.40
   3   3  -8    3.00    2.50
   3  -3   8    3.60    2.20
  -3   3   8    5.90    1.50
  -3   3  -8    3.80    3.00
  -3  -3   8    7.10    1.40
   3  -3  -8    5.50    3.30
  -3   3  -8    7.00    1.90
   3   3   8    6.20    1.90
  -4   3   8  255.07    9.90
  -4  -3  -8  239.58   10.60
  -4  -3  -8  240.18   10.00
   4  -3   8  233.88   12.00
   4   3  -8  246.48    9.80
  -4  -3   8  252.77    9.30
   4   3   8  234.68   11.00
  -4   3  -8  256.77   12.60
  -4   3  -8  225.98   10.70
   4  -3  -8  244.28   13.20
   5  -3   8   63.29    8.00
  -5   3   8   64.99    6.00
   5   3  -8   53.19    6.70
  -5  -3  -8   66.59    8.00
  -5  -3  -8   56.59    6.20
  -5   3  -8   62.79    7.30
  -5  -3   8   56.69    5.60
   5  -3  -8   41.70    7.20
  -5   3  -8   63.89    9.50
  -6  -3  -8  126.39   11.60
   6   3  -8  147.79    8.20
  -6  -3  -8  139.89   11.40
  -6   3  -8  147.29   13.10
  -6  -3   8  115.69    8.90
   6  -3  -8  142.89   13.60
   0   4  -8   41.30    3.20
   0   4   8   41.70    2.70
   0   4  -8   37.40    2.60
   0   4   8   43.20    2.90
   0  -4  -8   45.70    4.10
   0  -4   8   39.70    2.70
   0   4  -8   40.80    3.90
   0  -4   8   51.09    3.40
  -1   4   8 1331.07   25.70
  -1  -4  -8 1310.37   25.60
  -1  -4  -8 1310.77   24.30
   1  -4   8 1328.67   28.00
   1   4  -8 1290.17   24.30
  -1  -4   8 1282.17   25.30
  -1   4  -8 1298.27   26.10
  -1   4  -8 1336.17   26.70
  -1  -4   8 1314.27   24.40
   1  -4  -8 1296.77   26.40
  -1   4  -8 1287.77   24.80
   1   4   8 1290.67   24.50
  -2   4   8  537.65   13.60
   2   4  -8  523.75   12.30
  -2  -4  -8  524.65   12.10
  -2  -4  -8  522.85   13.60
   2  -4   8  542.65   16.40
   2   4   8  540.55   13.80
  -2   4  -8  531.75   13.70
   2  -4  -8  526.95   15.50
  -2   4  -8  534.55   15.20
  -2  -4   8  539.35   12.50
  -2  -4   8  540.85   13.10
  -2   4  -8  521.05   14.70
   3  -4   8  352.66   13.70
  -3  -4  -8  344.07   10.30
  -3   4   8  358.06   11.20
   3   4  -8  334.37    9.60
  -3   4  -8  346.97   12.50
  -3  -4   8  350.46   10.40
  -3   4  -8  341.17   13.30
   3  -4  -8  353.56   13.90
   3   4   8  357.86   11.90
  -4   4   8  497.95   15.40
  -4  -4  -8  507.75   15.50
   4  -4   8  524.65   19.10
   4   4  -8  512.75   13.00
  -4  -4  -8  517.65   15.10
  -4  -4   8  480.05   16.00
   4   4   8  521.05   16.60
  -4   4  -8  483.65   16.90
   4  -4  -8  518.65   19.10
  -4   4  -8  511.45   18.20
   5   4  -8  120.19    6.40
  -5  -4  -8  131.79    8.00
  -5   4   8  130.89    7.70
  -5  -4  -8  112.19    9.00
   5  -4   8  115.79    9.70
  -5   4  -8  108.49    8.40
   5  -4  -8  127.69   12.30
  -5   4  -8  124.19   11.30
  -5  -4   8  115.99    7.10
  -6  -4  -8   62.69   10.50
  -6  -4  -8   95.29   10.40
  -6   4  -8  100.09   12.70
  -6  -4   8   66.99    7.90
   6  -4  -8   74.99   13.10
   0   5  -8 1609.94   29.10
   0  -5   8 1684.13   32.10
   0  -5  -8 1630.54   31.20
   0   5  -8 1720.33   30.70
   0   5   8 1633.54   29.70
   0  -5   8 1689.43   30.30
   0   5  -8 1599.54   31.00
   0   5   8 1665.63   30.70
  -1  -5  -8 2321.67   42.30
   1   5  -8 2361.26   39.90
   1  -5   8 2414.46   45.60
   1   5  -8 2307.77   39.90
  -1   5   8 2391.46   42.50
   1   5   8 2346.37   41.20
  -1  -5   8 2362.46   41.10
  -1   5  -8 2375.66   41.60
  -1  -5   8 2379.46   42.50
   1  -5  -8 2405.76   43.90
  -1   5  -8 2329.87   43.30
  -1   5  -8 2397.16   44.00
  -2  -5  -8  191.88    7.60
   2  -5   8  179.58    8.80
  -2   5   8  187.68    7.00
  -2  -5  -8  186.28    6.20
  -2  -5   8  188.48    6.70
  -2   5  -8  178.18    7.40
  -2  -5   8  189.58    6.10
  -2   5  -8  190.38    8.10
   2   5   8  189.68    6.80
  -2   5  -8  183.98    8.50
   2  -5  -8  180.08    9.00
   3  -5   8  101.89    6.90
  -3  -5  -8   96.49    5.50
  -3   5   8   86.09    5.10
   3   5   8  100.29    5.60
   3  -5  -8   95.49    8.30
  -3   5  -8   92.39    8.00
  -3  -5   8   95.99    4.80
  -3   5  -8   93.59    6.30
   4  -5   8  209.68   11.50
  -4  -5  -8  203.08    8.90
  -4   5   8  201.68    8.90
  -4   5  -8  181.78   14.80
  -4  -5   8  192.48   10.40
   4   5   8  205.38    9.30
  -4   5  -8  200.08   10.20
  -5   5   8   96.89    6.70
   5  -5   8   81.39    8.90
  -5  -5  -8   83.39    7.00
  -5  -5  -8   72.49    7.90
  -5   5  -8   69.39    7.70
  -5   5  -8   91.99   11.00
   5  -5  -8   74.39   11.10
  -5  -5   8   78.89    6.10
  -6  -5  -8   39.90    6.90
  -6  -5  -8   38.80    7.20
   6  -5  -8   34.60    8.40
  -6  -5   8   31.00    4.50
   0   6  -8  945.51   20.10
   0  -6  -8  944.61   20.20
   0  -6   8  972.60   19.10
   0   6  -8  905.51   17.60
   0   6  -8  980.50   19.00
   0   6   8  953.10   19.50
   0   6   8  940.81   18.50
   0  -6   8  981.40   21.30
   1  -6   8  419.66   13.20
  -1   6   8  424.76   11.00
  -1  -6  -8  400.96   11.10
   1   6   8  412.86    9.70
  -1   6  -8  411.06   11.60
  -1   6  -8  395.46   10.20
   1  -6  -8  429.86   12.40
  -1   6  -8  409.16   12.00
  -1  -6   8  420.06    9.70
  -1  -6   8  436.66   11.30
  -2  -6  -8  844.72   18.70
   2  -6   8  827.12   23.80
  -2  -6  -8  835.02   16.50
  -2   6   8  834.32   19.50
  -2   6  -8  825.62   18.60
   2   6   8  840.02   18.30
  -2   6  -8  865.71   21.10
   2  -6  -8  831.32   21.60
  -2   6  -8  842.72   20.80
  -2  -6   8  845.02   17.20
  -2  -6   8  838.82   18.30
  -3  -6  -8  190.98    6.80
  -3   6   8  183.88    7.60
   3  -6   8  186.48   10.00
  -3   6  -8  194.88   10.80
   3   6   8  189.88    7.70
  -3   6  -8  191.58    9.00
  -3  -6   8  181.18    8.30
  -3  -6   8  186.18    6.80
   3  -6  -8  189.68   11.20
   4  -6   8  135.49    9.50
  -4   6   8  139.79    7.50
  -4  -6  -8  140.49    7.30
  -4  -6   8  151.88    6.90
  -4   6  -8  143.59   10.90
  -4   6  -8  135.79    8.70
   4  -6  -8  142.89   11.80
   5  -6   8   57.09    9.50
  -5  -6  -8   59.99    7.40
  -5  -6  -8   73.09    6.60
  -5   6   8   69.89    6.70
  -5   6  -8   83.29   11.30
  -5   6  -8   54.39    8.00
  -5  -6   8   69.59    5.90
   5  -6  -8   83.89   11.90
  -6  -6  -8   -2.20    5.80
  -6  -6  -8   23.00    6.30
   6  -6  -8   10.60    6.90
  -6   6  -8   13.50    7.10
   0  -7   8   87.99    5.00
   0   7  -8   80.29    3.20
   0  -7  -8   89.69    5.40
   0   7   8   84.49    4.00
   0   7   8   83.29    3.50
   0   7  -8   87.09    5.30
   0   7  -8   81.99    3.10
   0  -7   8   83.99    3.90
  -1  -7  -8  837.12   18.70
  -1   7   8  876.41   18.70
   1  -7   8  872.91   22.00
  -1  -7   8  850.71   16.80
  -1   7  -8  835.72   17.10
  -1  -7   8  865.31   19.00
   1   7   8  867.61   16.70
  -1   7  -8  862.41   19.10
  -1   7  -8  835.02   19.60
   1  -7  -8  859.71   20.20
  -2  -7  -8    5.10    2.60
  -2   7   8    9.30    2.50
   2  -7   8    7.10    2.00
  -2   7  -8    8.10    2.90
  -2  -7   8    8.40    1.80
   2   7   8    5.60    1.30
  -2   7  -8    4.30    2.40
  -2   7  -8    5.10    1.80
   2  -7  -8    4.70    3.20
  -3  -7  -8   84.39    4.60
   3  -7   8   86.49    7.00
  -3   7   8   81.29    5.00
  -3   7  -8   81.79    6.00
  -3  -7   8   80.19    4.30
   3  -7  -8   81.89    9.40
  -3   7  -8   83.39    8.40
   3   7   8   80.29    4.60
  -4  -7  -8  292.27    9.50
  -4   7   8  283.27   11.00
   4  -7   8  290.77   14.50
  -4  -7   8  296.67    9.90
   4  -7  -8  287.07   16.00
  -4  -7   8  302.87    9.70
  -4   7  -8  307.97   15.00
  -4   7  -8  284.97   12.60
  -5  -7  -8   29.30    5.70
  -5   7   8   19.40    4.10
  -5  -7  -8   13.50    4.20
   5  -7  -8   17.70    6.50
  -5  -7   8   16.00    3.10
  -5   7  -8   22.00    6.20
  -5   7  -8   11.60    4.50
  -6  -7  -8  190.48   13.60
  -6   7   8  155.98   18.80
  -6  -7  -8  205.38   11.60
  -6  -7   8  171.98   10.30
   6  -7  -8  199.98   17.50
   0   8   8   19.60    1.80
   0  -8   8   18.70    2.60
   0   8  -8   21.40    3.80
   1  -8   8  252.57   10.60
  -1   8   8  249.48    7.90
  -1  -8  -8  255.17    8.80
  -1   8  -8  242.28    9.30
  -1   8  -8  248.38    7.80
  -1   8  -8  242.08    7.10
   1  -8  -8  261.07   10.10
  -1  -8   8  250.67    8.50
  -1  -8   8  245.88    6.70
   1   8   8  256.67    6.50
  -2   8   8   61.19    3.80
   2  -8   8   65.99    6.60
  -2  -8  -8   62.09    5.40
   2  -8   8   58.79    5.60
  -2  -8   8   59.19    2.90
  -2   8  -8   67.29    6.30
  -2  -8   8   61.49    3.80
  -2   8  -8   57.19    4.90
  -2   8  -8   60.39    4.70
   2  -8  -8   63.59    7.20
   2   8   8   63.69    3.20
   3  -8   8   77.39    8.20
  -3   8   8   67.89    4.70
  -3  -8  -8   73.89    6.70
  -3  -8  -8   78.89    4.20
   3  -8   8   85.89    7.10
  -3   8  -8   63.29    5.70
   3  -8  -8   52.89   10.70
  -3   8  -8   67.09    8.00
  -3  -8   8   75.19    3.90
  -4  -8  -8  119.19    5.90
  -4   8   8  105.19    6.70
   4  -8   8  120.59    9.60
  -4  -8   8  125.69    5.80
  -4  -8   8  130.69    6.20
   4  -8  -8  113.79   11.70
  -4   8  -8  112.79    8.10
  -4   8  -8  142.09   11.10
  -5  -8  -8   67.69    6.70
  -5  -8  -8   65.89    6.70
  -5   8   8   54.59    7.70
   5  -8  -8   78.99   12.30
  -5  -8   8   75.39    6.10
  -5  -8   8   98.99    5.70
  -5   8  -8   70.89    9.00
  -5   8  -8  109.09   11.70
  -6  -8  -8  110.69   12.40
  -6  -8  -8   93.59    9.30
  -6   8   8   92.89   17.30
  -6   8  -8  113.59   14.90
   6  -8  -8   99.19   15.40
  -6  -8   8   92.79    8.80
   0   9   8   85.39    3.50
   0   9   8   87.59    4.00
   0   9  -8   86.29    5.60
   0  -9  -8   94.29    6.10
   0  -9   8   85.39    5.30
  -1   9   8  146.19    5.70
  -1  -9  -8  136.49    6.90
   1  -9   8  135.09    7.50
  -1   9  -8  143.89    4.90
  -1  -9   8  143.99    4.70
   1   9   8  145.59    4.40
  -1   9  -8  141.19    4.90
  -1  -9   8  138.59    6.30
   1  -9  -8  142.29    8.10
  -1   9  -8  144.19    7.50
  -2  -9  -8  316.17   10.50
   2  -9   8  350.76   13.40
  -2   9   8  320.27    9.90
   2  -9   8  327.67   13.60
   2  -9  -8  329.87   13.50
  -2   9  -8  325.07    9.70
  -2   9  -8  322.47   10.60
  -2  -9   8  330.57    9.90
  -2  -9   8  315.77    7.90
  -2   9  -8  309.57   12.20
  -3   9   8   36.90    3.90
   3  -9   8   28.80    4.50
  -3  -9  -8   33.10    5.70
  -3   9  -8   34.40    6.60
  -3  -9   8   30.40    4.80
   3  -9  -8   37.00    6.90
  -3   9  -8   31.00    4.80
  -3  -9   8   38.80    2.90
  -4   9   8   43.40    4.80
   4  -9   8   34.20    4.90
   4  -9   8   59.09    9.10
  -4  -9  -8   42.70    4.10
   4  -9  -8   41.70    8.10
  -4  -9   8   38.80    3.70
  -4   9  -8   37.80    6.30
  -4  -9   8   41.20    4.20
  -5   9   8   85.09   14.10
  -5  -9  -8   80.79    6.20
  -5   9   8   65.89    9.20
  -5   9  -8   66.49    9.30
  -5  -9   8  100.39    6.30
   5  -9  -8  100.49   13.80
  -5   9  -8   87.99   11.70
  -5  -9   8   82.79    5.60
   0 -10  -8  136.89    7.40
   0 -10   8  142.09    7.10
   0  10  -8  139.89    7.10
   0  10   8  139.19    4.60
   1 -10   8  938.71   24.70
   1 -10   8  944.51   22.60
  -1 -10  -8  922.21   20.70
  -1  10   8  946.41   19.80
  -1 -10   8  961.90   21.90
   1 -10  -8  920.91   23.00
  -1 -10   8  922.61   18.20
   1  10   8  946.31   17.20
  -1  10  -8  932.51   21.90
   2 -10   8  251.67   12.40
  -2  10   8  257.07    8.50
   2 -10   8  264.27   11.90
  -2 -10  -8  252.67    9.50
  -2 -10   8  272.17    9.00
   2 -10  -8  270.37   12.70
  -2  10  -8  247.78    8.30
  -2  10  -8  253.37    8.80
  -2 -10   8  256.97    6.70
  -2  10  -8  251.27   11.30
  -3 -10  -8  293.77   10.70
   3 -10   8  254.27   13.50
  -3  10   8  286.87    9.80
   3 -10   8  309.57   14.90
  -3 -10   8  276.07   10.30
  -3  10  -8  300.47   11.10
  -3 -10   8  288.17    8.00
  -3  10  -8  291.07   13.50
   3 -10  -8  302.57   15.40
  -3  10  -8  295.47   10.80
   4 -10   8   44.60    6.80
  -4  10   8   35.00    5.00
   4 -10  -8   44.10    8.80
  -4 -10   8   46.00    4.00
  -4  10  -8   53.59    9.70
  -4 -10   8   48.10    4.40
  -4  10  -8   50.19    6.80
  -5  10   8   23.00    8.40
  -5 -10  -8   20.20    4.20
  -5 -10  -8   32.10    4.70
  -5  10  -8   27.20    5.90
  -5 -10   8   40.70    4.80
  -5 -10   8   50.29    5.70
   5 -10  -8   29.90    8.80
   0 -11  -8  497.05   14.60
   0 -11   8  477.25   17.60
   0  11   8  508.05   10.80
   0  11  -8  497.25   13.90
  -1 -11  -8 1998.20   38.20
   1 -11   8 1984.30   43.60
   1 -11   8 1995.40   40.40
  -1  11   8 2028.10   36.70
  -1  11  -8 2003.00   39.00
  -1 -11   8 1958.50   39.40
  -1 -11   8 1956.90   34.90
   1 -11  -8 1972.40   40.60
  -2 -11  -8   45.10    5.60
   2 -11   8   26.40    5.70
   2 -11   8   36.70    6.00
  -2  11   8   38.60    3.40
  -2  11  -8   33.40    3.30
  -2 -11   8   38.30    3.60
   2 -11  -8   38.40    7.90
  -2  11  -8   41.90    4.30
  -2 -11   8   36.80    2.30
  -2  11  -8   40.80    6.50
   3 -11   8   39.80    6.90
  -3 -11  -8   44.10    6.10
  -3  11   8   38.30    4.10
   3 -11   8   60.09    7.80
  -3  11  -8   30.10    4.90
  -3 -11   8   32.70    4.10
  -3  11  -8   44.50    5.80
   3 -11  -8   52.39   10.00
  -3 -11   8   39.10    2.90
  -3  11  -8   47.70    7.70
  -4  11   8  112.49   13.70
   4 -11   8  113.59   12.40
  -4 -11  -8   92.89    8.50
  -4  11   8   85.89    6.30
   4 -11   8  101.39   11.80
  -4  11  -8   90.59    7.90
  -4 -11   8   95.19    5.20
   4 -11  -8   99.79   13.00
  -4 -11   8   94.89    5.20
  -4  11  -8   77.49   10.90
   5 -11   8   39.10    7.90
  -5  11   8   32.40    9.40
  -5 -11   8   28.70    4.80
  -5 -11   8   34.40    6.10
   5 -11  -8   37.80   10.50
  -5  11  -8   17.20    6.10
   0  12   8 1377.16   25.00
   0 -12   8 1418.36   32.30
   0  12   8 1375.96   28.60
   0  12  -8 1396.96   28.80
   0 -12  -8 1418.16   30.10
   1 -12   8  434.86   15.90
   1 -12   8  436.26   15.10
  -1  12   8  439.76   15.60
  -1  12   8  454.15   11.10
  -1 -12  -8  444.76   13.30
   1 -12  -8  446.66   15.80
  -1 -12   8  413.16   15.50
  -1  12  -8  461.05   14.20
  -2  12   8   66.89    9.60
  -2  12   8   71.59    4.30
   2 -12   8   71.89    9.30
   2 -12   8   86.99    7.40
  -2 -12  -8   78.29    6.40
  -2  12  -8   72.19    4.30
  -2 -12   8   75.19    3.20
  -2 -12   8   74.69    4.90
  -2  12  -8   73.49    3.40
   2 -12  -8   81.79    9.50
  -3  12   8   41.10    4.50
   3 -12   8   57.69   10.40
  -3  12   8   49.70   11.80
  -3 -12  -8   49.90    6.60
  -3 -12   8   54.19    3.10
  -3 -12   8   56.79    4.60
   3 -12  -8   55.09   10.80
  -3  12  -8   64.59    8.10
  -3  12  -8   54.29    5.60
  -4  12   8   13.60    3.20
   4 -12   8   18.40    7.50
  -4  12   8   33.30    8.50
   4 -12  -8   32.70    8.50
  -4  12  -8   24.00    6.30
  -4  12  -8   25.10    4.20
  -4 -12   8   22.20    2.80
  -5  12   8   -0.40    9.00
  -5 -12  -8    3.00    5.80
   5 -12   8    9.00    6.90
  -5  12  -8    6.90    6.20
  -5  12  -8  -10.10    6.80
   5 -12  -8    8.60    9.20
  -5 -12   8   -3.90    3.00
   0  13   8  635.74   12.80
   0  13   8  639.64   15.90
   0 -13  -8  654.63   18.30
   0  13  -8  665.93   17.10
   0 -13   8  666.33   19.50
  -1  13   8  284.67   12.80
  -1 -13  -8  296.07   10.90
   1 -13   8  289.37   12.90
  -1  13   8  296.87    8.10
   1 -13   8  296.27   12.80
  -1 -13   8  273.37   12.60
  -1  13  -8  293.17   11.50
   2 -13   8  158.88   10.90
  -2 -13  -8  167.68    8.90
  -2  13   8  175.08   12.30
  -2  13   8  175.38    6.80
  -2  13  -8  173.08   10.20
  -2 -13   8  173.38    5.20
  -2 -13   8  157.18    8.90
   2 -13  -8  171.28   12.80
  -3 -13  -8   43.40    6.70
  -3  13   8   34.90    7.80
   3 -13   8   35.70    7.40
  -3  13   8   23.50    4.60
   3 -13   8   33.20    6.00
  -3  13  -8   44.00    4.70
  -3  13  -8   39.00    4.90
  -3  13  -8   47.00    8.50
  -3 -13   8   40.20    2.80
  -3 -13   8   29.50    4.70
   3 -13  -8   37.10    8.30
  -4  13   8   34.10    6.10
   4 -13   8   38.40    9.30
  -4  13   8   40.30    9.80
  -4 -13  -8   49.30    8.20
  -4 -13   8   43.40    4.10
   4 -13  -8   54.89   10.20
  -4  13  -8   33.60    4.10
  -4 -13   8   39.90    4.80
  -4  13  -8   50.09    6.60
  -4  13  -8   42.30    7.90
   0 -14   8   15.30    4.00
   0  14  -8   16.00    3.60
   0  14   8   19.50    3.10
   0 -14   8   18.20    3.70
   0 -14  -8   13.90    4.50
   1 -14   8   60.89    8.90
   1 -14   8   61.49    7.10
  -1 -14  -8   66.59    7.50
  -1  14   8   77.39    7.70
  -1 -14   8   73.99    5.90
  -1  14  -8   69.09    7.30
   1 -14  -8   58.49    9.20
   2 -14   8  146.89   10.90
  -2  14   8  159.08   11.80
  -2 -14  -8  148.29    8.90
   2 -14   8  153.28   12.20
  -2  14  -8  134.59    9.70
   2 -14  -8  145.69   13.50
  -2 -14   8  140.59    4.70
   3 -14   8   75.09   12.40
  -3 -14  -8   64.49    7.90
  -3  14   8   47.30    5.10
  -3  14   8   76.99   12.10
   3 -14   8   66.09   11.40
  -3 -14   8   56.79    3.20
  -3  14  -8   52.29    9.70
  -3  14  -8   60.69    4.30
  -3 -14   8   59.79    8.10
   3 -14  -8   85.29   14.00
  -3  14  -8   49.70    4.60
  -4  14   8  135.39    8.00
  -4 -14  -8  156.68   10.30
  -4  14   8  160.18   17.10
   4 -14   8  124.19   16.20
  -4  14  -8  134.29    8.40
  -4  14  -8  160.08    8.40
   4 -14  -8  159.18   18.30
  -4  14  -8  159.88   13.50
   0  15  -8   -1.20    3.10
   0 -15   8    6.30    3.90
   0 -15  -8    1.00    4.40
   0 -15   8    4.70    3.90
  -1  15   8   43.30    7.00
   1 -15   8   50.29    7.70
   1 -15   8   50.09    9.50
  -1 -15  -8   45.00    7.50
  -1  15  -8   51.19    8.40
  -1 -15   8   61.89    6.30
   1 -15  -8   44.30    7.50
   2 -15   8  135.49   11.10
  -2  15   8  107.09   10.80
  -2 -15  -8  124.69    8.90
   2 -15   8  119.19   12.50
  -2  15   8  125.09    5.40
  -2  15  -8  121.69    9.50
   2 -15  -8  120.69   13.70
  -3  15   8   32.90    5.30
   3 -15   8   44.20   12.20
   3 -15   8   53.39    9.10
   3 -15  -8   64.59   11.10
  -3  15  -8   69.09   10.10
   0 -16   8   14.30    4.80
   0 -16  -8   15.50    5.50
   0  16  -8   19.30    4.20
  -1  16   8   26.10    4.80
   1 -16   8   14.10    5.40
  -1 -16  -8   25.40    5.60
   1 -16  -8   30.90    7.00
  -1 -16   8   17.80    4.30
  -1  16  -8   23.80    4.80
  -2  16   8   24.40    6.20
  -2 -16  -8   26.30    6.80
   2 -16   8   28.00    7.70
   2 -16   8   22.00    6.70
  -2  16  -8   25.60    5.40
   2 -16  -8   26.60    8.20
   0 -17   8   24.90    5.70
   0 -17  -8   24.20    6.80
  -1 -17  -8   16.50    5.70
   1 -17   8   16.40    6.50
   1 -17   8    4.80    6.10
   1 -17  -8   20.90    7.00
  -1  17  -8    3.50    3.90
  -1 -17   8    9.70    5.50
   0   0  -9   18.10    3.50
   1   0  -9 5612.44   94.59
  -1   0  -9 5646.23   93.99
  -1   0   9 5705.53   94.39
   1   0   9 5715.53   95.39
  -1   0  -9 5669.33   94.29
  -1   0   9 5627.04   94.19
  -2   0  -9    1.40    2.00
   2   0  -9    6.00    2.20
  -2   0  -9    4.00    2.20
  -3   0  -9  704.23   18.00
   3   0   9  704.13   20.20
   3   0  -9  708.33   19.20
  -3   0   9  617.34   21.80
  -3   0  -9  684.73   18.40
   4   0   9   20.60    3.40
  -4   0  -9   18.00    4.40
  -4   0   9   26.80    3.70
   4   0  -9   21.80    5.00
  -4   0  -9   18.90    3.20
   5   0  -9   -6.00    4.30
  -5   0  -9    3.50    4.40
  -5   0   9    1.90    2.90
   5   0   9    8.40    4.10
  -5   0  -9   -3.40    3.50
  -6   0   9   21.60    5.90
   6   0  -9   28.30    6.50
  -6   0  -9   25.10    6.80
   0   1   9 7152.78  117.99
   0   1  -9 7218.38  117.69
   1   1  -9  541.15   13.30
  -1   1   9  558.44   13.20
  -1   1   9  539.95   13.10
   1  -1   9  539.85   14.00
  -1  -1  -9  524.95   12.80
  -1   1  -9  544.35   13.30
  -1  -1   9  549.65   12.90
   1  -1  -9  546.45   13.80
  -1  -1   9  535.85   13.10
   1   1   9  539.45   13.40
  -1   1  -9  550.04   13.30
  -2   1   9  516.85   13.10
   2   1  -9  495.15   14.00
  -2  -1  -9  520.15   13.20
   2  -1   9  521.05   15.30
  -2  -1  -9  506.55   13.60
   2   1   9  540.55   14.80
  -2   1  -9  496.05   13.60
   2  -1  -9  509.65   14.60
  -2  -1   9  511.25   12.80
  -2   1  -9  506.95   13.70
   3   1  -9  335.47   12.40
  -3  -1  -9  340.57   11.50
  -3   1   9  346.47   10.80
   3  -1   9  367.66   14.70
   3  -1  -9  342.87   13.00
  -3   1  -9  336.57   11.80
  -3  -1   9  338.27   10.90
  -3   1  -9  332.57   12.00
   3   1   9  322.27   12.30
  -4  -1  -9  444.66   15.20
   4  -1   9  452.25   16.80
   4   1  -9  451.75   15.80
  -4  -1  -9  442.46   15.20
  -4   1   9  472.45   14.30
   4   1   9  450.95   16.20
  -4   1  -9  458.45   16.20
   4  -1  -9  446.06   16.80
  -4  -1   9  456.05   13.90
  -4   1  -9  453.75   15.80
  -5  -1  -9  102.99   13.10
   5   1  -9  114.59   10.00
   5  -1   9  104.19    8.90
  -5  -1  -9  129.29    8.50
  -5   1   9  114.09    7.30
   5  -1  -9  111.49   10.70
  -5  -1   9  106.19    7.10
  -5   1  -9  121.99   10.60
  -5   1  -9   92.49    8.40
   5   1   9  107.69    8.70
   6   1  -9   39.50    6.90
   6  -1  -9   40.10    7.50
  -6   1  -9   42.10    8.10
  -6  -1   9   47.90    9.20
   0   2   9  898.21   18.60
   0   2  -9  915.71   19.30
   0   2  -9  889.91   18.60
   0   2   9  915.91   19.10
   0  -2  -9  904.21   19.30
   0  -2   9  925.51   19.50
   0  -2   9  926.21   18.90
   1   2  -9 3343.47   58.79
   1  -2   9 3534.65   61.39
  -1  -2  -9 3411.16   59.39
  -1   2   9 3450.75   59.39
  -1   2   9 3446.76   59.19
  -1  -2  -9 3401.46   58.49
   1   2   9 3380.26   58.89
  -1   2  -9 3405.36   58.59
  -1  -2   9 3459.85   58.39
   1  -2  -9 3419.66   59.59
  -1  -2   9 3392.76   58.79
  -1   2  -9 3346.57   58.89
  -2   2   9  381.16   11.00
  -2  -2  -9  377.66   11.30
  -2  -2  -9  383.66   10.60
   2   2  -9  390.16   11.60
   2  -2   9  387.26   13.10
   2  -2  -9  374.36   12.40
  -2   2  -9  367.06   11.80
   2   2   9  388.76   11.80
  -2  -2   9  375.76   10.30
  -2   2  -9  371.76   11.20
  -2  -2   9  378.26   10.70
  -2   2  -9  374.36   11.60
  -3   2   9  117.59    5.60
   3   2  -9  108.89    7.40
   3  -2   9  108.99    6.80
  -3  -2  -9  106.99    6.70
  -3  -2   9  113.49    5.60
   3  -2  -9  108.79    8.00
  -3   2  -9  111.49    7.40
   3   2   9  110.09    6.70
  -3   2  -9  110.19    6.40
  -4  -2  -9  544.75   17.00
  -4   2   9  584.04   16.50
   4   2  -9  547.75   16.90
  -4  -2  -9  565.04   16.90
   4  -2   9  583.74   20.00
   4  -2  -9  576.74   19.60
  -4  -2   9  572.04   16.00
  -4   2  -9  586.84   18.90
   4   2   9  559.24   18.30
  -4   2  -9  551.74   18.20
  -5  -2  -9    2.20    4.50
  -5  -2  -9    8.80    3.50
  -5   2   9    7.10    2.90
   5  -2   9    3.50    4.40
   5   2  -9    7.20    3.90
   5   2   9    9.60    3.80
  -5   2  -9   16.10    5.30
   5  -2  -9    0.50    5.00
  -5  -2   9   12.70    3.00
  -5   2  -9    6.80    3.70
  -6  -2  -9   37.20    7.00
   6   2  -9   35.50    5.90
  -6   2  -9   42.60    8.40
   6  -2  -9   39.90    7.80
   0  -3  -9 3398.26   58.49
   0  -3   9 3395.66   57.79
   0   3  -9 3349.76   57.19
   0   3   9 3363.56   57.39
   0   3   9 3376.06   58.09
   0   3  -9 3324.77   58.29
  -1  -3  -9 1895.41   34.70
   1  -3   9 1995.80   38.10
  -1  -3  -9 1895.01   35.80
  -1   3   9 1960.00   36.00
   1   3  -9 1930.31   35.10
  -1   3  -9 1885.51   36.10
  -1  -3   9 1935.11   35.90
  -1  -3   9 1967.80   35.10
   1  -3  -9 1957.90   36.90
  -1   3  -9 1990.30   37.20
   1   3   9 1949.60   35.50
  -1   3  -9 1889.41   35.30
   2   3  -9   64.59    5.00
  -2   3   9   60.29    3.80
  -2  -3  -9   61.69    4.40
   2  -3   9   65.89    4.90
  -2  -3  -9   59.79    5.10
  -2  -3   9   64.49    3.60
  -2   3  -9   66.59    5.50
   2  -3  -9   46.40    5.60
  -2   3  -9   54.19    4.90
  -2  -3   9   62.99    3.90
   2   3   9   68.99    4.20
  -2   3  -9   65.49    4.60
  -3  -3  -9  582.24   15.10
   3  -3   9  601.94   19.20
   3   3  -9  604.64   15.90
  -3   3   9  606.64   16.00
  -3   3  -9  595.84   17.70
  -3  -3   9  605.14   15.20
   3  -3  -9  605.24   18.60
  -3   3  -9  598.34   17.50
   3   3   9  610.24   17.50
  -4   3   9  439.76   14.10
   4   3  -9  428.16   13.60
  -4  -3  -9  410.16   14.10
  -4  -3  -9  438.16   14.10
   4  -3   9  423.96   16.90
   4  -3  -9  448.86   17.50
  -4   3  -9  405.56   15.40
  -4  -3   9  431.16   13.20
  -4   3  -9  435.26   16.50
   4   3   9  436.76   15.40
   5  -3   9  416.86   18.00
   5   3  -9  429.26   14.00
  -5   3   9  417.26   14.50
  -5  -3  -9  432.76   15.90
  -5  -3  -9  415.06   15.60
  -5   3  -9  412.66   16.10
   5  -3  -9  405.86   18.50
  -5   3  -9  433.16   18.10
  -5  -3   9  440.46   14.60
  -6  -3  -9   36.50    7.20
   6   3  -9   37.70    5.20
  -6  -3   9   65.89    8.90
  -6   3  -9   65.39   11.80
   6  -3  -9   69.89   12.50
   0   4   9 1355.26   25.80
   0   4  -9 1349.27   27.00
   0  -4   9 1408.56   26.40
   0  -4  -9 1363.96   27.20
   0   4   9 1378.26   26.70
   0  -4   9 1418.16   27.80
   0   4  -9 1370.56   25.60
  -1   4   9  202.78    7.00
   1  -4   9  191.18    7.90
   1   4  -9  195.28    6.60
  -1  -4  -9  189.48    6.60
  -1  -4  -9  190.68    7.50
  -1   4  -9  194.38    7.50
  -1  -4   9  200.98    7.00
   1  -4  -9  203.68    8.10
   1   4   9  196.88    6.40
  -1   4  -9  187.68    7.00
  -1   4  -9  189.08    7.70
  -1  -4   9  196.08    6.30
   2  -4   9  120.09    8.80
  -2   4   9  121.69    6.00
  -2  -4  -9  135.19    6.70
   2   4  -9  123.59    5.90
  -2  -4  -9  134.69    5.70
  -2  -4   9  129.69    5.10
  -2   4  -9  128.89    6.50
   2  -4  -9  125.59    7.60
  -2  -4   9  128.49    5.60
   2   4   9  135.79    6.00
  -2   4  -9  132.59    7.20
  -2   4  -9  135.99    6.90
  -3   4   9  443.96   13.00
   3  -4   9  449.95   16.20
  -3  -4  -9  442.36   12.10
   3   4  -9  435.16   12.00
  -3   4  -9  448.76   15.20
   3  -4  -9  444.16   16.10
  -3  -4   9  442.86   12.20
  -3   4  -9  445.06   14.80
   3   4   9  450.25   14.10
  -4  -4  -9  494.75   14.70
  -4   4   9  496.75   15.20
   4  -4   9  496.45   18.90
   4   4  -9  490.55   13.30
  -4   4  -9  502.75   17.50
  -4  -4   9  515.75   14.50
   4   4   9  498.05   17.20
   4  -4  -9  492.55   19.80
  -4   4  -9  451.85   21.00
   5   4  -9  324.87   10.30
   5  -4   9  313.97   15.30
  -5   4   9  326.77   12.60
  -5  -4  -9  328.87   13.50
  -5  -4  -9  324.07   13.30
  -5   4  -9  314.17   14.30
  -5  -4   9  343.27   12.50
   5  -4  -9  321.87   17.20
  -5   4  -9  347.17   16.60
  -6  -4  -9  291.37   14.90
   6  -4  -9  312.47   18.60
  -6   4  -9  329.57   18.20
  -6  -4   9  289.97   13.40
   0   5  -9 5564.74   93.99
   0   5   9 5623.44   93.59
   0  -5   9 5722.53   95.29
   0  -5  -9 5476.65   93.99
   0   5  -9 5668.93   93.59
   0   5   9 5516.85   92.39
   0  -5   9 5691.33   93.19
  -1  -5  -9  144.49    6.60
   1   5  -9  158.28    5.00
   1   5  -9  158.38    5.60
  -1   5   9  158.38    6.10
   1  -5   9  148.89    7.10
  -1  -5   9  157.18    6.20
  -1   5  -9  150.98    6.10
   1   5   9  160.68    5.50
  -1   5  -9  146.59    7.00
  -1  -5   9  160.08    5.40
  -1   5  -9  155.58    6.60
   1  -5  -9  162.08    7.50
  -2  -5  -9   40.60    4.70
   2   5  -9   35.00    3.30
   2  -5   9   30.00    3.90
  -2   5   9   31.40    3.40
  -2  -5  -9   40.40    3.70
  -2   5  -9   35.40    5.10
  -2   5  -9   26.80    3.80
   2  -5  -9   37.50    5.60
  -2  -5   9   35.60    2.60
  -2   5  -9   31.20    4.30
   2   5   9   37.50    3.20
  -2  -5   9   36.50    3.10
   3  -5   9   31.90    4.90
  -3   5   9   28.00    3.10
  -3  -5  -9   28.10    4.30
   3  -5  -9   28.90    5.50
  -3   5  -9   24.80    4.10
  -3  -5   9   32.40    3.00
  -3   5  -9   22.20    4.40
   3   5   9   28.90    3.70
  -3  -5   9   31.20    3.10
  -4  -5  -9  177.98    8.40
  -4   5   9  165.58    8.10
   4  -5   9  183.38   11.10
   4  -5  -9  180.88   12.70
  -4  -5   9  191.68    7.80
   4   5   9  194.08    9.20
  -4   5  -9  191.48   12.30
  -4   5  -9  170.58    9.80
  -5   5   9  380.76   14.30
   5  -5   9  402.86   18.50
  -5  -5  -9  377.26   14.70
  -5  -5  -9  393.06   14.00
   5  -5  -9  412.76   19.50
  -5  -5   9  403.26   13.70
  -5   5  -9  436.16   18.70
  -5   5  -9  385.96   16.20
  -6  -5  -9   21.40    6.00
   6  -5  -9   13.70    7.60
  -6   5  -9   40.90    8.50
  -6  -5   9   30.40    4.80
   0   6  -9   97.69    5.70
   0   6   9   92.69    4.00
   0   6  -9   94.99    4.20
   0  -6   9   98.09    5.20
   0   6  -9   94.79    4.20
   0   6   9   93.09    4.50
   0  -6  -9   91.49    5.70
   0  -6   9   98.59    4.40
   1  -6   9 1291.37   28.90
  -1   6   9 1307.27   25.80
  -1  -6  -9 1254.97   25.80
   1   6  -9 1277.27   23.70
   1   6  -9 1253.87   23.00
  -1  -6   9 1314.67   26.30
   1  -6  -9 1286.57   27.40
  -1   6  -9 1258.47   26.70
  -1   6  -9 1255.67   24.60
  -1   6  -9 1305.17   27.10
  -1  -6   9 1304.87   24.50
   1   6   9 1310.17   24.50
  -2  -6  -9 1205.08   25.20
  -2   6   9 1198.28   25.20
   2  -6   9 1196.48   29.60
  -2  -6  -9 1199.78   22.80
  -2   6  -9 1178.28   26.80
   2   6   9 1210.08   24.90
  -2  -6   9 1230.18   24.90
  -2   6  -9 1234.58   27.70
  -2   6  -9 1192.48   24.70
   2  -6  -9 1197.28   28.10
  -2  -6   9 1183.98   23.40
  -3  -6  -9  407.86   13.20
  -3  -6  -9  399.86   10.70
  -3   6   9  405.16   12.40
   3  -6   9  413.96   16.00
  -3  -6   9  409.76   11.30
   3  -6  -9  400.76   16.10
  -3   6  -9  410.66   15.00
  -3  -6   9  409.16   11.60
   3   6   9  420.16   12.80
  -3   6  -9  408.16   14.20
  -4   6   9  185.68    8.90
  -4  -6  -9  203.08    8.40
   4  -6   9  195.58   11.50
  -4   6  -9  201.08   12.60
  -4  -6   9  184.48    9.10
   4   6   9  210.98    9.40
  -4   6  -9  207.28   10.90
   4  -6  -9  208.48   13.40
  -5   6   9    1.10    3.60
   5  -6   9    6.20    5.70
  -5  -6  -9    2.80    3.90
  -5  -6  -9    4.80    3.50
   5  -6  -9    5.90    5.60
  -5   6  -9    9.50    5.50
  -5   6  -9   -1.30    4.50
  -5  -6   9    2.30    3.10
  -6  -6  -9  115.99   10.80
  -6  -6   9  129.49    9.60
  -6   6  -9  158.38   15.00
   6  -6  -9  130.59   15.60
   0  -7   9 1491.65   28.20
   0   7  -9 1509.95   27.10
   0   7   9 1466.45   27.20
   0   7  -9 1452.95   29.20
   0   7  -9 1455.55   25.90
   0  -7  -9 1449.65   29.40
   0  -7   9 1511.05   31.00
   0   7   9 1473.65   28.40
  -1   7   9 1526.55   29.60
  -1  -7  -9 1495.45   29.80
   1   7   9 1501.05   27.70
  -1   7  -9 1528.25   30.40
  -1   7  -9 1497.15   28.00
  -1  -7   9 1549.14   30.30
  -1  -7   9 1503.15   28.00
   1  -7  -9 1504.35   31.40
  -1   7  -9 1514.65   30.70
   2  -7   9  519.15   17.30
  -2  -7  -9  509.35   13.90
  -2   7   9  530.25   13.80
  -2  -7   9  516.85   12.00
   2   7   9  513.35   12.90
  -2   7  -9  497.75   13.30
  -2   7  -9  504.95   15.40
   2  -7  -9  507.75   16.40
  -2  -7   9  530.65   13.40
  -2   7  -9  522.15   15.30
  -3  -7  -9   32.40    5.80
  -3   7   9   37.70    3.90
  -3  -7  -9   28.60    3.90
  -3   7  -9   25.90    5.00
   3   7   9   21.40    3.50
  -3  -7   9   26.90    3.00
   3  -7  -9   23.40    6.00
  -3   7  -9   26.50    4.00
  -4  -7  -9  828.22   18.10
   4  -7   9  784.42   26.30
  -4   7   9  806.52   21.10
  -4   7  -9  794.92   23.70
  -4  -7   9  799.52   19.30
   4  -7  -9  821.12   26.40
  -4   7  -9  806.52   24.70
  -5  -7  -9  110.79    8.10
   5  -7   9   95.69   13.40
  -5  -7  -9   99.69    7.70
   5  -7  -9  115.09   13.20
  -5  -7   9   98.79    7.00
  -5   7  -9   99.89   10.00
  -5   7  -9  121.09   11.80
  -6  -7  -9   10.10    5.60
  -6   7  -9   15.80    7.40
   6  -7  -9   13.90    8.20
   0  -8   9   24.70    2.60
   0   8   9   23.90    2.50
   0  -8  -9   26.20    4.40
   0  -8   9   29.90    3.20
   0   8  -9   35.20    4.50
   0   8   9   22.80    2.10
  -1  -8  -9  800.12   18.80
   1  -8   9  833.22   22.00
  -1   8   9  844.72   18.50
  -1  -8   9  823.12   16.80
   1   8   9  833.42   16.50
   1  -8  -9  776.42   20.10
  -1   8  -9  809.32   16.60
  -1  -8   9  826.42   19.20
  -1   8  -9  830.82   19.70
  -1   8  -9  819.42   18.30
  -2   8   9  747.83   17.90
   2  -8   9  765.92   22.50
  -2  -8  -9  739.23   18.00
  -2   8  -9  755.72   19.40
  -2  -8   9  752.22   15.60
  -2   8  -9  708.73   19.40
   2   8   9  756.02   16.40
  -2  -8   9  736.83   18.60
  -2   8  -9  736.73   17.00
   2  -8  -9  737.23   21.20
   3  -8   9   79.69    7.20
  -3  -8  -9   78.49    4.70
  -3  -8  -9   85.59    7.10
  -3   8   9   77.19    5.20
   3   8   9   73.29    4.60
  -3   8  -9   68.39    6.70
  -3  -8   9   84.39    4.60
   3  -8  -9   75.69    9.40
  -3  -8   9   67.19    4.00
  -3   8  -9   75.59    8.70
  -3   8  -9   63.79    5.80
   4  -8   9  290.37   15.00
  -4  -8  -9  285.37    9.00
  -4   8   9  298.97   10.90
  -4   8  -9  293.67   15.20
  -4  -8   9  281.97    9.70
  -4   8  -9  285.47   12.70
  -4  -8   9  285.47    9.60
   4  -8  -9  295.57   16.50
  -5  -8  -9   37.70    4.90
  -5   8   9   41.60    8.20
  -5   8  -9   49.40    9.50
  -5  -8   9   60.79    5.40
  -5   8  -9   89.79   11.50
  -5  -8   9   62.39    6.10
   5  -8  -9   68.79   12.40
  -6   8   9   38.00   10.50
  -6  -8  -9   28.40    5.90
  -6   8  -9   35.10    9.00
  -6  -8   9   41.20    8.00
   6  -8  -9   33.40    8.90
  -6  -8   9   32.90    5.20
   0   9  -9  219.98    8.70
   0   9   9  206.18    7.00
   0   9   9  214.98    6.30
   0  -9  -9  201.58    8.80
  -1   9   9 1177.78   23.90
  -1  -9  -9 1116.19   24.40
   1  -9   9 1171.78   28.60
  -1   9  -9 1145.99   22.50
  -1   9  -9 1141.79   25.10
   1   9   9 1136.59   21.30
  -1   9  -9 1125.49   21.10
  -1  -9   9 1109.59   21.80
   1  -9  -9 1118.49   26.00
  -1  -9   9 1134.39   25.00
  -2  -9  -9   53.99    5.80
  -2   9   9   64.29    4.10
   2  -9   9   50.79    5.70
  -2   9  -9   58.89    5.00
   2   9   9   60.19    3.30
  -2   9  -9   61.29    4.80
  -2  -9   9   60.89    3.20
   2  -9  -9   57.39    7.90
  -2   9  -9   68.79    6.70
  -3   9   9  151.98    7.00
  -3  -9  -9  153.88    8.50
   3  -9   9  176.88   10.50
  -3  -9   9  157.48    6.60
   3  -9  -9  175.68   12.50
  -3   9  -9  172.78    8.70
  -3  -9   9  161.18    5.90
  -3   9  -9  169.38    8.30
  -3   9  -9  177.18   10.60
   4  -9   9  152.88   11.40
  -4   9   9  135.49    7.50
  -4  -9  -9  159.68    6.30
   4  -9  -9  161.28   14.10
  -4  -9   9  164.78    6.90
  -4  -9   9  157.68    6.80
  -4   9  -9  151.28    9.20
  -4   9  -9  153.88   12.00
  -5  -9  -9  178.08    7.80
  -5  -9  -9  144.09    9.30
  -5   9  -9  170.08   12.70
   5  -9  -9  192.78   16.30
  -5   9  -9  190.18   15.20
  -5  -9   9  207.28    8.30
  -5  -9   9  187.18    8.80
   0  10   9  516.95   11.60
   0  10  -9  528.55   14.50
   0 -10   9  530.95   15.90
   0 -10  -9  520.55   15.00
   1 -10   9  379.56   14.10
  -1 -10  -9  380.06   12.20
  -1  10   9  399.86   10.80
  -1  10  -9  399.56   13.00
  -1 -10   9  380.66    9.70
   1  10   9  393.66    8.90
   1 -10  -9  380.46   13.80
  -1  10  -9  385.66    8.50
  -1  10  -9  379.66    8.30
  -2  10   9  952.90   21.10
  -2 -10  -9  915.71   21.30
   2 -10   9  934.71   26.80
  -2  10  -9  931.41   21.40
  -2 -10   9  929.31   18.40
  -2  10  -9  915.41   23.30
  -2  10  -9  921.81   19.50
  -2 -10   9  933.11   21.80
  -3 -10  -9  177.78    9.20
  -3  10   9  179.98    7.80
   3 -10   9  168.38   10.70
  -3 -10   9  187.18    7.40
  -3  10  -9  197.08    8.70
   3 -10  -9  194.18   13.60
  -3 -10   9  188.88    6.30
  -3  10  -9  195.68   11.30
  -3  10  -9  179.48    8.90
  -4 -10  -9   45.00    7.60
  -4  10   9   28.40    5.20
   4 -10   9   23.10    6.80
  -4  10  -9   33.10    4.40
  -4  10  -9   38.50    7.20
  -4 -10   9   39.70    4.00
  -4 -10   9   44.90    4.30
   4 -10  -9   30.90    7.50
  -5 -10  -9    8.90    2.90
  -5  10   9    7.60    7.90
  -5 -10   9    4.50    3.40
  -5  10  -9   11.10    6.00
  -5 -10   9    8.70    2.90
  -5  10  -9    7.80    7.00
   5 -10  -9   15.40    8.30
   0 -11   9  972.70   24.40
   0  11   9  933.11   18.30
   0  11  -9  934.51   21.70
   0 -11  -9  906.71   22.20
  -1 -11  -9  306.17   11.30
   1 -11   9  308.07   12.70
  -1  11   9  308.27    9.10
  -1  11  -9  310.27   11.70
  -1 -11   9  308.27    8.40
   1 -11  -9  309.87   13.10
  -1 -11   9  306.07   10.90
  -2 -11  -9  294.87   11.00
   2 -11   9  306.27   13.80
   2 -11   9  319.97   13.70
  -2  11   9  307.27    9.60
  -2 -11   9  300.47    7.90
  -2 -11   9  303.27   10.20
   2 -11  -9  326.67   14.70
  -2  11  -9  301.57    9.00
  -2  11  -9  284.97   14.50
  -2  11  -9  304.87    9.30
  -3 -11  -9   56.19    6.60
  -3  11   9   53.79    4.70
   3 -11   9   41.30    5.70
   3 -11   9   69.89    9.40
  -3 -11   9   50.29    3.30
  -3  11  -9   68.29    8.20
  -3 -11   9   46.40    4.30
  -3  11  -9   45.30    5.80
   3 -11  -9   64.69   10.60
  -3  11  -9   47.20    5.40
  -4  11   9   16.10    7.30
   4 -11   9   12.00    7.70
  -4 -11  -9   17.80    4.90
  -4  11   9   11.10    3.20
  -4 -11   9   17.60    2.50
  -4  11  -9   12.60    5.30
   4 -11  -9   18.90    7.00
  -4  11  -9   15.60    4.30
  -4 -11   9   15.30    2.50
  -4  11  -9   10.70    4.30
  -5  11   9  122.69   18.20
  -5 -11  -9  114.29   11.10
  -5  11  -9   74.49   13.60
  -5 -11   9  110.69    7.00
  -5  11  -9  108.49   11.60
  -5 -11   9   92.99    6.40
   5 -11  -9   91.39   17.00
   0 -12  -9   74.39    7.70
   0  12  -9   64.29    6.60
   0  12   9   65.69    3.00
   0 -12   9   67.19    5.60
  -1 -12  -9  103.29    7.50
   1 -12   9  110.29    8.00
  -1  12   9  108.79    4.90
  -1 -12   9  105.19    4.70
  -1  12  -9  111.29    8.00
  -1 -12   9  102.49    6.30
  -2  12   9   91.69    5.00
   2 -12   9   97.79    8.40
  -2 -12  -9   86.69    7.10
  -2 -12   9   84.99    3.80
  -2  12  -9   92.39    4.70
  -2  12  -9   93.19    4.10
  -2 -12   9   89.69    5.40
   2 -12  -9  115.59   10.40
  -2  12  -9   90.39    8.40
  -3  12   9   39.40    7.90
  -3  12   9   43.30    4.60
   3 -12   9   63.99    9.00
  -3 -12  -9   41.80    6.70
  -3 -12   9   46.00    3.20
  -3  12  -9   48.70    5.30
  -3  12  -9   37.30    4.10
  -3  12  -9   49.90    8.60
   3 -12  -9   46.00    8.20
  -3 -12   9   45.10    4.30
   4 -12   9   16.90    6.70
  -4 -12  -9   10.20    4.60
  -4  12   9   15.80    7.70
  -4  12   9   10.60    3.50
  -4  12  -9    4.60    4.40
  -4  12  -9   11.70    5.90
   4 -12  -9    7.40    7.10
  -4  12  -9    7.50    6.10
  -4 -12   9    5.40    2.30
  -4 -12   9   12.10    2.60
   0  13   9   56.69    2.80
   0  13  -9   69.09    6.80
   0 -13   9   62.29    6.00
   0  13   9   58.69    6.10
   0 -13  -9   74.39    7.80
  -1  13   9  171.18   10.60
  -1 -13  -9  175.58    9.20
   1 -13   9  168.08   10.10
  -1  13   9  179.88    6.20
  -1  13  -9  177.58   10.60
   1 -13  -9  186.68   11.90
  -1 -13   9  163.98    8.30
   2 -13   9   20.90    4.80
  -2 -13  -9   23.50    4.50
  -2  13   9   17.90    5.80
  -2 -13   9   17.90    2.50
  -2  13  -9   14.70    4.30
  -2 -13   9   25.60    4.20
   2 -13  -9   18.00    5.90
  -3  13   9   77.79   12.30
  -3 -13  -9   65.89   12.30
  -3  13   9   66.89    5.50
  -3  13  -9   66.89    9.70
  -3  13  -9   76.49    5.40
  -3  13  -9   70.09    5.50
  -3 -13   9   70.29    3.80
  -3 -13   9   63.09    5.20
   3 -13  -9   74.89   12.70
  -4 -13  -9   26.50    5.60
  -4  13   9   30.90    9.10
   4 -13   9   35.20    8.20
   4 -13  -9   16.40    8.40
  -4 -13   9   26.80    4.50
  -4  13  -9   11.30    4.30
  -4 -13   9   16.10    3.20
  -4  13  -9   26.60    4.90
  -4  13  -9   20.00    7.00
   0  14   9    4.70    2.80
   0 -14   9   12.90    3.70
   0 -14  -9   -2.70    3.80
   0  14  -9    4.90    3.30
  -1 -14  -9  113.49    8.90
  -1  14   9  105.89    8.90
   1 -14   9  116.09    8.90
   1 -14  -9  109.29   10.80
  -1  14  -9  119.99    8.60
  -1 -14   9  123.69    7.60
  -2  14   9   10.60    5.70
  -2  14   9    6.50    2.20
  -2 -14  -9   12.90    4.40
   2 -14   9    2.10    5.10
   2 -14  -9    6.80    6.40
  -2 -14   9    4.80    1.70
  -2 -14   9    4.20    3.00
  -2  14  -9   11.30    4.60
  -3  14   9  114.79    6.70
  -3 -14  -9  127.89    9.50
   3 -14   9   90.09   14.20
  -3  14   9  116.19   13.90
  -3 -14   9  132.39    4.80
  -3  14  -9  120.29    5.50
  -3  14  -9  137.79   11.20
  -3  14  -9  122.19    5.90
  -3 -14   9  132.49    7.20
   3 -14  -9  135.69   16.40
   0 -15   9   -3.20    4.30
   0 -15  -9    0.30    4.30
   0  15  -9   -1.30    3.10
   1 -15   9  134.29   10.30
  -1  15   9  127.39    9.20
  -1 -15  -9  123.79    9.70
  -1 -15   9  129.69    8.70
  -1  15  -9  129.19    8.90
   1 -15  -9  115.79   11.60
   2 -15   9  104.89   11.30
  -2 -15  -9   93.49    9.00
   2 -15   9  130.99   12.50
  -2  15   9  113.99   11.00
  -2 -15   9  109.39    7.50
  -2  15  -9   87.29    9.30
   2 -15  -9   91.39   13.60
  -3 -15  -9   37.80    6.30
  -3  15   9   25.40    3.40
  -3  15   9   43.90    8.50
  -3 -15   9   19.60    4.10
   3 -15  -9   39.30   10.00
  -3  15  -9   35.80    7.40
   0 -16  -9   12.60    5.80
   0 -16   9   -2.10    5.00
   1 -16   9    2.50    5.70
  -1  16   9   10.00    2.60
  -1 -16  -9   13.10    5.30
  -1  16   9   13.30    4.30
  -1  16  -9   11.30    4.10
  -1 -16   9    8.10    4.70
   1 -16  -9    5.60    6.40
  -2 -16  -9  357.26   14.10
   2 -16   9  386.76   17.90
   2 -16   9  301.07   18.80
  -2  16   9  353.86   16.10
   2 -16  -9  325.17   19.60
  -2 -16   9  341.47   13.50
  -2  16  -9  359.86   15.10
   0 -17   9   11.60    6.00
   0 -17  -9   19.70    6.60
   0   0 -10 1441.16   28.50
   0   0  10 1506.75   28.60
   0   0  10 1465.75   28.40
   0   0 -10 1467.85   28.50
  -1   0 -10 4897.41   83.99
  -1   0  10 4935.11   83.99
  -1   0 -10 4923.01   83.69
  -1   0  10 5055.09   84.09
   1   0  10 5098.49   85.29
   1   0 -10 4943.11   84.39
   2   0 -10  868.31   20.80
   2   0  10  869.21   21.60
  -2   0 -10  850.31   19.70
  -2   0  10  880.71   19.40
  -2   0 -10  857.51   19.60
   3   0 -10   21.80    4.40
  -3   0 -10   17.90    3.50
   3   0  10   23.50    3.70
  -3   0 -10   17.80    2.80
  -3   0  10   14.60    2.80
  -4   0 -10   34.90    4.80
  -4   0  10   47.90    4.40
  -4   0 -10   34.90    6.90
   4   0 -10   34.60    5.90
   4   0  10   48.60    5.70
  -5   0 -10   38.20    6.90
   5   0  10   35.10    4.90
   5   0 -10   26.60    6.20
  -5   0  10   41.60    5.50
  -5   0 -10   30.00    6.30
  -6   0 -10   -7.90    5.90
   6   0 -10    8.00    5.50
   0   1 -10 1386.56   27.50
   0   1 -10 1382.86   27.10
   0   1  10 1419.46   27.40
   0   1  10 1378.56   27.10
   0  -1  10 1424.66   27.60
   0  -1  10 1390.36   27.20
   0  -1 -10 1406.96   27.60
  -1   1  10  310.27    9.30
   1  -1  10  317.97   10.10
  -1  -1 -10  291.57    9.20
  -1  -1 -10  313.97    9.80
  -1   1  10  303.57    9.20
   1   1 -10  299.87    9.60
   1   1  10  306.57    9.50
  -1   1 -10  302.87    9.60
  -1  -1  10  296.67    9.10
   1  -1 -10  304.87   10.00
  -1   1 -10  296.87    9.50
  -1  -1  10  302.17    9.00
  -2  -1 -10  735.73   18.00
  -2  -1 -10  735.73   17.40
   2  -1  10  787.22   20.30
  -2   1  10  769.92   17.80
   2   1 -10  778.72   18.90
   2   1  10  775.92   19.40
  -2   1 -10  739.33   17.90
  -2   1 -10  767.92   18.20
   2  -1 -10  750.02   19.20
  -2  -1  10  756.22   17.30
  -2  -1  10  733.33   18.10
   3   1 -10  856.31   21.70
   3  -1  10  852.61   23.50
  -3  -1 -10  804.62   19.90
  -3   1  10  829.42   19.90
  -3   1 -10  820.72   20.50
   3   1  10  677.73   28.40
  -3   1 -10  805.12   21.10
  -3  -1  10  845.32   19.40
   3  -1 -10  821.72   22.00
  -4  -1 -10  401.46   14.30
   4  -1  10  416.36   16.20
  -4   1  10  397.26   13.10
  -4  -1 -10  398.16   14.30
   4   1 -10  405.26   15.40
   4   1  10  392.56   15.20
   4  -1 -10  405.46   16.40
  -4   1 -10  406.66   15.00
  -4  -1  10  407.66   12.90
  -4   1 -10  399.76   15.10
  -5  -1 -10  548.45   18.80
  -5  -1 -10  543.65   18.70
   5  -1  10  534.15   20.70
   5   1 -10  556.84   19.00
  -5   1  10  551.54   17.30
   5   1  10  534.15   19.90
  -5   1 -10  540.45   19.40
  -5   1 -10  555.94   19.90
  -5  -1  10  559.54   17.30
  -6  -1 -10   25.90    6.80
  -6   1 -10   45.70    8.20
   6  -1 -10   43.60    7.80
   0  -2  10  107.79    5.20
   0   2 -10  100.99    5.90
   0   2  10  106.89    5.00
   0  -2  10   96.59    4.70
   0   2 -10  108.19    5.50
   0  -2 -10  104.79    5.70
   0   2  10  100.39    4.70
  -1  -2 -10  553.64   13.50
  -1   2  10  572.54   14.00
  -1  -2 -10  560.24   14.20
   1   2 -10  558.54   13.90
   1  -2  10  597.34   15.40
  -1   2  10  563.74   13.80
  -1  -2  10  552.34   13.80
   1   2  10  560.34   13.90
   1  -2 -10  573.14   14.70
  -1  -2  10  572.24   13.50
  -1   2 -10  563.84   14.20
  -1   2 -10  551.74   13.80
  -2  -2 -10  502.05   13.00
   2  -2  10  512.65   16.30
   2   2 -10  511.05   14.20
  -2  -2 -10  505.85   13.80
  -2   2 -10  508.85   13.80
   2  -2 -10  521.85   15.30
  -2   2 -10  506.85   14.20
  -2   2 -10  498.05   14.60
  -2  -2  10  483.65   14.60
   2   2  10  508.85   14.50
  -2  -2  10  517.65   13.00
  -3  -2 -10  539.95   14.80
   3   2 -10  565.34   16.40
  -3   2  10  543.95   14.90
   3  -2  10  546.45   17.90
   3   2  10  571.04   17.20
  -3   2 -10  551.74   16.80
  -3  -2  10  501.65   16.40
   3  -2 -10  549.54   17.60
  -3   2 -10  556.24   16.40
  -4   2  10  115.89    6.40
   4  -2  10  106.29    7.80
  -4  -2 -10  103.99    8.20
   4   2 -10  106.89    8.70
  -4  -2 -10  113.19    6.80
  -4   2 -10   97.19    9.10
  -4  -2  10  126.09    6.30
   4   2  10   97.09    7.40
   4  -2 -10  109.09   10.20
  -4   2 -10  101.79    7.20
  -5   2  10   90.69    6.70
   5  -2  10   64.29    8.40
   5   2 -10   85.49    8.80
  -5  -2 -10   67.79   10.30
  -5  -2 -10   86.49    7.50
  -5  -2  10   82.79    6.50
   5   2  10   76.39    7.80
   5  -2 -10   82.69   11.20
  -5   2 -10   75.19   10.20
  -5   2 -10   96.09    8.20
   6   2 -10   31.00    5.50
  -6  -2 -10   33.90    7.10
  -6  -2  10   24.10    6.20
  -6   2 -10   29.60    7.60
   6  -2 -10   38.10    7.90
   0  -3 -10 2305.57   43.40
   0   3  10 2357.46   42.50
   0  -3  10 2405.66   44.00
   0  -3  10 2454.95   43.10
   0   3  10 2390.76   43.20
   0   3 -10 2387.06   42.40
   0   3 -10 2395.46   43.50
  -1  -3 -10 1183.98   23.70
  -1   3  10 1210.68   24.40
   1   3 -10 1205.28   24.10
  -1   3  10 1214.28   24.70
  -1  -3 -10 1200.48   24.80
   1  -3  10 1219.48   26.50
   1  -3 -10 1225.68   25.60
   1   3  10 1179.48   24.20
  -1   3 -10 1190.48   24.80
  -1  -3  10 1218.28   24.70
  -1   3 -10 1181.18   24.10
  -1  -3  10 1219.58   24.00
   2   3 -10 1153.68   24.30
  -2  -3 -10 1140.19   23.10
  -2  -3 -10 1166.58   24.50
   2  -3  10 1128.49   28.50
  -2   3  10 1140.09   24.90
   2  -3 -10 1159.78   26.60
  -2  -3  10 1181.78   23.80
  -2   3 -10 1144.79   26.40
   2   3  10 1185.08   25.60
  -2   3 -10 1139.49   25.30
  -2   3 -10 1148.09   24.50
   3   3 -10  814.92   19.90
   3  -3  10  815.32   23.60
  -3   3  10  799.12   19.60
  -3  -3 -10  807.32   18.80
  -3  -3 -10  782.72   20.10
  -3   3 -10  797.72   21.20
   3  -3 -10  801.42   22.60
  -3   3 -10  828.42   22.10
   3   3  10  819.22   21.70
  -3  -3  10  784.02   20.70
  -4  -3 -10 1076.39   27.10
   4   3 -10 1131.19   25.80
   4  -3  10 1129.39   31.60
  -4   3  10 1119.69   26.50
  -4  -3 -10 1118.89   25.70
  -4  -3  10 1126.09   25.60
  -4   3 -10 1116.69   29.40
  -4   3 -10 1062.29   29.30
   4  -3 -10 1105.49   30.20
   4   3  10 1160.38   29.30
  -5  -3 -10   86.69    7.10
  -5   3  10   69.49    6.60
   5  -3  10   55.89    8.70
  -5  -3 -10   73.99    8.30
   5   3 -10   70.19    7.60
  -5   3 -10   63.19   10.40
  -5   3 -10   58.29    8.10
   5  -3 -10   71.99   11.40
  -5  -3  10   69.39    6.10
   5   3  10   60.89    7.20
   6   3 -10   21.60    4.30
  -6  -3 -10   22.80    6.70
  -6   3 -10   33.60    7.90
   6  -3 -10   26.70    7.90
   0  -4 -10  271.67    9.30
   0   4 -10  270.37    9.30
   0   4  10  274.97    8.10
   0  -4  10  285.37    9.30
   0   4  10  275.27    8.60
   0  -4  10  276.27    8.40
   0   4 -10  277.57    8.30
   1   4 -10  152.58    6.20
  -1  -4 -10  151.08    6.90
   1  -4  10  162.18    7.40
  -1   4  10  153.18    6.10
  -1   4  10  155.88    6.20
  -1  -4 -10  150.58    6.40
   1  -4 -10  154.48    7.40
  -1  -4  10  156.78    5.80
  -1  -4  10  147.09    6.20
  -1   4 -10  149.09    6.40
  -1   4 -10  155.18    7.10
   1   4  10  160.48    5.90
  -1   4 -10  158.48    6.80
   2  -4  10  312.27   12.00
  -2   4  10  318.27    9.90
  -2  -4 -10  319.37   10.70
   2   4 -10  307.27    9.80
  -2  -4 -10  310.97    9.30
   2   4  10  317.37   10.20
  -2   4 -10  308.47   11.10
   2  -4 -10  320.27   12.10
  -2   4 -10  307.07   10.30
  -2   4 -10  303.17   11.10
  -2  -4  10  325.47    9.30
  -3  -4 -10  504.05   15.20
   3   4 -10  510.15   13.80
  -3   4  10  501.95   14.40
   3  -4  10  519.05   18.00
  -3  -4 -10  517.75   13.60
  -3   4 -10  508.25   16.40
  -3  -4  10  538.05   14.20
  -3   4 -10  521.45   16.60
   3  -4 -10  510.85   17.80
   3   4  10  517.25   15.80
  -3  -4  10  515.65   13.70
  -4   4  10   18.00    2.90
   4  -4  10   17.70    3.60
  -4  -4 -10   31.40    5.90
   4  -4 -10   22.70    6.00
   4   4  10   28.10    5.00
  -4   4 -10   27.80    6.00
  -4   4 -10   36.60    5.70
  -4  -4  10   29.60    3.70
   5  -4  10   98.39   10.10
   5   4 -10  104.49    6.60
  -5   4  10  111.69    8.30
  -5  -4 -10  103.69    8.70
  -5  -4 -10   97.59    8.00
  -5   4 -10   91.49    9.60
   5  -4 -10   97.39   12.10
  -5  -4  10  102.69    7.10
  -5   4 -10  109.89   12.00
  -6  -4 -10   36.70    7.00
  -6  -4  10   35.70    5.80
   6  -4 -10   44.50    9.50
  -6   4 -10   68.99   12.30
   0   5  10   49.80    3.60
   0   5  10   49.99    3.10
   0   5 -10   46.30    3.80
   0   5 -10   48.70    3.30
   0   5 -10   47.10    4.80
   0  -5 -10   49.20    4.80
   0  -5  10   50.99    3.40
   0  -5  10   51.49    3.80
   1   5 -10  207.48    7.10
  -1  -5 -10  215.08    8.40
  -1   5  10  225.88    7.70
  -1  -5  10  221.18    7.00
  -1  -5  10  214.68    7.70
  -1   5 -10  224.58    8.40
  -1   5 -10  216.08    7.70
   1  -5 -10  219.18    9.10
  -1   5 -10  219.58    8.70
   1   5  10  220.78    7.10
  -2  -5 -10  616.24   15.90
  -2   5  10  613.74   15.60
  -2  -5 -10  616.34   14.10
   2  -5  10  625.84   18.90
   2   5 -10  595.04   13.80
   2   5  10  622.94   15.60
  -2   5 -10  607.74   15.40
  -2   5 -10  623.04   17.30
  -2  -5  10  564.74   16.00
  -2  -5  10  606.74   14.20
  -2   5 -10  595.14   16.60
   2  -5 -10  607.94   17.90
   3   5 -10 1061.99   20.60
  -3  -5 -10 1070.99   22.10
  -3   5  10 1072.19   24.40
  -3  -5 -10 1058.79   24.50
   3  -5  10 1061.29   29.30
  -3   5 -10 1081.79   26.70
  -3  -5  10 1086.89   23.70
   3  -5 -10 1067.89   28.40
  -3  -5  10 1076.79   23.20
  -3   5 -10 1114.09   27.60
   3   5  10 1087.59   25.70
  -3   5 -10 1047.00   24.80
   4  -5  10   68.59    7.20
  -4  -5 -10   67.39    6.30
  -4   5  10   55.19    5.30
  -4  -5  10   73.59    4.90
   4   5  10   66.49    7.10
   4  -5 -10   61.29    9.50
  -4   5 -10   56.79    6.70
  -4   5 -10   64.69    8.70
  -5  -5 -10  238.88   11.20
  -5   5  10  201.98   11.00
  -5  -5 -10  226.68   11.10
   5  -5  10  197.58   14.70
  -5   5 -10  222.88   13.20
   5  -5 -10  226.68   15.30
  -5   5 -10  209.98   14.60
  -5  -5  10  220.18    9.80
  -6  -5 -10   39.20    6.90
   6  -5 -10   50.89    9.80
  -6  -5  10   30.00    5.90
  -6   5 -10   43.60    8.60
   0  -6 -10 1157.28   24.90
   0  -6  10 1186.88   26.00
   0   6  10 1206.58   24.20
   0  -6  10 1190.68   23.80
   0   6 -10 1168.18   24.70
   0   6  10 1156.48   22.90
   0   6 -10 1144.69   22.20
   0   6 -10 1198.28   23.80
  -1  -6 -10    5.20    2.40
  -1   6  10    2.30    1.40
   1  -6  10    1.60    1.50
   1   6 -10    3.30    1.80
   1  -6 -10    6.00    2.80
  -1  -6  10    3.00    1.20
  -1   6 -10    4.50    2.30
  -1   6 -10    2.30    1.50
   1   6  10    4.70    1.10
  -1   6 -10    5.20    2.10
  -1  -6  10    3.60    1.10
  -2  -6 -10  324.57    9.30
  -2   6  10  322.67   10.20
  -2  -6 -10  320.97   10.90
   2  -6  10  322.17   12.80
  -2  -6  10  321.07    9.10
   2   6  10  333.27   10.10
  -2   6 -10  335.97   11.80
  -2   6 -10  308.87   10.40
  -2   6 -10  317.97   11.80
  -2  -6  10  326.87   10.00
   2  -6 -10  319.87   13.00
  -3  -6 -10 1480.35   28.40
  -3  -6 -10 1457.35   31.20
  -3   6  10 1492.95   31.50
   3  -6  10 1510.45   37.60
  -3   6 -10 1402.46   34.20
   3  -6 -10 1448.16   36.40
  -3  -6  10 1506.15   29.60
  -3   6 -10 1492.15   34.40
   3   6  10 1507.55   32.00
  -3   6 -10 1467.65   31.30
  -3  -6  10 1507.45   30.30
   4  -6  10  299.57   15.00
  -4   6  10  314.87   11.60
  -4  -6 -10  320.37   10.60
  -4  -6  10  318.47   10.80
   4  -6 -10  314.27   16.50
   4   6  10  318.97   12.30
  -4  -6  10  321.07   10.60
  -4   6 -10  321.97   13.50
  -4   6 -10  322.37   15.20
  -5  -6 -10  138.19    8.20
  -5  -6 -10  120.19    8.60
  -5   6  10   90.09    8.90
   5  -6  10   90.19   13.60
   5  -6 -10  126.49   13.40
  -5   6 -10  109.19   12.40
  -5  -6  10  120.59    7.20
  -5   6 -10  129.49   10.70
  -6  -6 -10    8.50    5.50
  -6  -6  10   13.20    5.10
   6  -6 -10   13.00    8.10
  -6   6 -10    9.50    7.20
   0   7 -10  972.10   18.70
   0   7  10  993.30   20.90
   0  -7 -10  967.30   21.90
   0  -7  10  991.00   20.60
   0   7  10  980.30   19.70
   0  -7  10  914.21   25.00
   0   7 -10  982.60   21.70
   0   7 -10  973.30   19.70
  -1  -7 -10  668.73   16.80
   1  -7  10  701.53   19.40
   1  -7 -10  694.93   18.40
  -1  -7  10  693.43   15.30
  -1   7 -10  686.33   15.40
  -1   7 -10  702.63   17.20
  -1   7 -10  694.53   17.60
   1   7  10  696.93   15.10
  -2   7  10  525.35   14.10
   2  -7  10  519.45   17.50
  -2  -7 -10  514.15   14.40
   2  -7 -10  508.35   17.00
  -2  -7  10  507.35   12.40
  -2  -7  10  531.45   13.80
  -2   7 -10  530.45   15.60
  -2   7 -10  516.25   13.70
   2   7  10  528.95   13.50
  -3   7  10  303.97   10.60
  -3  -7 -10  301.17    9.00
  -3  -7 -10  292.67   11.50
   3  -7  10  298.77   13.80
   3  -7 -10  303.77   15.00
   3   7  10  307.47   10.50
  -3   7 -10  293.37   12.00
  -3  -7  10  301.37    9.80
  -3   7 -10  303.67   13.80
  -3   7 -10  294.37   11.30
  -3  -7  10  295.67    9.10
  -4  -7 -10  190.28    8.00
  -4   7  10  180.18    8.40
   4  -7  10  176.18   12.00
  -4  -7  10  181.08    7.70
  -4  -7  10  195.18    7.70
   4   7  10  189.78    8.70
  -4   7 -10  187.78   10.40
   4  -7 -10  192.08   14.20
  -4   7 -10  188.48   12.50
  -5  -7 -10  121.49    9.00
  -5  -7 -10  164.38    8.80
  -5   7 -10  159.48   14.40
  -5  -7  10  150.68    8.20
  -5  -7  10  179.28    8.10
   5  -7 -10  146.59   14.70
  -5   7 -10  162.38   12.60
  -6  -7  10   -3.70    5.00
  -6   7 -10   -0.30    7.70
   6  -7 -10    6.70    8.30
   0   8 -10  100.79    3.80
   0   8 -10  103.79    6.60
   0  -8  10  112.59    6.00
   0  -8 -10  104.39    6.80
   0   8  10  105.09    5.00
   0   8 -10  100.09    3.60
   0  -8  10  100.19    5.10
   0   8  10  104.99    4.40
   1  -8  10   87.69    5.70
  -1  -8 -10   78.99    6.10
  -1   8 -10   76.19    6.30
   1  -8 -10   69.39    6.80
  -1   8 -10   75.99    4.40
  -1  -8  10   72.79    3.90
  -1   8 -10   73.89    4.70
   1   8  10   73.79    3.60
  -1  -8  10   82.29    4.60
   2  -8  10  118.29    7.70
  -2   8  10  123.19    5.80
  -2  -8 -10  123.79    7.50
  -2   8 -10  109.59    6.40
   2  -8 -10  120.59    9.20
   2   8  10  115.19    5.20
  -2   8 -10  120.39    8.10
  -2   8 -10  115.89    6.60
  -2  -8  10  117.09    5.60
  -2  -8  10  117.09    4.90
   3  -8  10  498.85   19.10
  -3   8  10  521.65   14.90
  -3  -8 -10  531.75   15.50
  -3  -8 -10  524.95   12.40
   3   8  10  511.85   14.20
  -3  -8  10  523.85   14.10
  -3   8 -10  515.55   16.50
  -3   8 -10  509.85   17.50
   3  -8 -10  510.35   19.60
  -3  -8  10  506.35   12.80
  -3   8 -10  516.55   15.20
  -4  -8 -10    6.50    4.10
  -4  -8 -10    3.90    2.80
   4  -8  10    2.60    5.00
  -4   8  10    2.60    2.80
   4  -8 -10    7.80    5.30
  -4   8 -10   -3.20    3.80
  -4   8 -10    4.80    4.40
  -4  -8  10    2.30    2.20
  -4  -8  10    2.70    2.00
  -5  -8 -10   47.00    6.30
  -5  -8 -10   31.60    4.80
  -5   8 -10   41.20    6.70
  -5   8 -10   37.50    7.90
   5  -8 -10   38.60    9.20
  -5  -8  10   43.10    5.30
   0   9  10  117.59    4.60
   0  -9  10  104.69    6.10
   0   9 -10  112.19    7.00
   0  -9 -10  103.59    7.20
   0   9  10  110.39    5.20
  -1  -9 -10  104.89    7.10
   1  -9  10  103.09    6.80
  -1   9  10   98.09    5.90
  -1  -9  10  108.19    4.70
   1  -9 -10  111.69    8.20
  -1  -9  10  104.89    5.60
  -1   9 -10  104.39    4.80
  -1   9 -10  111.99    7.40
   1   9  10  108.29    4.20
  -2  -9 -10   16.20    3.80
   2  -9  10   16.00    3.00
  -2   9  10   17.90    3.00
  -2  -9  10   16.40    2.90
  -2   9 -10   14.60    3.90
  -2   9 -10   14.30    2.90
   2   9  10   13.10    2.60
  -2   9 -10   15.10    2.60
  -2  -9  10   16.90    2.30
   3  -9  10  367.06   16.20
  -3   9  10  382.36   12.20
  -3  -9 -10  373.26   13.20
  -3   9 -10  383.46   15.20
  -3  -9  10  375.26   11.40
  -3  -9  10  363.46   10.10
   3  -9 -10  375.96   17.40
  -3   9 -10  385.16   13.50
   3   9  10  364.26   10.60
  -3   9 -10  371.46   12.60
   4  -9  10   88.79   11.30
  -4  -9 -10   76.19    8.10
  -4   9  10   67.59    5.90
  -4  -9 -10   73.69    5.40
  -4   9 -10   58.79    8.10
  -4   9 -10   60.99    7.60
  -4  -9  10   60.19    4.90
  -4  -9  10   71.09    5.10
  -4   9 -10   76.39    9.60
   4  -9 -10   83.89   11.90
  -5  -9 -10   97.79    6.80
  -5  -9  10  108.89    7.10
   5  -9 -10   95.89   14.30
  -5   9 -10   83.49   12.30
  -5  -9  10  100.49    6.60
   0 -10  10  473.25   15.10
   0  10  10  473.55   11.20
   0 -10 -10  478.55   14.70
   0  10 -10  478.75   14.20
   1 -10  10  687.83   20.60
  -1 -10 -10  685.73   17.70
  -1  10  10  620.24   18.30
  -1 -10  10  700.43   18.50
  -1 -10  10  711.83   15.60
   1 -10 -10  687.53   19.70
   1  10  10  699.03   14.60
  -1  10 -10  708.33   18.70
  -1  10 -10  696.53   13.80
  -1  10 -10  692.33   14.40
   2 -10  10  205.58   11.30
  -2  10  10  234.78    8.30
  -2 -10 -10  213.88    9.80
  -2  10 -10  228.78    8.60
   2 -10 -10  224.28   12.80
  -2  10 -10  211.18    8.10
  -2  10 -10  214.28   11.00
  -2 -10  10  215.28    8.40
  -2 -10  10  217.08    6.80
   2  10  10  215.68    6.60
   3 -10  10  353.56   15.90
  -3 -10 -10  358.06   12.70
  -3  10  10  337.97   11.30
   3 -10 -10  351.56   17.20
  -3  10 -10  342.57   12.40
  -3 -10  10  334.47   10.90
  -3  10 -10  339.17   11.90
  -3 -10  10  343.17    9.50
  -3  10 -10  347.67   14.90
  -4  10  10   30.90    4.00
  -4 -10 -10   34.10    5.60
   4 -10  10   25.60    7.50
  -4  10 -10   31.30    5.50
  -4  10 -10   38.20    4.80
  -4 -10  10   39.20    4.50
   4 -10 -10   39.60    8.50
  -4  10 -10   41.00    7.10
  -5 -10 -10  112.79   11.10
  -5 -10 -10  116.29    6.20
  -5 -10  10   99.79    6.70
  -5  10 -10   81.69   12.80
   5 -10 -10   93.99   15.90
  -5 -10  10  112.29    7.30
  -5  10 -10   85.19   12.40
   0 -11  10  876.51   23.20
   0  11  10  852.81   17.40
   0 -11 -10  840.42   21.60
   0  11 -10  865.41   20.90
   1 -11  10  294.67   12.70
  -1 -11 -10  285.27   11.40
   1  11  10  289.57    7.40
  -1  11 -10  281.87   11.50
  -1 -11  10  291.57    8.50
  -1 -11  10  296.97   10.80
   2 -11  10   68.89    7.50
  -2  11  10   69.99    4.50
  -2 -11 -10   66.29    6.80
  -2  11 -10   67.19    7.40
   2 -11 -10   69.79    9.40
  -2  11 -10   71.59    4.70
  -2 -11  10   64.89    3.60
  -2 -11  10   59.99    4.60
  -2  11 -10   65.89    5.10
   3 -11  10    5.90    4.60
  -3  11  10   15.50    2.60
  -3  11 -10    9.40    3.30
  -3  11 -10   14.00    5.20
  -3  11 -10   21.80    3.80
   3 -11 -10   27.40    7.20
  -3 -11  10   15.40    2.90
  -3 -11  10   12.20    2.40
  -4 -11 -10   20.70    5.20
  -4  11 -10   10.20    4.70
   4 -11 -10   18.00    7.60
  -4 -11  10   13.10    2.70
  -4  11 -10   14.60    4.70
  -4  11 -10   18.70    6.00
  -5 -11 -10   61.79   10.00
  -5  11  10   50.39   12.40
  -5  11 -10   65.39   10.00
  -5 -11  10   52.89    6.00
  -5  11 -10   42.70    8.40
   0 -12 -10  194.58   11.30
   0  12  10  184.28    5.80
   0 -12  10  185.58    9.50
   0  12 -10  194.88    9.70
   1 -12  10  612.34   20.20
  -1 -12 -10  596.04   17.20
  -1  12  10  612.94   15.10
   1 -12 -10  600.94   19.50
  -1 -12  10  608.54   14.30
  -1 -12  10  593.04   17.40
  -2  12  10   83.89    5.00
   2 -12  10   78.49    8.30
  -2 -12 -10   71.29    7.40
  -2  12 -10   97.59    8.70
  -2 -12  10   81.89    4.10
   2 -12 -10   91.09   10.70
  -2 -12  10   75.29    5.60
  -2  12 -10   80.19    4.70
  -2  12 -10   80.69    4.10
   3 -12  10  151.78   13.00
  -3 -12 -10  181.88    9.90
  -3  12  10  166.18    7.70
   3 -12 -10  177.78   14.40
  -3 -12  10  185.48    8.10
  -3  12 -10  177.68    8.30
  -3  12 -10  179.28   11.50
  -3 -12  10  174.78    6.20
  -3  12 -10  181.08    8.10
  -4  12  10   18.80    4.30
  -4  12  10   30.20    9.50
  -4 -12 -10   28.40    5.80
   4 -12 -10   31.40    8.70
  -4 -12  10   22.50    3.30
  -4  12 -10   28.50    4.60
  -4 -12  10   27.00    4.30
  -4  12 -10   17.80    4.90
  -4  12 -10   25.20    6.50
   0 -13 -10  231.38   11.60
   0 -13  10  209.18   10.50
   0  13  10  215.98    6.20
   0  13 -10  226.78   10.50
   1 -13  10  252.57   12.80
  -1  13  10  263.17    8.20
  -1  13 -10  267.57   11.60
   1 -13 -10  257.07   13.80
  -1 -13  10  261.17   10.90
   2 -13  10  111.19   10.40
  -2  13  10  143.69    6.30
  -2 -13  10  147.29    5.60
  -2 -13  10  175.28    8.10
   2 -13 -10  177.98   13.00
  -2  13 -10  149.29   10.20
  -3 -13 -10   47.20    7.90
  -3  13  10   33.70    5.20
  -3  13  10   40.00    8.70
   3 -13  10   31.60    7.70
  -3 -13  10   31.80    5.10
  -3  13 -10   30.40    5.50
  -3  13 -10   30.60    5.00
   3 -13 -10   41.30    8.90
  -3 -13  10   33.90    3.60
  -3  13 -10   41.60    7.30
  -4  13  10   14.90    8.90
  -4  13  10    3.50    4.10
  -4 -13 -10    8.30    5.40
   4 -13 -10    6.20    7.80
  -4  13 -10    2.60    6.50
  -4  13 -10   -0.10    4.80
  -4 -13  10    0.60    3.30
   0  14  10   81.69    3.50
   0 -14  10   81.79    7.80
   0 -14 -10   87.69    9.10
   0  14  10   91.39    6.70
  -1 -14 -10   41.50    7.70
  -1  14  10   58.59    7.80
   1 -14  10   44.50    8.20
   1 -14 -10   36.80    6.90
  -1 -14  10   35.40    6.10
  -1  14 -10   47.10    7.30
  -2  14  10   15.30    6.20
  -2 -14 -10   10.30    4.50
   2 -14 -10   15.40    6.30
  -2 -14  10    5.60    2.00
  -2  14 -10   11.10    4.80
  -2 -14  10   -0.80    3.30
  -3  14  10   27.30    3.60
  -3  14  10   25.90    7.20
  -3 -14 -10   40.40    6.20
  -3  14 -10   32.70    4.50
   3 -14 -10   42.40    9.80
  -3 -14  10   35.60    3.90
  -3  14 -10   33.90    6.90
  -3 -14  10   38.80    4.50
   0  15 -10    5.50    3.80
   0 -15  10    2.00    4.70
   0 -15 -10    8.00    5.00
  -1  15  10   11.00    4.40
  -1 -15 -10   -0.40    4.50
   1 -15  10    1.00    5.40
  -1  15  10    6.40    2.20
  -1 -15  10   -1.70    4.20
   1 -15 -10   -5.30    5.10
  -1  15 -10    4.30    4.10
  -2  15  10  192.78    7.70
  -2 -15 -10  233.48   12.00
   2 -15  10  179.68   15.30
  -2  15  10  221.58   14.20
  -2  15 -10  200.68   12.40
  -2 -15  10  234.98   10.70
   2 -15 -10  206.48   16.40
   0 -16 -10  137.39   12.70
   0 -16  10  144.09   10.90
   0  16 -10  154.48    9.20
  -1 -16 -10   90.49   10.20
   1 -16  10   82.79   10.60
  -1  16  10   82.69    8.60
  -1 -16  10   90.09    9.10
   1 -16 -10   61.29    9.40
  -1  16 -10   80.19    8.40
   1   0 -11  485.75   13.50
  -1   0  11  502.45   12.90
  -1   0  11  482.35   12.80
  -1   0 -11  474.15   13.10
   1   0  11  505.15   13.70
  -1   0 -11  489.35   13.00
  -2   0 -11  124.69    7.20
   2   0 -11  123.19    7.60
  -2   0 -11  131.39    6.90
  -2   0  11  117.29    7.30
  -2   0  11  124.79    5.80
   2   0  11  125.49    6.80
  -3   0 -11  672.43   18.90
  -3   0 -11  685.53   18.00
  -3   0 -11  667.43   18.20
   3   0 -11  658.13   19.50
   3   0  11  668.23   20.20
  -3   0  11  681.93   17.20
   4   0  11   40.90    5.90
  -4   0 -11   48.50    7.60
  -4   0  11   49.10    4.60
   4   0 -11   51.89    8.60
  -4   0 -11   57.89    5.60
  -5   0  11   60.59    6.50
   5   0 -11   71.39   10.40
  -5   0 -11   82.39    8.50
   5   0  11   80.89    8.50
  -5   0 -11   69.19    9.50
   6   0 -11  162.28   13.50
  -6   0 -11  155.68   13.40
   0   1 -11  462.25   12.90
   0  -1 -11  472.35   12.90
   0  -1  11  484.65   12.80
   0   1  11  481.55   12.40
   0   1 -11  470.95   12.60
   0   1  11  473.75   12.50
   0  -1  11  487.35   12.60
  -1   1  11   25.30    2.60
  -1  -1 -11   24.80    4.20
  -1   1  11   27.50    3.00
   1  -1  11   25.60    2.90
  -1  -1 -11   22.40    4.10
   1   1 -11   26.60    4.10
   1  -1 -11   31.30    4.50
  -1   1 -11   26.20    4.20
  -1  -1  11   24.50    2.70
  -1   1 -11   20.90    4.10
   1   1  11   27.40    3.00
  -1  -1  11   26.80    2.80
   2  -1  11  326.87   14.10
  -2  -1 -11  382.16   11.90
  -2   1  11  377.56   11.00
  -2  -1 -11  358.36   11.10
   2   1 -11  372.96   12.30
  -2   1 -11  366.96   11.80
  -2  -1  11  363.76   10.90
  -2  -1  11  350.66   12.10
   2   1  11  384.66   12.40
   2  -1 -11  377.06   12.90
  -2   1 -11  367.66   11.70
   3   1 -11  136.79    9.10
   3  -1  11  142.09    8.20
  -3  -1 -11  143.19    8.60
  -3   1  11  156.28    6.80
  -3  -1 -11  149.59    8.10
  -3   1 -11  150.48    8.50
   3  -1 -11  143.49    9.50
  -3   1 -11  141.99    8.50
  -3   1 -11  153.88    7.80
  -3  -1  11  145.89    6.40
   3   1  11  152.88    8.20
  -4   1  11 1309.47   29.60
   4   1 -11 1297.37   31.30
  -4  -1 -11 1294.77   29.80
  -4  -1 -11 1280.17   31.60
   4  -1  11 1348.17   34.80
  -4   1 -11 1325.87   32.80
  -4  -1  11 1301.17   29.30
   4   1  11 1341.57   34.00
   4  -1 -11 1308.57   33.00
   5  -1  11  298.67   15.00
  -5  -1 -11  310.07   14.40
  -5  -1 -11  330.37   14.60
  -5   1  11  308.67   12.40
   5   1 -11  300.37   14.50
  -5   1 -11  308.97   14.60
  -5  -1  11  314.67   12.20
  -5   1 -11  336.87   15.50
   5  -1 -11  326.07   16.50
   5   1  11  292.17   14.20
  -6  -1 -11    1.00    5.20
  -6   1 -11   -1.90    6.00
   6  -1 -11    3.20    5.90
   0  -2  11    4.40    1.30
   0   2 -11    2.20    2.00
   0   2 -11    3.50    2.20
   0   2  11    2.40    1.20
   0  -2 -11    3.40    2.10
   0  -2  11    2.20    1.00
   1  -2  11  264.57    9.50
  -1   2  11  250.47    8.40
  -1  -2 -11  249.97    9.20
  -1   2  11  267.77    8.80
  -1  -2 -11  266.57    8.90
   1   2 -11  246.38    8.90
  -1   2 -11  252.27    8.90
   1   2  11  255.87    8.70
  -1   2 -11  249.38    9.10
  -1  -2  11  269.27    8.50
   1  -2 -11  261.87    9.70
  -1  -2  11  265.27    8.70
   2   2 -11 1989.80   39.50
  -2  -2 -11 2022.80   39.20
  -2  -2 -11 1999.50   37.90
  -2   2  11 2045.20   39.10
   2  -2  11 2135.09   42.90
  -2  -2  11 2053.89   38.60
   2  -2 -11 2005.00   41.00
  -2  -2  11 2052.79   39.00
  -2   2 -11 2003.10   39.40
  -2   2 -11 2010.50   39.10
  -2   2 -11 2076.19   41.10
   2   2  11 2089.49   41.00
  -3  -2 -11  295.17   10.80
  -3  -2 -11  302.37   11.60
  -3   2  11  295.57   10.10
   3   2 -11  297.37   12.10
   3  -2  11  303.07   12.70
   3   2  11  281.87   11.80
  -3   2 -11  297.07   11.70
  -3   2 -11  295.97   11.80
  -3  -2  11  301.97    9.80
   3  -2 -11  302.07   13.30
  -3   2 -11  291.67   11.60
  -4  -2 -11  448.56   15.60
   4   2 -11  461.15   16.00
   4  -2  11  470.15   18.00
  -4  -2 -11  453.55   15.00
  -4   2  11  472.55   14.60
   4  -2 -11  466.65   18.40
  -4   2 -11  496.75   17.20
  -4  -2  11  474.55   14.30
   4   2  11  477.25   17.00
  -4   2 -11  462.65   16.60
   5   2 -11  109.99    9.50
   5  -2  11   84.19    9.60
  -5  -2 -11  103.89    9.70
  -5   2  11  104.19    7.80
  -5  -2 -11  111.29    8.80
   5  -2 -11  115.89   12.40
  -5   2 -11  127.69   11.30
  -5   2 -11  112.89   10.00
   5   2  11  123.69    9.60
  -5  -2  11  111.59    7.40
  -6  -2 -11  137.59   12.10
   6   2 -11  123.99   10.00
   6  -2 -11  144.79   14.50
  -6   2 -11  125.59   13.70
   0   3 -11  645.54   14.90
   0  -3  11  617.84   15.70
   0   3  11  637.74   14.80
   0  -3  11  637.44   15.20
   0   3  11  629.14   15.30
   0   3 -11  613.24   15.70
   0  -3 -11  620.84   15.70
   1   3 -11  133.49    6.40
  -1  -3 -11  139.19    6.50
  -1  -3 -11  141.19    7.00
  -1   3  11  131.99    5.70
   1   3  11  144.59    6.00
  -1   3 -11  135.59    6.90
  -1  -3  11  127.69    7.00
   1  -3 -11  146.39    7.40
  -1   3 -11  137.99    6.60
  -1  -3  11  141.39    5.80
  -2  -3 -11  510.45   13.30
   2   3 -11  499.35   14.30
  -2  -3 -11  524.15   14.50
  -2   3  11  508.05   13.80
   2  -3  11  530.35   16.60
   2   3  11  530.45   14.80
   2  -3 -11  509.55   16.00
  -2   3 -11  514.55   15.20
  -2  -3  11  521.45   13.70
  -2   3 -11  499.25   14.10
  -2  -3  11  518.15   13.40
  -2   3 -11  510.75   14.90
   3   3 -11  916.61   22.10
   3  -3  11  927.71   26.00
  -3  -3 -11  891.21   20.60
  -3  -3 -11  891.41   22.10
  -3   3  11  892.01   21.50
  -3   3 -11  884.91   22.90
  -3   3 -11  894.71   22.30
  -3   3 -11  916.91   24.20
   3   3  11  915.71   24.60
  -3  -3  11  906.11   20.70
   3  -3 -11  922.01   25.00
  -3  -3  11  905.71   21.20
  -4   3  11  773.32   20.50
   4  -3  11  795.42   25.20
  -4  -3 -11  764.22   21.50
  -4  -3 -11  766.92   20.00
   4   3 -11  775.32   20.60
   4  -3 -11  687.93   27.70
  -4   3 -11  775.22   22.70
  -4   3 -11  794.02   23.40
  -4  -3  11  783.92   19.80
   4   3  11  819.72   23.40
   5   3 -11    7.50    3.90
  -5  -3 -11    1.60    3.90
  -5   3  11    0.00    3.50
   5  -3  11    5.90    5.10
  -5  -3 -11    1.80    4.40
   5   3  11    1.30    4.50
   5  -3 -11    1.60    5.70
  -5   3 -11    6.80    4.90
  -5  -3  11    7.90    3.30
  -5   3 -11   -3.80    4.50
  -6  -3 -11   92.59   11.20
   6   3 -11   91.99    7.80
   6  -3 -11   77.29   14.30
  -6   3 -11   71.29   13.20
   0   4 -11  725.53   16.40
   0   4  11  739.63   16.50
   0   4  11  747.13   17.30
   0  -4  11  749.33   17.00
   0   4 -11  735.93   17.70
   0  -4 -11  719.53   17.70
  -1   4  11   68.19    5.00
  -1  -4 -11   85.79    5.70
  -1   4  11   81.99    4.50
   1  -4  11   90.79    5.20
   1   4 -11   75.89    5.00
  -1  -4  11   75.39    5.50
  -1   4 -11   83.49    5.90
  -1  -4  11   80.29    4.30
  -1   4 -11   89.89    5.20
   1  -4 -11   78.59    6.10
  -1   4 -11   80.89    5.20
   1   4  11   88.89    4.50
   2   4 -11  105.89    6.40
  -2  -4 -11  106.59    6.00
  -2  -4 -11  112.49    6.90
  -2   4  11  108.09    5.40
   2  -4  11  113.79    6.80
  -2  -4  11  111.89    5.40
  -2  -4  11  115.19    5.20
   2  -4 -11  104.39    7.80
  -2   4 -11  110.59    6.20
  -2   4 -11  111.19    7.30
   2   4  11  109.49    5.70
  -2   4 -11  108.59    6.60
   3  -4  11 1366.56   34.40
  -3  -4 -11 1336.47   29.30
   3   4 -11 1317.97   27.80
  -3  -4 -11 1313.17   27.10
  -3   4  11 1345.07   29.10
  -3  -4  11 1369.86   28.60
  -3   4 -11 1325.47   31.90
  -3   4 -11 1326.17   29.30
   3  -4 -11 1323.17   32.60
  -3  -4  11 1326.87   27.70
   3   4  11 1372.56   31.20
  -3   4 -11 1322.77   30.60
  -4   4  11   47.30    4.70
   4   4 -11   56.29    6.30
   4  -4  11   46.40    7.10
  -4  -4 -11   47.10    6.30
  -4   4 -11   41.10    7.90
  -4  -4  11   35.00    4.40
   4  -4 -11   51.59    9.40
   4   4  11   29.50    3.80
  -5  -4 -11  229.98   11.90
  -5  -4 -11  237.18   12.10
   5   4 -11  244.98    9.40
  -5   4  11  192.38   10.90
   5  -4  11  227.48   15.30
   5  -4 -11  259.47   16.10
  -5   4 -11  243.48   14.70
  -5  -4  11  248.88   10.60
   5   4  11  252.37   12.40
  -5   4 -11  223.48   13.80
  -6  -4 -11   99.89   11.00
  -6  -4  11   97.49   14.80
   6  -4 -11   99.49   14.90
  -6   4 -11   81.89   13.20
   0   5 -11  241.28    8.00
   0   5 -11  254.47    8.30
   0  -5  11  250.67    8.20
   0   5 -11  235.98    9.20
   0   5  11  258.87    8.00
   0  -5  11  250.87    9.20
   0   5  11  257.67    8.50
   0  -5 -11  247.68    9.50
  -1   5  11  569.24   14.40
  -1   5  11  564.34   14.00
   1  -5  11  544.35   16.10
  -1  -5 -11  540.25   14.80
   1   5 -11  560.04   13.50
  -1   5 -11  539.65   13.80
  -1   5 -11  558.44   15.20
  -1   5 -11  559.64   15.30
  -1  -5  11  568.74   13.70
  -1  -5  11  576.54   14.70
   1  -5 -11  550.24   15.80
   1   5  11  568.54   13.80
   2  -5  11  240.78   10.90
  -2  -5 -11  237.88    8.40
   2   5 -11  232.58    8.30
  -2   5  11  233.38    8.50
  -2  -5 -11  238.08    9.70
  -2   5 -11  236.18   10.10
  -2   5 -11  231.58    9.60
   2   5  11  235.98    8.70
  -2  -5  11  238.78    7.90
  -2  -5  11  229.88    8.30
   2  -5 -11  230.48   11.20
  -2   5 -11  234.98    9.00
  -3  -5 -11 1125.59   26.00
   3  -5  11 1150.88   31.20
  -3  -5 -11 1133.29   23.60
  -3   5  11 1154.28   26.00
   3   5 -11 1109.49   22.60
   3  -5 -11 1086.89   33.20
   3   5  11 1182.48   27.40
  -3  -5  11 1067.49   28.20
  -3   5 -11 1143.49   25.90
  -3  -5  11 1139.19   25.00
  -3   5 -11 1101.79   36.70
  -3   5 -11 1169.48   28.80
   4  -5  11  129.49    9.40
   4   5 -11  105.39    5.30
  -4  -5 -11  108.39    7.40
  -4   5  11  117.89    6.70
  -4   5 -11  103.79    9.80
   4   5  11   96.49    7.00
  -4  -5  11  122.69    6.40
  -4   5 -11  113.59    8.30
  -4  -5  11  103.39    5.90
   4  -5 -11  103.89   10.70
  -5  -5 -11  170.58   10.20
  -5   5  11  132.29   10.90
   5  -5  11  134.49   14.20
  -5  -5 -11  165.08    9.90
   5  -5 -11  169.98   14.70
  -5  -5  11  193.38    9.00
  -5   5 -11  149.39   12.20
  -5   5 -11  176.58   13.30
  -6  -5 -11   -2.30    5.20
  -6  -5  11    0.40    5.80
   6  -5 -11   -0.80    7.50
  -6   5 -11   -7.90    6.80
   0   6 -11  573.54   15.40
   0  -6  11  581.84   15.80
   0   6 -11  580.44   14.20
   0   6  11  575.84   13.60
   0  -6  11  584.54   14.30
   0  -6 -11  561.74   15.30
   0   6  11  569.94   14.50
   0   6 -11  558.24   13.10
  -1   6  11  314.67    9.80
   1  -6  11  304.47   11.40
   1   6 -11  319.27    8.80
   1   6 -11  318.97    8.40
  -1  -6 -11  305.27   10.70
  -1   6  11  322.67    9.60
   1  -6 -11  320.77   11.80
  -1   6 -11  320.67   10.70
  -1  -6  11  315.67   10.20
  -1   6 -11  306.17    9.60
   1   6  11  321.27    9.20
  -1   6 -11  308.17   11.00
  -1  -6  11  318.67    9.20
  -2  -6 -11  966.00   22.20
  -2   6  11  960.90   22.00
   2  -6  11  961.70   26.20
  -2  -6 -11  957.80   20.10
  -2   6 -11  952.40   21.50
  -2  -6  11  992.60   20.70
   2   6  11  976.90   21.90
  -2  -6  11  983.40   21.90
  -2   6 -11  946.51   24.60
   2  -6 -11  945.41   24.80
  -2   6 -11  974.50   23.50
  -3  -6 -11  253.77    8.90
  -3   6  11  260.97    9.70
  -3  -6 -11  263.77   11.10
   3  -6  11  247.18   12.60
   3   6  11  269.17   10.40
  -3   6 -11  263.77   11.10
  -3  -6  11  269.07    9.40
  -3   6 -11  271.27   12.70
   3  -6 -11  252.27   13.60
  -3   6 -11  262.07   11.40
   4  -6  11  508.45   19.70
  -4  -6 -11  483.85   16.70
  -4   6  11  489.15   15.10
  -4  -6 -11  500.95   13.90
   4  -6 -11  502.65   20.70
  -4  -6  11  496.35   14.40
  -4   6 -11  503.55   18.70
  -4   6 -11  509.65   18.10
  -4  -6  11  483.85   14.00
  -5  -6 -11  156.68   10.50
  -5  -6 -11  167.48    9.40
   5  -6 -11  150.28   14.50
  -5  -6  11  168.78    8.20
  -5   6 -11  138.29   12.80
  -5   6 -11  151.38   13.20
  -5  -6  11  175.38    8.60
  -6  -6 -11   16.70    5.80
  -6  -6  11   28.80    6.00
  -6   6 -11   15.40    7.80
   6  -6 -11   13.00    9.50
   0  -7  11  267.67   10.00
   0   7  11  276.57    8.90
   0   7 -11  260.87    8.10
   0   7  11  260.77    8.00
   0   7 -11  274.07   10.20
   0   7 -11  268.77    7.90
   0  -7 -11  271.27   10.40
   0  -7  11  272.17    8.80
  -1  -7 -11  128.59    7.40
  -1   7  11  126.99    5.60
  -1   7  11  136.69    6.00
   1  -7  11  129.09    7.10
  -1   7 -11  130.39    6.30
   1  -7 -11  133.89    8.20
  -1  -7  11  130.69    6.20
  -1   7 -11  122.29    7.50
  -1  -7  11  130.49    5.50
  -1   7 -11  125.69    6.10
   1   7  11  137.09    5.40
   2  -7  11   70.99    6.20
  -2   7  11   71.99    4.70
  -2  -7 -11   76.79    6.60
  -2  -7  11   79.59    4.60
  -2   7 -11   64.49    5.80
  -2   7 -11   78.79    7.20
  -2  -7  11   67.59    4.10
   2   7  11   73.89    4.50
   2  -7 -11   71.49    8.30
  -3  -7 -11  662.73   15.30
  -3  -7 -11  634.84   18.00
   3  -7  11  652.33   22.30
  -3   7  11  658.53   17.70
  -3   7 -11  656.53   20.10
  -3   7 -11  631.24   17.70
  -3  -7  11  633.24   15.90
  -3   7 -11  663.73   19.80
   3   7  11  665.53   17.80
  -3  -7  11  661.23   16.80
   3  -7 -11  635.14   21.80
   4  -7  11  430.76   18.80
  -4  -7 -11  444.56   15.80
  -4  -7 -11  465.05   12.80
  -4   7  11  443.76   14.30
  -4   7 -11  442.86   16.60
   4  -7 -11  426.26   19.70
  -4  -7  11  451.05   13.10
  -4   7 -11  456.45   16.30
  -4  -7  11  437.26   13.40
   4   7  11  481.85   15.30
  -4   7 -11  467.75   18.00
  -5  -7 -11  227.08   10.00
  -5  -7 -11  154.88   11.10
  -5   7 -11  186.68   15.10
  -5  -7  11  236.78   10.00
   5  -7 -11  228.78   17.20
  -5  -7  11  211.88    9.40
  -5   7 -11  226.48   15.50
   0   8 -11  111.39    4.70
   0  -8  11  117.79    6.30
   0  -8 -11  115.69    7.40
   0   8 -11  115.69    7.20
   0  -8  11  114.19    5.60
   0   8  11  116.09    5.50
   0   8  11  115.19    4.80
   0   8 -11  113.09    4.30
  -1   8  11   73.29    4.40
  -1  -8 -11   76.59    6.40
   1  -8  11   81.39    5.60
  -1  -8  11   79.29    4.20
   1   8  11   76.19    3.90
   1  -8 -11   73.99    7.20
  -1   8 -11   72.59    6.60
  -1   8 -11   77.29    5.10
  -1   8 -11   71.29    4.80
  -1  -8  11   78.29    4.80
   2  -8  11 1058.99   29.00
  -2  -8 -11 1045.90   24.20
  -2   8  11 1078.89   23.90
  -2   8 -11 1005.90   26.80
  -2   8 -11  966.50   29.80
  -2  -8  11 1023.80   21.10
   2  -8 -11  985.40   29.80
   2   8  11 1041.90   22.20
  -2  -8  11 1022.80   23.00
  -2   8 -11 1035.40   22.20
  -3  -8 -11  335.77   14.60
  -3   8  11  351.36   11.80
   3  -8  11  355.06   15.60
  -3  -8 -11  347.37   10.10
  -3   8 -11  350.26   13.30
   3  -8 -11  338.47   16.60
  -3  -8  11  345.57   10.10
  -3   8 -11  338.37   14.20
  -3  -8  11  353.96   11.20
   3   8  11  333.47   11.20
  -3   8 -11  332.77   12.20
  -4  -8 -11  342.47   13.90
  -4  -8 -11  346.07   10.50
  -4   8  11  326.47   12.20
   4  -8  11  300.37   17.10
  -4   8 -11  341.27   15.90
  -4  -8  11  339.47   11.40
  -4   8 -11  336.47   14.00
  -4   8 -11  347.87   14.20
   4  -8 -11  374.86   19.00
  -4  -8  11  333.97   10.80
  -5  -8 -11   54.89    6.70
  -5  -8 -11   59.19   10.00
   5  -8 -11   90.89   14.10
  -5   8 -11   61.89   11.60
  -5  -8  11   70.49    6.70
  -5  -8  11   66.59    6.10
   0   9  11   88.09    4.80
   0  -9 -11   83.09    7.30
   0   9 -11   96.19    7.00
   0   9  11   85.89    4.20
   0  -9  11   87.89    5.90
   1  -9  11  224.18   10.40
  -1  -9 -11  212.28    9.70
  -1   9  11  221.28    7.90
  -1   9 -11  213.88    7.20
  -1  -9  11  212.68    7.20
  -1  -9  11  212.38    8.80
  -1   9 -11  213.18    9.90
   1  -9 -11  219.98   10.90
   1   9  11  220.28    6.90
  -1   9 -11  218.58    7.60
   2  -9  11  184.78   10.40
  -2  -9 -11  177.88    9.30
  -2   9  11  185.38    7.60
  -2   9 -11  196.48    8.60
  -2   9 -11  195.38    8.10
  -2  -9  11  192.68    8.00
  -2   9 -11  190.58   10.20
  -2  -9  11  191.58    6.80
   2   9  11  190.18    6.90
   2  -9 -11  182.88   11.60
   3  -9  11   46.50    7.70
  -3  -9 -11   41.90    8.40
  -3   9  11   50.49    4.40
   3  -9 -11   42.10    7.40
  -3   9 -11   36.90    7.20
  -3  -9  11   46.90    4.10
  -3  -9  11   40.10    3.60
  -3   9 -11   39.80    6.50
   3   9  11   45.00    4.40
  -3   9 -11   39.10    4.40
  -4   9  11   92.79    7.40
   4  -9  11   91.69   12.40
  -4  -9 -11  118.39    9.60
  -4  -9 -11  130.09    6.60
   4  -9 -11  136.79   13.80
  -4  -9  11  121.29    6.00
  -4   9 -11  124.89   11.20
  -4   9 -11  106.39    8.90
  -4  -9  11  122.19    6.60
  -4   9 -11  130.29    9.60
  -5  -9 -11  129.09   11.30
  -5  -9 -11  140.09    7.90
  -5  -9  11  126.59    7.60
  -5  -9  11  127.09    8.00
  -5   9 -11  124.19   13.50
   5  -9 -11  140.09   15.90
   0  10 -11   39.80    6.10
   0  10  11   42.50    3.00
   0 -10 -11   47.00    6.70
  -1 -10 -11  364.36   13.00
  -1  10  11  370.36   10.90
   1 -10  11  375.36   14.60
  -1  10 -11  351.76    8.80
   1  10  11  362.76    9.30
  -1  10 -11  371.26   13.40
  -1  10 -11  366.56    9.20
  -1 -10  11  359.46   10.10
   1 -10 -11  312.67   14.70
  -1 -10  11  362.06   12.40
   2 -10  11  605.74   21.10
  -2 -10 -11  625.64   17.50
  -2  10  11  631.64   16.30
   2 -10 -11  629.14   21.10
  -2  10 -11  623.04   16.80
   2  10  11  625.74   14.60
  -2  10 -11  623.24   15.30
  -2  10 -11  627.14   18.80
  -2 -10  11  641.24   17.10
  -2 -10  11  631.24   14.60
  -3  10  11   77.59    5.50
   3 -10  11   84.09    9.60
  -3 -10 -11   80.09    8.00
  -3 -10  11   80.69    5.50
  -3 -10  11   93.89    4.90
  -3  10 -11   98.69    7.10
  -3  10 -11   86.69    7.10
  -3  10 -11   94.79    9.10
   3 -10 -11   84.19   11.20
   3  10  11   81.09    4.80
  -4  10  11  111.69    8.50
  -4 -10 -11  123.89    9.70
  -4  10 -11  120.49   11.40
   4 -10 -11  132.59   14.80
  -4 -10  11   97.69    6.20
  -4 -10  11  120.29    5.90
  -4  10 -11  111.09    9.20
  -4  10 -11   91.09    9.10
  -5 -10 -11   42.20    7.40
  -5  10 -11   61.59   12.00
  -5 -10  11   33.30    4.50
  -5 -10  11   31.30    4.30
   5 -10 -11   28.50    9.60
  -5  10 -11   29.60    6.40
   0 -11  11  381.66   13.90
   0  11  11  377.16    9.70
   0  11 -11  379.16   13.30
  -1 -11 -11  286.97   12.00
   1 -11  11  307.47   13.20
  -1  11  11  284.57    9.00
  -1  11  11  303.77    9.50
  -1 -11  11  303.77   11.30
  -1 -11  11  297.67    9.10
   1 -11 -11  283.57   13.40
   1  11  11  296.57    7.90
  -1  11 -11  297.37   12.40
  -2  11  11  454.75   12.90
   2 -11  11  417.46   17.40
  -2 -11  11  455.85   14.00
   2 -11 -11  427.96   18.00
  -2 -11  11  430.46   11.20
  -2  11 -11  433.66   11.60
  -2  11 -11  438.36   12.30
  -2  11 -11  449.36   15.70
  -3 -11 -11   53.49    7.30
  -3  11  11   34.40    5.00
  -3 -11  11   33.70    4.50
  -3  11 -11   41.10    5.90
  -3  11 -11   29.60    5.70
  -3 -11  11   48.40    3.90
  -3  11 -11   37.60    6.10
   3 -11 -11   35.70    7.80
  -4 -11 -11   36.40    6.30
  -4  11  11   23.80    4.50
  -4  11 -11   43.20    7.20
  -4  11 -11   29.20    6.90
   4 -11 -11   28.50    8.20
  -4  11 -11   29.20    5.00
  -4 -11  11   28.80    3.10
  -4 -11  11   27.10    5.00
   0 -12 -11   43.60    7.90
   0  12  11   32.30    2.80
   0  12 -11   39.20    6.70
   1 -12  11  466.95   17.40
  -1 -12 -11  461.45   15.70
  -1  12  11  467.05   12.70
  -1  12  11  469.15   12.50
  -1 -12  11  478.95   12.50
   1  12  11  478.65   10.70
  -1 -12  11  451.55   15.10
  -1  12 -11  468.85   15.50
   1 -12 -11  463.25   17.50
   2 -12  11 1027.70   30.30
  -2  12  11 1041.80   23.30
  -2 -12 -11 1040.30   24.90
  -2  12 -11 1036.80   20.30
  -2 -12  11 1035.50   25.10
  -2 -12  11 1017.30   21.30
  -2  12 -11 1013.60   21.00
  -2  12 -11 1059.49   26.60
   2 -12 -11 1057.09   29.90
  -3 -12 -11    2.80    4.00
  -3  12  11    4.40    3.00
   3 -12  11   -3.10    5.90
  -3  12 -11    1.30    3.00
  -3  12 -11   -1.10    3.60
  -3  12 -11   -0.40    4.10
   3 -12 -11    3.00    6.20
  -4 -12 -11   13.70    5.60
   4 -12 -11   15.40    8.40
  -4  12 -11   17.70    4.30
  -4  12 -11    7.60    5.00
  -4  12 -11   10.00    6.50
  -4 -12  11   13.20    3.30
  -4 -12  11   20.10    2.70
   0 -13  11   17.00    3.70
   0  13 -11   17.60    4.50
   0  13  11   11.70    1.70
   0 -13 -11   19.80    5.10
  -1 -13 -11  362.06   14.00
  -1  13  11  362.56   11.80
   1 -13  11  383.16   15.80
  -1  13 -11  370.06   14.00
  -1 -13  11  358.16   13.50
   1 -13 -11  370.56   16.40
  -2 -13 -11    5.70    4.30
  -2  13  11    4.80    2.40
   2 -13  11   -3.20    5.20
  -2  13 -11    6.70    4.30
  -2 -13  11    9.70    3.10
   2 -13 -11   16.30    6.10
  -3 -13 -11   12.70    5.20
  -3  13  11    9.50    3.30
  -3  13 -11   19.00    6.20
  -3 -13  11    9.90    3.30
  -3 -13  11   13.10    2.50
   3 -13 -11   13.60    7.60
  -3  13 -11   16.50    3.20
   0  14  11    1.20    1.50
   0 -14 -11    6.40    4.70
   0  14 -11    4.90    3.80
   0  14  11   12.30    3.70
   0 -14  11    3.30    4.40
  -1 -14 -11    8.20    4.60
  -1  14  11    4.80    4.40
  -1  14  11    4.20    2.50
   1 -14  11   14.30    5.00
  -1  14 -11    8.00    4.40
  -1 -14  11   14.30    4.00
   1 -14 -11    9.70    5.90
   2 -14  11  127.09   13.20
  -2 -14 -11  142.79   10.40
  -2  14  11  149.99   12.70
  -2  14  11  134.89    6.70
  -2 -14  11  124.39    8.40
  -2 -14  11  148.89    6.30
  -2  14 -11  157.38   11.10
  -3 -14 -11    1.90    4.90
  -3  14  11    6.80    7.00
  -3 -14  11   -1.20    3.80
  -3  14 -11   -2.80    4.90
   3 -14 -11    5.20    8.20
   0  15 -11   15.90    4.50
   0 -15 -11   12.50    5.60
   0 -15  11    9.70    5.10
   0  15  11    8.20    3.70
  -1  15  11   51.49    4.50
  -1  15  11   44.20    8.40
   1 -15  11   65.89   10.40
  -1 -15 -11   55.99    9.50
  -1  15 -11   66.49    8.30
   1 -15 -11   66.29   11.30
  -1 -15  11   79.79    8.50
  -2  15  11   34.20    5.10
  -2  15  11   46.40    8.20
  -2 -15  11   59.19    6.30
   2 -15 -11   85.89   13.90
  -2  15 -11   66.89    9.70
   0 -16  11   -0.30    6.20
   0 -16 -11    4.00    6.40
   0  16 -11   12.10    4.30
   1 -16  11  125.19   13.90
  -1 -16 -11  137.59   11.80
   1 -16 -11  117.09   13.60
  -1  16 -11  129.59    9.70
  -1 -16  11  126.49   10.70
   0   0 -12 1864.41   35.50
   0   0  12 1822.72   36.10
   1   0  12  500.05   16.30
  -1   0 -12  508.95   13.70
  -1   0 -12  504.75   13.90
   1   0 -12  498.95   14.10
  -1   0  12  485.15   13.30
  -1   0  12  517.35   15.10
   2   0 -12   10.90    3.50
  -2   0 -12   12.20    3.30
  -2   0  12    6.90    1.90
   2   0  12   10.80    2.00
  -2   0 -12    9.20    2.90
  -3   0 -12  208.38    9.50
  -3   0 -12  219.58   10.50
   3   0  12  218.08   10.20
  -3   0  12  229.78    8.70
  -3   0 -12  228.38   10.10
   3   0 -12  241.18   11.70
  -4   0 -12  215.18   10.60
   4   0  12  238.38   12.20
  -4   0  12  219.38    9.20
   4   0 -12  233.48   13.10
  -4   0 -12  210.28   13.20
  -5   0 -12  305.87   15.40
  -5   0  12  295.27   12.50
   5   0  12  320.87   15.00
  -5   0 -12  309.57   15.00
  -6   0 -12   10.60    6.40
   6   0 -12    7.10    5.70
   0  -1  12  671.23   18.60
   0   1 -12  655.43   16.70
   0   1 -12  668.63   16.40
   0  -1 -12  667.03   16.60
   0   1  12  693.03   16.30
  -1   1  12  435.66   12.80
   1  -1  12  487.35   14.90
  -1  -1 -12  447.86   13.20
  -1   1  12  479.25   12.80
  -1  -1 -12  460.15   12.90
   1   1 -12  470.55   13.30
  -1  -1  12  465.45   12.70
   1   1  12  471.25   13.30
   1  -1 -12  475.95   13.90
  -1   1 -12  469.65   13.30
  -1   1 -12  460.85   13.20
  -2   1  12  176.48    7.20
  -2  -1 -12  166.38    8.40
   2   1 -12  183.28    9.00
   2  -1  12  174.88    8.30
  -2  -1 -12  181.18    8.00
  -2   1  12  177.68    7.20
   2   1  12  176.48    8.20
  -2  -1  12  178.78    7.00
   2  -1 -12  170.98    9.30
  -2  -1  12  176.18    7.20
  -2   1 -12  169.38    8.20
  -2   1 -12  171.88    8.30
  -3  -1 -12  355.36   13.00
  -3   1  12  357.46   11.60
  -3  -1 -12  353.46   12.40
   3   1 -12  354.06   13.90
   3  -1  12  359.36   14.10
  -3  -1  12  361.26   11.40
  -3   1 -12  343.07   12.90
   3   1  12  367.66   13.60
   3  -1 -12  360.76   14.50
  -3   1 -12  359.76   13.00
  -3   1 -12  344.97   12.90
   4  -1  12   86.89    7.80
  -4  -1 -12   81.09    8.20
   4   1 -12   88.59    9.80
  -4   1  12   86.09    5.80
  -4  -1 -12   94.59    6.70
  -4  -1  12   78.19    5.60
  -4   1 -12   87.59    8.80
   4   1  12   89.09    7.60
  -4   1 -12   88.49    7.00
   4  -1 -12   88.09   10.30
  -5  -1 -12  108.09   10.60
   5   1 -12  101.89   10.70
   5  -1  12  108.79   10.10
  -5  -1 -12  100.79   10.00
  -5   1  12   89.09    8.10
   5   1  12   75.09    9.30
  -5  -1  12   88.19    7.30
  -5   1 -12  111.19   11.00
   5  -1 -12  122.69   12.50
  -5   1 -12  119.39   10.70
   6   1 -12   18.20    5.70
  -6  -1 -12   16.50    6.40
  -6   1 -12   25.30    7.20
   6  -1 -12   14.70    7.00
   0   2 -12  602.64   15.90
   0   2  12  622.74   15.20
   0  -2  12  639.14   16.60
   0  -2 -12  618.94   15.90
   0  -2  12  614.44   16.30
   0   2 -12  620.44   15.30
  -1   2  12  180.58    8.30
  -1  -2 -12  210.08    8.60
   1   2 -12  200.78    8.30
  -1  -2 -12  199.58    8.20
  -1   2  12  206.38    7.60
   1  -2  12  202.28    8.30
  -1  -2  12  197.48    8.00
  -1   2 -12  201.48    8.50
   1   2  12  208.98    7.90
  -1  -2  12  210.08    7.80
  -1   2 -12  210.98    8.40
   1  -2 -12  207.78    9.00
   2   2 -12  280.77   10.80
  -2  -2 -12  272.37    9.80
  -2  -2 -12  283.87   10.80
  -2   2  12  276.37    9.60
   2  -2  12  291.97   11.40
  -2  -2  12  286.27    9.60
   2   2  12  288.07   12.50
  -2   2 -12  275.77   10.50
  -2   2 -12  277.57   10.60
   2  -2 -12  262.47   11.60
  -2  -2  12  284.07    9.20
  -3  -2 -12  274.87   11.60
  -3  -2 -12  297.17   11.00
   3  -2  12  297.87   12.80
   3   2 -12  283.87   12.20
  -3   2  12  294.87   10.20
   3   2  12  298.37   11.90
  -3  -2  12  285.77   10.20
  -3   2 -12  299.97   12.20
   3  -2 -12  302.67   13.80
  -3   2 -12  282.57   11.70
  -3   2 -12  297.37   11.90
  -3  -2  12  302.77   10.10
   4  -2  12  201.48   11.80
  -4  -2 -12  190.58   11.20
  -4  -2 -12  182.98    9.60
  -4  -2 -12  201.98   10.40
  -4   2  12  209.38    8.90
   4   2 -12  198.98   11.50
   4   2  12  183.08   10.40
  -4   2 -12  192.68   10.40
  -4  -2  12  181.38    8.30
  -4   2 -12  189.88   11.50
   5   2 -12   49.20    8.60
   5  -2  12   65.49   10.20
  -5  -2 -12   52.09    8.20
  -5  -2  12   32.80    6.20
   5   2  12   39.90    5.30
  -5   2 -12   32.30    6.40
  -5   2 -12   33.60    5.80
   5  -2 -12   44.10    8.20
   6   2 -12  213.28   12.30
  -6  -2 -12  219.78   14.60
  -6   2 -12  219.88   16.00
   6  -2 -12  214.08   16.70
   0  -3  12   83.39    4.80
   0  -3  12   91.49    4.90
   0   3  12   90.19    4.60
  -1   3  12  492.75   13.10
   1   3 -12  461.35   12.80
   1  -3  12  498.85   14.60
  -1  -3 -12  458.95   12.70
  -1   3  12  388.86   16.30
  -1  -3  12  477.45   12.80
   1  -3 -12  477.45   14.30
   1   3  12  486.35   13.20
  -1  -3  12  476.25   13.10
  -1   3 -12  482.65   13.90
  -1   3 -12  474.25   13.20
  -2   3  12  641.24   16.40
   2   3 -12  606.74   16.60
  -2  -3 -12  604.24   15.40
   2  -3  12  637.74   18.90
  -2  -3 -12  614.14   16.70
  -2   3 -12  607.14   16.30
  -2   3 -12  606.64   16.90
  -2   3 -12  649.93   17.80
   2   3  12  631.24   17.20
  -2  -3  12  621.84   15.80
  -2  -3  12  623.04   16.00
   2  -3 -12  628.54   18.40
  -3  -3 -12  510.95   16.10
   3  -3  12  514.45   18.20
  -3  -3 -12  507.35   14.50
  -3   3  12  532.85   15.20
   3   3 -12  535.75   16.20
  -3  -3  12  518.85   14.20
   3  -3 -12  531.95   18.50
   3   3  12  520.25   16.50
  -3  -3  12  521.45   14.70
  -3   3 -12  507.45   16.80
  -3   3 -12  514.75   16.60
  -3   3 -12  510.55   15.90
  -4  -3 -12   27.10    5.30
  -4  -3 -12   23.40    4.40
   4  -3  12   25.60    4.40
   4   3 -12   26.00    5.20
  -4   3 -12   31.40    6.10
   4   3  12   27.50    3.70
  -4   3 -12   29.40    4.20
  -4   3 -12   28.10    5.30
   4  -3 -12   24.70    6.20
   5  -3  12  119.49   13.20
  -5  -3 -12  117.39    9.60
  -5  -3 -12  106.99   10.20
   5   3 -12  132.99    9.00
   5   3  12   96.29    9.40
   5  -3 -12  128.79   13.30
  -5   3 -12  127.19   11.50
  -5   3 -12  134.29   11.70
  -5  -3  12  110.69    7.50
  -6  -3 -12   92.69   11.60
   6   3 -12   91.99    8.40
  -6   3 -12  101.99   13.80
   6  -3 -12   99.09   14.90
   0   4  12   25.80    2.80
   0  -4  12   24.00    2.80
   0  -4 -12   20.20    3.60
   0   4 -12   23.10    4.00
   0   4  12   27.50    2.80
   0  -4  12   30.20    3.00
   0   4 -12   25.60    4.90
   1  -4  12  286.77   10.70
  -1  -4 -12  271.77   10.30
   1   4 -12  271.57    9.40
  -1   4  12  282.27    9.30
   1   4  12  279.47    9.10
  -1  -4  12  279.07    9.40
  -1   4 -12  277.97    9.50
  -1   4 -12  278.17   10.30
  -1  -4  12  280.57    8.90
  -1   4 -12  270.17    9.80
   1  -4 -12  268.47   10.80
  -2  -4 -12  104.69    7.20
   2   4 -12   96.39    6.70
   2  -4  12  109.39    7.00
  -2   4  12   97.99    5.40
  -2  -4 -12   92.79    6.10
   2   4  12   97.29    5.60
  -2   4 -12  102.19    6.30
  -2   4 -12   97.29    6.70
   2  -4 -12  106.69    8.40
  -2   4 -12  100.39    7.50
  -2  -4  12   92.19    5.20
  -3  -4 -12   76.19    8.70
  -3   4  12   69.99    5.00
  -3  -4 -12   77.39    6.40
   3  -4  12   82.39    7.00
   3   4 -12   69.69    7.00
   3   4  12   76.29    6.50
  -3   4 -12   71.19    7.30
   3  -4 -12   67.29   11.90
  -3  -4  12   81.79    4.80
  -3   4 -12   81.29    6.50
  -3  -4  12   87.59    5.20
  -3   4 -12   71.09    9.30
   4  -4  12  424.96   17.70
   4   4 -12  405.06   13.30
  -4   4  12  406.16   13.50
  -4  -4 -12  417.26   15.50
  -4  -4 -12  418.46   13.60
  -4  -4  12  407.86   13.20
  -4   4 -12  412.96   15.80
  -4   4 -12  422.16   15.60
   4  -4 -12  409.06   18.10
  -4   4 -12  442.36   17.00
  -4  -4  12  411.06   13.10
   4   4  12  442.56   15.70
   5  -4  12  110.99   15.60
  -5  -4 -12   79.59    8.90
   5   4 -12   76.29    6.80
  -5  -4 -12   99.89    9.70
  -5   4 -12  108.59   11.40
  -5  -4  12   86.89    6.80
   5   4  12   69.29    8.70
   5  -4 -12   97.89   13.20
  -5   4 -12  105.19   14.70
  -6  -4 -12   33.50    7.00
   6  -4 -12   30.80    9.20
  -6   4 -12   34.70    8.70
   0   5  12   42.00    3.40
   0  -5  12   39.90    3.70
   0  -5  12   43.80    3.60
   0   5 -12   41.50    4.30
   0   5 -12   52.99    5.60
   0   5  12   44.00    3.40
   0   5 -12   36.90    3.40
   0  -5 -12   43.50    5.20
  -1  -5 -12  901.31   21.20
  -1   5  12  933.01   20.90
   1  -5  12  898.11   23.00
   1   5 -12  885.21   19.60
  -1   5 -12  889.51   20.10
  -1  -5  12  928.01   20.10
   1  -5 -12  914.11   22.50
   1   5  12  914.21   20.20
  -1   5 -12  902.51   21.60
  -1   5 -12  940.11   22.20
  -1  -5  12  916.01   21.20
  -2   5  12   26.90    3.30
  -2  -5 -12   24.00    4.20
   2  -5  12   17.10    3.00
   2   5 -12   16.40    3.40
  -2  -5 -12   24.20    3.70
  -2  -5  12   15.80    3.50
  -2   5 -12   22.40    3.80
  -2   5 -12   21.60    3.10
  -2  -5  12   22.70    3.00
   2   5  12   18.40    3.20
   2  -5 -12   24.90    5.00
  -2   5 -12   24.10    4.50
  -3   5  12    3.40    2.00
   3   5 -12    3.30    2.80
   3  -5  12    3.10    3.20
  -3  -5 -12    4.90    3.00
  -3   5 -12    5.50    4.20
  -3  -5  12    5.90    1.90
  -3   5 -12    1.60    2.90
   3  -5 -12    2.30    4.20
  -3   5 -12    2.90    3.20
  -3  -5  12    6.80    1.80
   3   5  12    3.10    2.40
   4   5 -12  111.19    5.80
  -4  -5 -12  121.59    9.40
  -4  -5 -12  120.29    7.70
   4  -5  12   99.59    9.50
  -4   5  12  104.59    6.60
  -4   5 -12  115.79   10.70
  -4  -5  12  108.19    6.20
   4   5  12  113.79    7.90
  -4   5 -12  117.09    8.50
  -4  -5  12  118.59    6.60
   4  -5 -12  116.39   12.00
  -4   5 -12  128.99    9.40
  -5  -5 -12  101.09    9.60
   5  -5 -12   77.59   13.10
  -5  -5  12   82.79    7.60
  -5  -5  12   82.49    7.00
  -5   5 -12   90.39   11.10
   5   5  12   60.19    8.40
   0   6 -12   33.90    4.00
   0   6 -12   28.40    3.00
   0   6  12   27.60    2.70
   0  -6 -12   32.40    5.00
   0  -6  12   25.90    3.70
   0   6  12   24.80    2.70
   0   6 -12   30.90    5.20
   0  -6  12   27.40    3.30
  -1   6  12   63.89    5.80
   1   6 -12   71.19    3.70
  -1  -6 -12   69.29    6.30
   1  -6  12   62.99    5.20
   1   6 -12   67.49    4.90
  -1   6  12   77.09    4.60
  -1   6 -12   77.59    6.50
  -1   6 -12   80.09    5.70
  -1   6 -12   72.39    5.20
   1   6  12   77.19    4.40
  -1  -6  12   79.09    4.80
  -1  -6  12   75.49    4.40
   1  -6 -12   78.69    7.00
   2  -6  12   48.70    5.60
   2   6 -12   51.19    2.60
  -2  -6 -12   41.90    5.30
  -2  -6 -12   51.39    6.10
   2   6 -12   45.50    4.50
  -2   6  12   42.90    4.00
  -2   6 -12   49.30    5.60
  -2   6 -12   49.60    6.60
   2  -6 -12   42.80    7.10
  -2   6 -12   42.70    4.80
  -2  -6  12   48.60    3.80
  -2  -6  12   47.80    3.80
   2   6  12   44.30    4.20
   3  -6  12  257.57   13.10
  -3  -6 -12  248.78   12.50
  -3   6  12  275.67   10.10
  -3  -6 -12  255.37    9.40
  -3   6 -12  272.07   12.60
   3   6  12  268.97   10.60
  -3  -6  12  273.57    9.70
   3  -6 -12  249.18   13.80
  -3  -6  12  269.97    9.10
  -3   6 -12  258.57   11.10
  -3   6 -12  278.17   11.70
  -4   6  12  177.08    8.90
  -4  -6 -12  173.08   10.90
   4  -6  12  167.58   11.90
  -4  -6 -12  170.98    8.60
  -4  -6  12  163.08    7.80
   4   6  12  156.28    8.80
  -4   6 -12  156.58   10.20
  -4   6 -12  164.98   12.40
  -4   6 -12  160.98   10.10
   4  -6 -12  173.68   13.40
  -4  -6  12  168.18    7.40
  -5  -6 -12   32.70    5.20
  -5  -6 -12   22.90    6.40
  -5  -6  12   38.90    6.90
  -5   6 -12   28.10    6.70
  -5  -6  12   26.70    4.00
   5  -6 -12   23.00    7.50
   0  -7 -12  164.08    8.80
   0   7  12  173.58    6.90
   0   7 -12  158.98    6.50
   0  -7  12  173.48    7.90
   0   7  12  165.38    6.40
   0   7 -12  172.28    6.60
   0   7 -12  158.08    8.40
  -1  -7 -12  163.58    8.40
  -1   7  12  160.08    6.70
   1   7 -12  160.58    5.00
   1  -7  12  144.79    7.80
  -1   7  12  129.09    7.00
   1   7 -12  151.18    5.80
  -1  -7  12  155.68    6.40
   1   7  12  154.78    6.10
  -1   7 -12  160.28    8.60
   1  -7 -12  159.08    9.10
  -1   7 -12  155.78    7.00
  -1   7 -12  151.38    7.20
  -1  -7  12  155.08    7.10
  -2   7  12 1154.18   25.40
   2  -7  12 1103.19   29.90
  -2  -7 -12 1121.79   25.60
  -2   7 -12 1138.89   24.70
  -2  -7  12 1142.89   25.30
  -2   7 -12 1072.19   29.80
   2   7  12 1178.18   25.20
  -2   7 -12 1178.98   27.50
  -2  -7  12 1139.19   23.80
   2  -7 -12 1097.59   28.60
  -3  -7 -12  102.99    8.50
  -3  -7 -12  111.39    6.70
   3  -7  12   96.69    8.90
  -3   7  12  112.89    6.40
   3  -7 -12  104.79   10.80
  -3   7 -12  100.29    8.10
  -3  -7  12  100.89    5.20
  -3  -7  12  100.49    5.90
   3   7  12   98.59    6.30
  -3   7 -12  107.19    7.40
  -3   7 -12  113.29    9.30
   4  -7  12  342.57   18.30
  -4  -7 -12  342.47   14.40
  -4  -7 -12  373.36   11.70
  -4   7  12  345.87   13.10
   4  -7 -12  364.86   18.50
  -4   7 -12  335.87   14.40
  -4   7 -12  354.56   14.30
  -4  -7  12  347.97   11.90
  -4  -7  12  367.26   11.50
  -4   7 -12  365.46   16.40
  -5  -7 -12  110.19   11.30
  -5  -7 -12  112.39    8.40
  -5   7 -12  107.89   12.80
  -5  -7  12   97.19    7.50
  -5  -7  12  100.49    8.10
   5  -7 -12  113.39   14.60
   0  -8  12   58.49    4.60
   0   8 -12   47.90    4.00
   0   8 -12   51.39    6.20
   0  -8 -12   56.49    6.40
   0   8 -12   49.90    3.40
   0   8  12   53.09    3.90
   0  -8  12   45.80    4.70
   0   8  12   54.29    3.60
   1  -8  12  199.18    9.70
  -1  -8 -12  195.18    9.40
  -1   8  12  182.38    7.30
  -1   8  12  201.18    7.70
  -1   8 -12  199.38    8.10
  -1   8 -12  187.88    7.50
   1  -8 -12  186.28   12.70
  -1   8 -12  195.68    9.60
  -1  -8  12  195.08    8.30
   1   8  12  197.58    6.90
  -1  -8  12  204.78    7.30
  -2   8  12   69.49    5.00
   2  -8  12   61.49    6.50
  -2  -8 -12   76.49    7.20
  -2  -8  12   62.79    4.60
  -2   8 -12   69.19    6.00
  -2   8 -12   64.09    7.40
  -2  -8  12   70.89    4.40
   2  -8 -12   60.09    8.60
  -2   8 -12   66.49    5.50
   2   8  12   64.89    4.40
  -3  -8 -12  458.95   15.30
  -3   8  12  457.45   14.10
   3  -8  12  457.65   18.50
  -3  -8 -12  452.75   12.40
  -3   8 -12  462.15   16.10
  -3   8 -12  453.15   14.50
   3  -8 -12  418.56   18.50
  -3  -8  12  460.45   13.60
   3   8  12  455.05   14.00
  -3  -8  12  453.45   12.20
  -3   8 -12  459.85   16.70
  -4  -8 -12  261.87   12.70
  -4   8  12  235.18   11.10
  -4  -8 -12  276.67    9.70
  -4  -8  12  268.37    9.50
  -4   8 -12  265.07   12.60
  -4   8 -12  259.27   14.70
   4   8  12  277.37   11.00
  -4   8 -12  253.27   12.60
   4  -8 -12  250.07   16.40
  -4  -8  12  261.17   10.00
  -5  -8 -12   57.69    9.80
  -5  -8 -12   54.29    7.20
  -5  -8  12   40.30    4.60
  -5  -8  12   40.40    7.20
   5  -8 -12   49.70    9.80
  -5   8 -12   56.69    9.10
  -5   8 -12   63.99   10.20
   0  -9 -12    9.30    3.70
   0  -9  12   13.20    2.60
   0   9 -12   12.40    3.80
  -1  -9 -12  454.25   14.80
  -1   9  12  444.16   12.20
  -1   9  12  482.35   13.20
   1  -9  12  465.05   16.40
  -1  -9  12  446.56   12.10
  -1   9 -12  441.56   12.40
   1  -9 -12  448.26   15.70
  -1  -9  12  449.95   14.20
  -1   9 -12  452.75   11.50
   1   9  12  449.26   11.60
  -2   9  12  180.68    7.80
   2  -9  12  191.48   10.80
  -2  -9  12  181.08    8.00
  -2  -9  12  175.68    6.70
   2   9  12  171.98    7.00
   2  -9 -12  185.48   11.70
  -2   9 -12  189.48    8.30
  -2   9 -12  185.08   10.30
  -3   9  12    6.90    2.50
  -3  -9 -12   13.10    4.40
  -3   9 -12   15.70    4.10
   3  -9 -12   14.60    6.20
  -3   9 -12   12.20    4.70
   3   9  12   13.00    2.90
  -3   9 -12   17.20    3.60
  -3  -9  12   12.80    2.10
  -3  -9  12   17.60    2.90
  -4  -9 -12   18.90    5.40
  -4  -9 -12   32.50    5.50
  -4   9  12   20.10    4.80
   4  -9 -12   24.30    7.70
  -4  -9  12   20.60    3.00
  -4   9 -12   21.60    5.30
  -4   9 -12   24.10    6.80
  -4  -9  12   23.20    3.10
  -5  -9 -12   52.79   10.30
  -5  -9 -12   65.19    6.60
  -5  -9  12   61.29    7.60
  -5   9 -12   59.59   10.20
  -5   9 -12   45.30    8.90
   5  -9 -12   55.79   10.60
  -5  -9  12   45.80    6.90
   0  10  12  753.62   16.30
   0 -10 -12  705.83   20.20
   0  10 -12  699.03   20.90
   0 -10  12  715.63   20.80
  -1  10  12  221.88    8.20
  -1 -10 -12  210.38   16.60
   1 -10  12  227.58   11.20
  -1  10  12  225.98    7.70
   1  10  12  218.68    7.10
   1 -10 -12  225.28   11.90
  -1  10 -12  231.98   10.80
  -1  10 -12  217.58    7.00
  -1  10 -12  223.78    7.10
  -1 -10  12  224.78    8.10
  -1 -10  12  226.18    9.70
  -2 -10 -12  119.79    8.90
   2 -10  12  128.09    9.10
  -2  10  12  131.29    6.40
  -2 -10  12  116.99    5.30
  -2 -10  12  125.29    6.70
  -2  10 -12  113.39    6.70
  -2  10 -12  106.19    6.70
   2 -10 -12  121.89   11.00
   2  10  12  119.29    5.50
  -2  10 -12  121.79    9.00
   3 -10  12    9.80    5.70
  -3 -10 -12    6.10    3.90
  -3 -10  12    1.60    2.00
   3 -10 -12    6.90    5.50
  -3 -10  12    2.90    2.40
   3  10  12    1.20    2.70
  -3  10 -12    4.40    3.20
  -3  10 -12    2.10    3.80
  -3  10 -12    5.10    4.50
  -4 -10 -12   46.70    8.60
  -4  10 -12   27.50    5.30
  -4 -10  12   28.40    4.90
   4 -10 -12   26.30    8.20
  -4 -10  12   32.70    4.70
  -4  10 -12   29.30    5.20
  -4  10 -12   23.30    6.70
   0  11 -12  374.36   14.20
   0 -11  12  366.16   14.00
   0 -11 -12  368.26   14.40
   0  11  12  370.46    9.90
  -1  11  12   11.80    2.10
  -1  11  12    8.50    2.00
  -1 -11 -12   11.60    4.30
   1 -11  12    8.00    3.60
   1 -11 -12   11.30    4.70
  -1 -11  12   15.30    2.70
  -1  11 -12   14.90    4.70
   1  11  12   13.00    1.80
  -2  11  12   65.59    5.10
   2 -11  12   52.29    8.50
  -2 -11 -12   65.19    8.10
  -2  11 -12   75.19    5.50
  -2  11 -12   75.19    8.40
   2 -11 -12   69.59   10.50
   2  11  12   66.69    4.30
  -2 -11  12   70.29    5.50
  -2  11 -12   63.89    5.30
  -2 -11  12   71.19    4.50
  -3  11  12   78.59    6.10
  -3 -11 -12   77.49    8.40
   3 -11  12   94.39   12.30
  -3  11 -12   90.69    7.10
  -3 -11  12   82.99    4.90
  -3  11 -12   92.49    9.40
  -3 -11  12   78.79    6.10
  -3  11 -12   75.49    7.20
   3 -11 -12   97.09   12.80
  -4 -11 -12  169.88   11.60
  -4 -11  12  154.08    6.90
  -4  11 -12  159.58    9.80
  -4  11 -12  167.28   12.80
  -4 -11  12  135.09    7.90
  -4  11 -12  128.69   10.60
   4 -11 -12  149.39   17.40
   0  12  12 1008.90   20.70
   0 -12 -12 1014.10   26.20
   0 -12  12 1041.90   27.90
   0  12 -12 1028.20   25.10
  -1  12  12  245.38    8.60
   1 -12  12  227.88   12.20
  -1  12  12  232.08    7.80
  -1 -12 -12  253.77   11.70
  -1 -12  12  225.38   10.50
  -1 -12  12  222.88    9.30
   1  12  12  239.98    7.00
   1 -12 -12  248.48   13.80
  -1  12 -12  244.88   11.70
  -2  12  12   60.69    5.10
  -2 -12 -12   89.19    8.60
   2 -12  12   93.69   10.30
  -2  12 -12   74.79    4.90
   2 -12 -12   74.59   11.50
  -2 -12  12   68.29    6.10
  -2  12 -12   85.79    4.70
  -2 -12  12   75.39    5.20
  -2  12 -12   89.09    9.30
  -3 -12 -12   66.59    8.80
  -3  12  12   77.49    6.50
  -3  12 -12   60.69    7.10
  -3 -12  12   74.99    6.50
  -3 -12  12   92.49    5.20
  -3  12 -12   93.29    9.70
  -3  12 -12   79.49    6.70
   3 -12 -12   81.29   13.30
  -4 -12 -12   61.39    9.70
  -4 -12  12   31.60    6.10
  -4  12 -12   52.99    8.70
  -4  12 -12   45.70    7.20
  -4  12 -12   34.80    5.70
   4 -12 -12   35.60   10.10
   0  13  12  260.97    7.60
   0  13 -12  276.47   12.50
   0 -13  12  248.18   12.40
   0 -13 -12  295.27   13.80
  -1  13  12   43.80    4.50
   1 -13  12   55.39    8.10
  -1 -13 -12   56.39    8.40
  -1 -13  12   37.40    6.50
   1 -13 -12   63.79   10.50
  -1  13 -12   53.29    7.90
   2 -13  12  355.36   18.70
  -2 -13 -12  369.96   14.50
  -2  13  12  364.86   11.50
  -2 -13  12  353.36   13.40
  -2  13 -12  368.66   15.30
   2 -13 -12  392.56   19.30
  -3 -13 -12    8.10    5.10
  -3  13  12    1.10    3.50
  -3  13 -12   13.50    5.70
  -3  13 -12    8.70    3.20
   3 -13 -12   10.70    7.40
  -3 -13  12   10.10    2.50
   0 -14 -12   12.40    5.30
   0 -14  12    9.40    4.70
   0  14 -12   14.80    4.60
   1 -14  12   82.29   10.90
  -1  14  12   88.79    5.20
  -1 -14  12  117.79    8.90
   1 -14 -12  117.69   12.80
  -1  14 -12  117.59    9.80
  -2 -14 -12  136.29   11.00
  -2  14  12  108.89    6.50
  -2 -14  12   95.89    8.40
  -2  14 -12  128.09   10.90
  -2 -14  12  109.09    7.50
   0 -15  12   29.20    5.80
   0  15 -12   45.00    8.00
   0  15  12   26.30    5.10
   0 -15 -12   35.00    7.00
  -1  15  12   78.39    6.80
  -1  15  12  106.99   10.20
  -1 -15 -12   83.99   10.90
   1 -15  12   79.99   12.60
   1 -15 -12   97.59   12.70
  -1 -15  12   96.29    9.50
  -1  15 -12   85.69    9.50
   0   0  13   63.69    4.00
   1   0 -13 1978.00   39.10
   1   0  13 2007.40   39.80
  -1   0 -13 1943.21   38.50
  -1   0  13 2016.40   38.60
  -1   0  13 2014.10   38.50
  -1   0 -13 1969.70   38.40
  -2   0 -13 1488.05   32.00
   2   0 -13 1518.45   33.40
   2   0  13 1586.94   34.70
  -2   0  13 1550.24   32.00
  -2   0 -13 1549.64   31.80
  -2   0  13 1596.04   32.10
   3   0 -13  206.58   11.60
  -3   0 -13  208.78   10.40
  -3   0  13  210.48    8.60
   3   0  13  209.98   10.60
  -3   0 -13  212.08   10.10
  -4   0 -13   10.50    4.10
  -4   0 -13   13.60    3.40
   4   0 -13    5.00    4.80
   4   0  13    8.50    4.00
  -4   0  13   11.70    2.50
  -4   0 -13    7.50    4.40
   5   0  13   31.00    6.10
   5   0 -13   28.10    6.90
  -5   0 -13   23.70    5.90
   6   0 -13  267.57   15.80
  -6   0 -13  259.07   16.10
   0  -1  13  130.59    6.20
   0   1  13  127.19    6.00
   0   1  13  134.79    6.00
   0  -1  13  127.69    6.10
   0   1 -13  127.59    6.90
   0  -1 -13  132.99    7.40
  -1   1  13  557.64   14.60
  -1   1  13  565.24   14.80
   1   1 -13  548.45   15.30
   1  -1  13  564.54   15.90
  -1  -1 -13  556.94   15.10
  -1  -1 -13  550.94   15.40
  -1  -1  13  559.44   14.60
  -1   1 -13  547.05   15.20
   1  -1 -13  565.24   15.90
   1   1  13  568.84   15.40
  -1  -1  13  563.44   14.90
  -1   1 -13  547.05   15.20
  -2   1  13  358.66   11.70
   2   1 -13  371.26   13.40
  -2   1  13  379.06   11.70
  -2  -1 -13  382.16   12.30
  -2  -1 -13  370.36   12.70
   2  -1  13  394.86   13.60
  -2  -1  13  388.06   12.10
   2   1  13  390.96   13.10
  -2   1 -13  384.56   12.70
  -2   1 -13  361.96   12.70
   2  -1 -13  396.56   14.20
  -2  -1  13  383.36   11.60
   3   1 -13  232.08   11.90
  -3   1  13  218.68    8.80
  -3  -1 -13  214.08   10.50
  -3  -1 -13  230.58   10.30
   3  -1  13  227.38   11.10
  -3   1 -13  237.58   10.90
   3  -1 -13  229.08   12.40
  -3   1 -13  202.28    9.80
  -3  -1  13  229.98    8.80
  -3  -1  13  226.58    9.10
  -3   1 -13  214.78   10.90
   3   1  13  232.68   10.60
  -4  -1 -13   64.39    7.70
  -4  -1 -13   77.49    6.50
   4   1 -13   67.99    9.40
  -4   1  13   65.29    5.20
   4  -1  13   66.99    7.60
  -4  -1 -13   67.19    8.40
  -4   1 -13   60.99    6.70
  -4   1 -13   71.89    8.50
   4   1  13   66.59    7.30
  -4   1 -13   68.29    8.00
  -4  -1  13   68.89    5.40
  -5   1  13   10.50    4.90
   5  -1  13   13.40    6.30
   5   1 -13   26.10    6.30
  -5  -1 -13   17.60    5.50
   5   1  13   20.90    5.50
   5  -1 -13   15.10    6.90
  -5   1 -13   17.50    6.20
  -6  -1 -13   23.20    6.70
   6   1 -13   29.20    6.30
   6  -1 -13   33.40    7.80
  -6   1 -13   21.20    7.80
   0   2  13    2.90    1.40
   0   2  13    3.60    1.30
   0  -2 -13    0.00    2.40
   0   2 -13    5.10    3.00
   0   2 -13    2.70    2.10
   0  -2  13    0.80    1.30
   1   2 -13  282.67   10.40
   1  -2  13  297.67   10.80
  -1  -2 -13  291.67   10.40
  -1   2  13  295.17    9.80
  -1   2  13  293.67    9.70
  -1  -2 -13  284.27   10.60
  -1   2 -13  275.47   10.20
   1  -2 -13  285.07   10.90
  -1  -2  13  291.47    9.50
  -1   2 -13  271.47   10.40
   1   2  13  279.07   10.00
  -1  -2  13  289.07    9.70
   2   2 -13 1060.39   25.00
   2  -2  13 1056.49   26.90
  -2   2  13 1073.09   24.10
  -2  -2 -13 1055.19   24.60
  -2   2  13 1086.49   24.20
  -2  -2 -13 1054.99   23.50
   2  -2 -13 1056.39   26.10
  -2  -2  13 1050.69   23.80
   2   2  13 1071.19   25.50
  -2   2 -13 1065.39   24.40
  -2  -2  13 1083.69   23.60
  -2   2 -13 1015.20   23.90
   3  -2  13  675.13   21.60
  -3  -2 -13  669.33   17.70
  -3   2  13  649.04   17.70
  -3  -2 -13  654.33   18.70
   3   2 -13  664.03   19.70
  -3  -2  13  672.23   17.50
   3  -2 -13  645.54   21.00
  -3  -2  13  677.93   17.90
  -3   2 -13  637.34   19.20
   3   2  13  687.53   20.50
  -3   2 -13  698.33   20.30
   4   2 -13   88.59    9.20
  -4  -2 -13   61.99    6.60
  -4  -2 -13   83.89    8.60
   4  -2  13   94.09    8.80
  -4   2  13   66.49    5.90
  -4   2 -13   90.69    8.50
  -4   2 -13   90.49    9.00
   4   2  13   97.69    7.80
   4  -2 -13   94.19   10.80
  -4  -2  13  104.49    6.20
  -4   2 -13  105.49    8.00
   5   2 -13  313.57   14.30
  -5  -2 -13  296.27   13.60
   5  -2  13  288.57   17.40
   5   2  13  318.77   15.20
  -5   2 -13  325.67   16.10
  -5  -2  13  276.37   12.60
   5  -2 -13  327.27   17.90
   6   2 -13   64.69    9.60
  -6  -2 -13   72.49   11.10
   6  -2 -13   55.59    9.90
  -6   2 -13   76.49   13.40
   0   3  13  201.18    8.90
   0  -3 -13  228.38    9.40
   0   3 -13  228.28    9.60
   0  -3  13  228.88    8.30
   0   3  13  225.78    8.20
   0   3 -13  211.08    8.60
   0  -3  13  217.68    8.50
   1  -3  13  324.17   11.50
  -1   3  13  318.57   10.10
  -1  -3 -13  297.57   11.10
   1   3 -13  307.57   10.60
  -1  -3 -13  304.67   10.80
  -1   3  13  319.77   10.40
   1  -3 -13  313.57   11.80
  -1   3 -13  292.87   10.50
  -1  -3  13  318.87    9.90
  -1   3 -13  308.97   11.20
  -1  -3  13  319.17   10.40
  -2   3  13   19.70    3.10
  -2  -3 -13   17.90    3.70
  -2  -3 -13   15.30    3.60
  -2   3  13   14.30    2.50
   2  -3  13   10.70    2.50
   2   3 -13   15.80    3.60
   2   3  13   17.70    3.10
  -2  -3  13   13.90    2.10
  -2   3 -13   12.10    3.60
   2  -3 -13   12.90    4.00
  -2   3 -13   16.70    2.80
  -2  -3  13   10.00    2.20
  -2   3 -13   16.10    4.10
   3   3 -13  118.59    8.80
   3  -3  13  116.19    8.30
  -3   3  13  115.29    6.60
  -3  -3 -13  124.09    7.70
  -3  -3 -13  114.79    8.70
  -3   3 -13  130.19    7.60
  -3  -3  13  111.49    6.00
   3   3  13  113.09    7.00
  -3   3 -13  115.69    8.80
  -3   3 -13  103.79    8.90
  -3  -3  13  113.89    6.30
  -4   3  13  350.26   12.50
  -4  -3 -13  359.06   14.70
   4  -3  13  367.16   16.30
   4   3 -13  361.76   14.20
  -4  -3 -13  369.86   13.30
  -4   3 -13  368.46   15.20
   4   3  13  366.96   15.00
  -4  -3  13  373.86   12.50
  -4  -3  13  364.16   12.30
  -4   3 -13  374.96   14.60
   4  -3 -13  377.46   17.40
  -4   3 -13  360.36   14.90
   5   3 -13  177.48   10.50
  -5  -3 -13  174.38   10.80
  -5  -3 -13  173.98   12.60
   5   3  13  169.28   11.10
  -5  -3  13  161.58    9.70
   5  -3 -13  172.08   15.00
  -5   3 -13  180.78   13.20
   0   4  13  267.47    9.20
   0  -4 -13  266.67   10.40
   0   4 -13  261.97   10.40
   0  -4  13  269.07    9.20
   0  -4  13  272.67   10.00
   0   4 -13  268.17    9.40
  -1   4  13 1046.20   23.30
   1  -4  13 1052.49   25.60
   1   4 -13 1017.20   22.70
  -1  -4 -13 1018.00   23.80
  -1   4  13 1056.59   22.90
  -1   4 -13 1011.70   23.60
   1  -4 -13 1021.00   24.50
   1   4  13 1020.20   22.80
  -1   4 -13 1033.50   24.10
  -1  -4  13 1027.40   23.30
  -1   4 -13 1015.30   22.60
  -1  -4  13 1030.50   22.40
  -2   4  13  367.56   11.90
   2   4 -13  366.86   12.40
  -2  -4 -13  370.16   11.70
   2  -4  13  376.66   14.30
  -2  -4 -13  357.26   12.70
   2  -4 -13  370.86   14.40
  -2  -4  13  372.16   11.20
  -2  -4  13  390.76   12.00
  -2   4 -13  365.96   13.30
  -2   4 -13  386.66   13.40
  -2   4 -13  374.86   12.40
   3  -4  13  132.19    9.10
   3   4 -13  127.49    8.50
  -3   4  13  125.59    6.60
  -3  -4 -13  126.69    9.10
  -3  -4 -13  124.39    7.80
  -3   4 -13  114.59    9.10
  -3   4 -13  131.79    9.30
  -3   4 -13  126.89    8.20
  -3  -4  13  123.29    6.70
  -3  -4  13  121.29    6.20
   3  -4 -13  119.69   10.40
   3   4  13  116.79    7.40
   4   4 -13  283.97   11.50
   4  -4  13  284.77   14.80
  -4  -4 -13  286.37   11.50
  -4  -4 -13  274.57   13.30
  -4   4  13  290.97   11.50
   4   4  13  276.77   12.80
  -4   4 -13  289.27   12.80
  -4  -4  13  265.97   10.40
  -4   4 -13  293.57   14.00
   4  -4 -13  281.97   16.00
  -4  -4  13  292.57   10.60
  -4   4 -13  276.77   13.00
   5   4 -13  272.27   10.70
  -5  -4 -13  276.77   14.40
  -5  -4 -13  271.67   12.70
  -5  -4  13  237.88   11.00
  -5   4 -13  268.67   15.70
   5  -4 -13  247.28   17.50
   5   4  13  230.58   12.90
   0  -5 -13  424.86   13.60
   0   5 -13  415.56   12.20
   0  -5  13  425.86   12.20
   0   5  13  420.96   12.30
   0   5 -13  408.56   13.40
   0   5 -13  402.66   11.80
   0  -5  13  417.06   13.30
   1  -5  13  242.08   10.20
  -1   5  13  249.48    9.00
  -1   5  13  241.38    8.50
  -1  -5 -13  254.27   10.30
   1   5 -13  248.38    9.30
   1  -5 -13  251.77   11.00
   1   5  13  240.38    8.50
  -1   5 -13  237.58    9.20
  -1   5 -13  241.38   10.30
  -1  -5  13  249.18    8.50
  -1  -5  13  245.68    9.30
   2   5 -13  486.05   13.90
  -2  -5 -13  485.95   15.30
  -2  -5 -13  504.35   13.90
  -2   5  13  480.85   14.20
   2  -5  13  504.45   17.50
   2   5  13  499.15   14.70
  -2   5 -13  503.05   16.00
  -2   5 -13  496.75   14.60
  -2  -5  13  493.85   13.40
  -2  -5  13  503.95   14.30
   3   5 -13  108.09    7.20
  -3  -5 -13  105.89    7.00
   3  -5  13  109.99    8.30
  -3  -5 -13  111.49    8.70
  -3   5  13  102.29    6.20
   3  -5 -13   98.29   10.20
  -3  -5  13  109.39    6.10
   3   5  13   99.49    6.70
  -3   5 -13  101.19    7.60
  -3   5 -13   82.39    9.60
  -3  -5  13   96.19    5.40
  -3   5 -13  112.09    9.10
   4  -5  13  496.65   21.10
  -4  -5 -13  539.85   17.80
   4   5 -13  532.45   13.50
  -4   5  13  524.45   16.80
  -4  -5 -13  539.15   15.50
  -4  -5  13  511.35   15.50
  -4   5 -13  563.74   19.40
   4   5  13  557.44   18.50
  -4   5 -13  536.85   17.80
  -4   5 -13  549.85   19.10
  -4  -5  13  539.15   15.40
   4  -5 -13  528.15   21.40
  -5  -5 -13  204.78   13.20
  -5  -5 -13  188.68   10.70
  -5   5 -13  193.18   12.70
  -5  -5  13  213.58   17.00
   5   5  13  180.88   11.20
  -5   5 -13  191.98   14.40
  -5  -5  13  168.48    9.60
   5  -5 -13  195.58   16.40
   0  -6  13  304.47   11.30
   0  -6 -13  317.47   11.90
   0   6 -13  326.47   12.00
   0   6 -13  323.07   10.30
   0   6  13  324.97   10.40
   0  -6  13  322.87   10.30
   0   6 -13  301.17    9.80
   0   6  13  309.27   10.00
  -1   6  13  420.16   12.50
   1  -6  13  401.86   14.30
   1   6 -13  415.06   11.00
   1   6 -13  396.26   11.60
  -1  -6 -13  409.96   13.60
  -1   6  13  422.86   11.90
  -1  -6  13  403.26   11.60
  -1  -6  13  406.66   12.80
   1  -6 -13  411.56   14.50
  -1   6 -13  415.96   12.20
   1   6  13  407.36   11.80
  -1   6 -13  419.66   13.30
  -1   6 -13  404.66   13.60
  -2   6  13  123.99    6.60
   2   6 -13  111.19    6.20
   2   6 -13  114.39    4.40
   2  -6  13  111.29    8.00
   2   6  13  112.69    6.20
  -2   6 -13  122.99    7.10
  -2  -6  13  116.39    5.60
  -2  -6  13  125.19    6.40
  -2   6 -13  116.69    8.50
  -2   6 -13  106.29    7.20
   2  -6 -13  105.29    9.30
  -3   6  13   16.40    2.70
  -3  -6 -13   29.50    5.40
   3  -6  13   25.50    4.40
  -3  -6 -13   21.00    4.50
  -3  -6  13   28.20    3.80
  -3   6 -13   22.80    5.20
   3  -6 -13   18.80    6.00
  -3  -6  13   33.70    4.00
  -3   6 -13   35.00    5.90
   4  -6  13   11.80    6.20
  -4  -6 -13   25.70    5.50
  -4   6  13   18.90    4.10
  -4  -6 -13   26.80    4.70
   4  -6 -13   26.20    6.70
  -4   6 -13   29.00    4.60
  -4  -6  13   19.20    2.90
  -4   6 -13   27.90    5.50
   4   6  13   16.70    4.00
  -4   6 -13   24.80    5.50
  -5  -6 -13   93.49   11.10
  -5   6 -13   81.99   10.00
  -5  -6  13   76.49    7.00
  -5   6 -13   55.69    9.10
   5   6  13   59.69    9.40
   5  -6 -13   82.89   14.00
   0   7 -13  250.47    8.70
   0  -7  13  259.67    9.10
   0  -7 -13  234.68   10.80
   0  -7  13  257.77   10.30
   0   7 -13  256.07    8.60
   0   7  13  246.58    8.30
   0   7 -13  258.77   10.90
   0   7  13  257.57    9.10
  -1  -7 -13  598.14   17.30
   1   7 -13  599.94   13.50
   1  -7  13  599.94   18.70
  -1   7  13  615.04   16.10
  -1   7  13  613.04   15.30
   1   7 -13  595.34   13.90
  -1  -7  13  601.34   14.90
  -1   7 -13  605.04   16.70
   1   7  13  596.14   14.90
  -1   7 -13  518.25   23.80
  -1  -7  13  614.54   16.80
   1  -7 -13  581.14   21.40
  -1   7 -13  595.94   15.00
  -2   7  13   74.69    5.20
  -2  -7 -13   62.09    7.40
   2  -7  13   65.59    6.70
  -2   7 -13   65.89    6.30
   2   7  13   61.59    4.80
  -2  -7  13   63.19    4.20
  -2  -7  13   74.69    4.90
  -2   7 -13   61.79    7.30
   2  -7 -13   58.39    8.30
  -2   7 -13   63.19    5.70
   3  -7  13  186.98   12.00
  -3   7  13  216.08    9.10
  -3  -7 -13  212.48   11.20
  -3  -7 -13  215.68    9.00
   3  -7 -13  210.48   13.20
  -3   7 -13  215.28   11.60
   3   7  13  199.48    9.30
  -3  -7  13  202.08    7.90
  -3   7 -13  222.18   10.60
  -3  -7  13  197.58    8.60
  -4   7  13  242.58   11.90
  -4  -7 -13  317.67   11.00
   4  -7  13  299.07   22.10
  -4  -7 -13  301.57   13.80
  -4  -7  13  298.77   11.00
  -4   7 -13  300.37   14.00
   4  -7 -13  314.77   17.60
  -4   7 -13  310.57   14.90
  -4  -7  13  304.57   10.40
   4   7  13  288.67   12.60
  -4   7 -13  306.77   13.60
  -5  -7 -13  116.49   12.30
  -5  -7 -13  114.89    8.60
  -5   7 -13  116.89   11.40
  -5   7 -13  103.79   13.70
   5  -7 -13  122.99   15.00
  -5  -7  13  112.19    7.90
   0  -8  13  495.55   15.70
   0  -8 -13  444.26   19.60
   0   8  13  475.95   12.50
   0   8  13  496.55   13.70
   0   8 -13  494.25   12.40
   0   8 -13  461.45   11.80
   0   8 -13  469.15   15.90
  -1   8  13  136.09    6.30
   1  -8  13  125.59    8.00
  -1   8  13  122.79    5.70
  -1   8 -13  120.59    6.60
  -1   8 -13  123.69    6.70
   1   8  13  131.39    5.90
  -1   8 -13  129.59    8.50
   1  -8 -13  128.39    9.30
  -1  -8  13  128.99    6.90
  -1  -8  13  132.79    5.80
  -2  -8 -13  134.49    9.00
   2  -8  13  132.39    9.30
  -2   8  13  133.19    6.90
   2  -8 -13  118.89   10.30
   2   8  13  122.99    6.40
  -2   8 -13  131.89    9.20
  -2   8 -13  132.49    7.60
  -2   8 -13  127.49    7.40
  -2  -8  13  124.19    6.70
  -2  -8  13  127.19    5.80
   3  -8  13   64.99    8.80
  -3   8  13   62.69    5.20
  -3  -8 -13   72.49    8.10
  -3  -8  13   68.99    5.40
  -3   8 -13   67.49    7.40
  -3   8 -13   62.79    9.90
  -3   8 -13   73.09    8.60
  -3  -8  13   64.79    4.60
   3  -8 -13   76.89   10.50
   3   8  13   57.29    6.00
  -4   8  13  152.28   13.50
  -4  -8 -13  125.99   10.90
  -4  -8 -13  139.29    8.20
  -4   8 -13  129.49    9.70
   4  -8 -13  136.39   13.80
  -4   8 -13  137.99   11.40
  -4   8 -13  122.39   10.00
  -4  -8  13  142.49    7.00
  -4  -8  13  128.59    7.40
  -5  -8 -13   25.90    6.60
  -5  -8 -13   23.40    5.00
  -5  -8  13   43.90    6.80
  -5   8 -13   31.90    6.50
   5  -8 -13   30.20    8.70
   0   9  13  589.54   14.40
   0  -9 -13  579.94   17.60
   0   9 -13  568.84   17.80
   0  -9  13  585.54   18.20
   0   9  13  616.94   15.70
  -1  -9 -13    1.70    3.40
   1  -9  13    9.50    3.10
  -1   9  13   -0.20    1.70
  -1   9  13    2.10    1.90
  -1   9 -13    1.60    2.20
  -1   9 -13    0.10    2.40
   1  -9 -13    5.20    4.10
  -1   9 -13    2.90    3.30
  -1  -9  13   -1.10    2.30
  -1  -9  13    3.00    1.60
   2  -9  13   37.50    6.90
  -2   9  13   52.59    4.70
  -2  -9 -13   38.80    7.10
  -2   9 -13   30.80    5.40
  -2  -9  13   42.70    3.80
  -2   9 -13   46.00    5.70
  -2  -9  13   43.30    4.60
   2  -9 -13   42.80    6.90
   2   9  13   53.99    4.30
  -2   9 -13   51.29    7.20
   3  -9  13  343.67   18.10
  -3   9  13  353.66   12.20
  -3  -9 -13  378.36   14.30
  -3  -9  13  371.56   11.10
  -3   9 -13  369.36   15.40
  -3   9 -13  386.16   14.40
  -3   9 -13  384.86   13.40
   3   9  13  381.66   12.50
  -3  -9  13  379.66   12.70
   3  -9 -13  367.56   18.40
  -4  -9 -13  197.08   12.10
  -4  -9 -13  175.98    8.60
  -4   9 -13  170.78   12.70
   4   9  13  178.58    9.40
  -4   9 -13  160.98   11.00
  -4   9 -13  170.88   10.80
  -4  -9  13  183.98    8.10
   4  -9 -13  185.98   16.00
  -4  -9  13  168.78    8.50
   0  10  13   47.80    3.50
   0 -10  13   38.50    5.30
   0 -10 -13   50.79    7.80
   0  10 -13   53.89    7.30
  -1 -10 -13  313.77   13.10
   1 -10  13  311.17   13.80
  -1  10  13  314.47    9.80
  -1  10  13  325.07   10.60
  -1 -10  13  318.87   12.30
  -1  10 -13  325.47    9.50
  -1 -10  13  328.57   10.10
  -1  10 -13  319.37   13.00
  -1  10 -13  306.27    8.90
   1  10  13  324.07    9.50
   1 -10 -13  305.67   14.10
  -2 -10 -13  110.99    9.10
   2 -10  13  112.39    9.80
  -2  10  13  125.89    6.50
  -2  10 -13  133.29    9.50
   2 -10 -13  126.19   11.50
  -2 -10  13  125.99    5.80
  -2 -10  13  129.19    7.20
   2  10  13  123.89    6.10
  -2  10 -13  128.19    7.20
  -3  10  13  164.18    8.30
   3 -10  13  158.98   15.20
  -3 -10 -13  155.48   10.60
  -3  10 -13  156.88    9.50
  -3 -10  13  161.38    8.10
   3  10  13  161.88    7.70
  -3  10 -13  169.48    9.10
  -3  10 -13  182.88   11.50
  -3 -10  13  168.88    6.90
   3 -10 -13  153.98   13.80
  -4 -10 -13   -4.10    4.70
  -4  10 -13    0.30    4.10
   4 -10 -13   -2.90    6.80
  -4 -10  13    0.70    2.90
  -4  10 -13  -10.00    5.70
  -4 -10  13    0.60    3.20
  -4  10 -13   -5.80    5.00
   0  11  13  328.27    9.40
   0 -11  13  309.37   13.30
   0  11 -13  332.07   13.50
   0 -11 -13  326.17   14.30
  -1  11  13  175.58    7.00
  -1  11  13  190.78    7.90
   1 -11  13  214.38   11.70
  -1 -11 -13  191.78   11.20
   1 -11 -13  177.08   12.00
   1  11  13  184.18    6.80
  -1 -11  13  197.38    7.60
  -1 -11  13  208.38   10.00
  -1  11 -13  192.88   10.70
   2 -11  13  152.18   11.80
  -2  11  13  133.59    7.00
  -2 -11 -13  147.39   10.30
   2 -11 -13  159.78   12.90
  -2  11 -13  149.09    7.00
  -2 -11  13  145.19    8.10
  -2  11 -13  139.69    7.20
   2  11  13  145.89    6.40
  -2 -11  13  144.29    6.30
  -2  11 -13  146.49   10.20
  -3  11  13  171.78    8.90
  -3 -11 -13  179.28   11.00
   3 -11 -13  185.08   15.30
  -3  11 -13  185.68    9.10
  -3  11 -13  196.88   12.10
  -3 -11  13  177.28    8.70
   3  11  13  178.98    7.30
  -3  11 -13  179.18    9.60
  -3 -11  13  194.18    7.60
  -4 -11 -13   24.30    6.20
  -4 -11  13   21.40    4.50
  -4  11 -13   16.40    6.30
  -4  11 -13   12.60    5.90
   4 -11 -13   21.10    9.80
  -4  11 -13   16.30    5.00
   0  12  13   21.80    3.00
   0 -12 -13   26.60    5.80
   0  12 -13   26.70    5.40
   0 -12  13   36.00    6.70
   1 -12  13   74.79    8.30
  -1  12  13   74.49    5.30
  -1 -12 -13   89.39    8.90
  -1  12  13   77.19    4.90
  -1  12 -13   87.09    8.80
   1 -12 -13   82.79   10.50
   1  12  13   79.79    4.40
  -1 -12  13   90.49    5.50
  -2  12  13  357.06   11.50
   2 -12  13  300.67   17.60
  -2 -12 -13  365.66   14.50
  -2 -12  13  350.26   10.50
  -2  12 -13  369.66   10.20
  -2  12 -13  362.76   15.10
   2 -12 -13  347.57   18.00
  -2 -12  13  348.77   13.30
  -2  12 -13  369.06    9.90
  -3  12  13    2.90    3.70
  -3 -12 -13   10.30    4.60
  -3  12 -13    1.10    4.20
  -3 -12  13   -0.90    2.60
   3 -12 -13    1.40    7.20
  -3 -12  13    0.10    3.40
  -3  12 -13    4.20    5.00
  -3  12 -13    5.30    3.10
   0 -13  13  174.98   11.10
   0 -13 -13  208.88   13.00
   0  13  13  185.98    6.60
   0  13 -13  205.08   11.60
   1 -13  13  519.15   21.10
  -1  13  13  537.55   13.70
  -1  13  13  558.54   14.60
  -1 -13 -13  559.74   18.40
  -1  13 -13  546.15   18.10
   1  13  13  544.45   12.50
  -1 -13  13  515.15   17.90
   1 -13 -13  522.85   20.60
  -2 -13 -13   23.60    5.70
  -2  13  13   13.50    3.10
  -2  13 -13   25.70    6.20
  -2 -13  13   26.50    3.00
   2 -13 -13   31.70    8.20
  -2 -13  13   22.40    4.00
  -3  13  13   14.70    4.10
  -3 -13 -13   20.40    6.20
  -3 -13  13   17.40    3.30
  -3  13 -13   26.60    4.00
  -3 -13  13    7.30    4.20
  -3  13 -13   27.30    7.50
   3 -13 -13    9.40    8.00
   0  14 -13  163.38   10.80
   0 -14  13  113.39   10.40
   0 -14 -13  153.48   12.10
   0  14  13  123.99    5.50
   1 -14  13   23.30    7.10
   1 -14 -13   30.60    7.90
  -1 -14  13   24.10    4.80
  -1  14 -13   29.70    6.20
  -2 -14 -13   16.60    6.20
  -2  14  13   11.50    3.50
  -2  14 -13   17.50    5.70
  -2 -14  13   26.50    5.10
   0 -15 -13   -1.40    5.70
   0 -15  13   -7.40    6.50
   0  15 -13    5.50    4.60
  -1  15 -13  135.89   11.00
  -1 -15  13  123.99   11.20
   0   0  14 2737.43   50.99
   0   0 -14 2680.73   50.49
   0   0  14 2727.63   50.79
   1   0  14 3829.42   68.09
   1   0 -14 3619.14   66.79
  -1   0  14 3700.03   66.29
  -1   0  14 3770.12   66.49
  -1   0 -14 3626.24   65.99
  -1   0 -14 3636.74   66.19
  -2   0  14  984.70   22.90
   2   0 -14 1000.70   25.10
  -2   0 -14  975.70   23.60
   2   0  14  980.20   25.30
  -2   0 -14  986.20   23.20
   3   0 -14  128.19   10.30
  -3   0 -14  121.99    8.60
  -3   0  14  126.09    6.70
  -3   0  14  123.29    6.50
   3   0  14  127.89    8.50
   4   0  14   29.40    5.10
   4   0 -14   32.50    7.90
  -4   0  14   37.30    5.20
  -4   0 -14   40.80    6.70
  -4   0 -14   35.90    5.90
  -4   0 -14   30.00    5.50
   5   0  14   66.89   11.80
  -5   0 -14  115.99   10.40
   5   0 -14  106.09   12.30
  -5   0 -14   90.79   10.60
   0  -1  14   27.70    3.10
   0   1 -14   16.10    3.50
   0   1  14   22.00    3.10
   0   1  14   19.70    3.00
   0  -1 -14   30.10    5.10
   0  -1  14   21.20    3.20
   1   1 -14  481.65   14.80
  -1   1  14  491.65   13.90
   1  -1  14  497.15   15.10
  -1  -1 -14  483.05   14.80
  -1  -1 -14  478.45   14.60
  -1   1  14  498.25   14.10
  -1   1 -14  474.25   14.70
  -1  -1  14  500.45   14.20
  -1  -1  14  506.95   14.00
  -1   1 -14  471.05   14.50
   1  -1 -14  498.85   15.50
   1   1  14  491.85   14.50
  -2   1  14  379.86   12.30
  -2  -1 -14  388.56   14.00
  -2  -1 -14  393.56   12.90
  -2   1  14  383.16   12.20
   2  -1  14  392.46   14.10
   2   1 -14  379.46   14.20
   2  -1 -14  379.46   14.50
  -2   1 -14  383.86   13.30
  -2  -1  14  386.86   12.30
  -2  -1  14  405.66   12.30
   2   1  14  398.06   13.70
  -2   1 -14  377.16   13.40
   3  -1  14  176.08   10.10
  -3  -1 -14  194.48    9.80
  -3   1  14  191.98    8.30
  -3   1  14  190.28    8.30
  -3  -1 -14  198.38   10.40
   3   1 -14  179.98   11.10
  -3   1 -14  190.78   10.10
  -3   1 -14  180.58   10.00
   3  -1 -14  179.58   11.90
  -3  -1  14  185.38    8.30
  -3  -1  14  182.78    8.10
  -3   1 -14  162.18    9.00
   3   1  14  191.38    9.80
  -4  -1 -14   40.30    6.30
  -4  -1 -14   36.70    7.30
   4  -1  14   36.20    5.50
   4   1 -14   39.10    6.70
  -4   1  14   49.60    5.20
   4  -1 -14   40.30    7.10
  -4  -1  14   42.50    5.00
   4   1  14   43.60    7.40
  -4   1 -14   41.60    7.90
  -4   1 -14   33.70    5.60
  -4   1 -14   47.00    6.90
  -5  -1 -14   44.50    6.90
  -5  -1 -14   53.99    9.80
   5  -1  14   28.60    8.20
  -5   1 -14   56.19    9.10
   5  -1 -14   53.19    8.80
  -5   1 -14   53.89    8.20
   0   2 -14 1407.26   29.90
   0  -2  14 1485.75   30.50
   0  -2  14 1496.55   31.30
   0   2  14 1460.85   30.10
   0   2 -14 1403.36   30.70
   0  -2 -14 1438.06   30.80
   0   2  14 1485.05   30.70
   1  -2  14  914.21   23.30
  -1  -2 -14  903.91   22.30
  -1   2  14  967.50   22.10
   1   2 -14  940.71   22.20
  -1   2  14  943.11   21.60
  -1  -2 -14  921.31   21.80
  -1   2 -14  913.61   21.90
  -1  -2  14  953.00   22.10
   1  -2 -14  936.91   23.20
  -1   2 -14  918.71   22.30
  -1  -2  14  957.20   21.80
   1   2  14  941.81   22.30
  -2  -2 -14 1455.35   30.00
   2  -2  14 1478.95   34.20
  -2   2  14 1460.65   30.80
  -2  -2 -14 1211.98   38.80
   2   2 -14 1456.55   31.70
  -2   2  14 1454.05   30.60
   2  -2 -14 1438.66   33.20
  -2   2 -14 1449.26   31.10
  -2  -2  14 1474.35   30.60
   2   2  14 1465.55   32.80
  -2  -2  14 1440.76   30.80
  -2   2 -14 1421.76   31.10
   3  -2  14  547.25   19.40
  -3  -2 -14  553.24   17.30
  -3  -2 -14  546.55   16.00
  -3   2  14  547.75   15.90
   3   2 -14  539.45   17.90
  -3  -2  14  524.55   15.40
   3   2  14  562.34   18.20
  -3   2 -14  542.45   16.90
  -3   2 -14  547.95   17.70
  -3   2 -14  538.55   16.90
   3  -2 -14  450.55   21.30
  -3  -2  14  544.85   15.30
   4   2 -14  109.89   10.40
   4  -2  14  102.99    9.50
  -4  -2 -14  110.29    9.60
  -4   2  14  114.79    7.40
  -4  -2 -14  120.69    8.90
  -4   2 -14  114.29    8.80
  -4   2 -14  121.99    9.60
   4   2  14  123.09    8.80
   4  -2 -14  116.19   12.20
  -4  -2  14  118.99    7.00
  -4  -2  14  130.99    7.40
  -4   2 -14  122.79    9.90
  -5  -2 -14   54.89    9.50
   5   2 -14   58.49    9.60
  -5  -2 -14   59.09    8.60
  -5   2 -14   45.10    7.70
   5  -2 -14   52.59    9.30
  -5   2 -14   55.49    9.50
   5   2  14   57.69    7.40
  -5  -2  14   69.99    9.00
   0  -3 -14  415.46   13.50
   0   3 -14  407.26   13.50
   0   3 -14  404.36   12.40
   0  -3  14  380.46   12.00
   0   3  14  394.66   11.80
   0  -3  14  395.16   12.80
   0   3  14  412.56   12.40
   1   3 -14  150.48    8.00
  -1   3  14  146.49    6.90
  -1  -3 -14  128.49    8.20
  -1   3  14  142.39    6.60
   1  -3  14  144.39    7.50
  -1   3 -14  146.09    8.00
   1   3  14  143.59    6.80
   1  -3 -14  156.38    9.10
  -1   3 -14  139.39    8.60
  -1  -3  14  147.79    7.00
  -1  -3  14  142.39    6.70
  -2   3  14  503.25   14.70
  -2   3  14  516.95   14.60
  -2  -3 -14  499.35   14.70
   2   3 -14  510.25   15.70
  -2  -3 -14  472.95   21.90
   2  -3  14  510.25   17.10
  -2   3 -14  489.95   15.00
  -2  -3  14  494.65   14.00
  -2   3 -14  487.95   15.60
   2   3  14  487.35   15.20
   2  -3 -14  499.15   17.30
  -2  -3  14  519.15   14.70
   3   3 -14    0.30    3.70
  -3  -3 -14    5.70    3.60
   3  -3  14    4.30    3.50
  -3  -3 -14    4.30    3.60
  -3   3  14    5.20    2.20
  -3  -3  14    8.80    2.30
  -3  -3  14    3.00    2.00
  -3   3 -14    3.80    3.60
  -3   3 -14    2.90    3.00
  -3   3 -14    9.80    4.40
   3   3  14    8.20    2.90
   3  -3 -14    3.40    4.40
  -4  -3 -14  131.79   10.20
   4  -3  14  137.09   10.90
  -4   3  14  143.39    8.50
  -4  -3 -14  122.29    8.70
   4   3 -14  135.99   10.10
  -4  -3  14  123.49    7.70
  -4   3 -14  132.39   10.60
  -4  -3  14  131.69    7.50
   4  -3 -14  128.69   12.50
   4   3  14  134.19    9.50
  -4   3 -14  147.29   10.00
  -4   3 -14  122.69    9.80
   5   3 -14   50.19    8.10
  -5  -3 -14   42.30    7.30
  -5  -3 -14   45.70    8.70
   5  -3 -14   43.60    9.00
   5   3  14   40.50    6.10
  -5   3 -14   47.10    8.00
  -5   3 -14   55.49    8.90
  -5  -3  14   33.40    5.20
   0   4 -14  613.04   17.30
   0  -4  14  609.14   16.00
   0  -4  14  599.54   16.90
   0  -4 -14  591.04   17.00
   0   4 -14  582.04   15.60
   0   4  14  605.54   16.00
   0   4  14  595.04   15.40
  -1   4  14  918.11   21.10
   1   4 -14  894.61   21.30
   1  -4  14  914.31   23.80
  -1   4  14  925.21   21.80
  -1  -4 -14  915.91   22.50
  -1  -4  14  933.51   21.10
  -1   4 -14  889.21   21.00
  -1   4 -14  897.31   22.20
   1   4  14  910.91   21.30
  -1   4 -14  897.51   22.20
  -1  -4  14  909.41   21.90
   1  -4 -14  896.91   23.10
   2   4 -14  570.24   16.70
   2  -4  14  583.94   19.20
  -2   4  14  600.04   16.60
  -2  -4 -14  592.94   17.40
  -2  -4 -14  597.14   16.10
  -2   4  14  590.84   16.10
  -2  -4  14  598.44   15.70
  -2   4 -14  617.04   18.20
  -2  -4  14  591.14   16.30
   2   4  14  599.64   17.00
  -2   4 -14  576.94   17.40
  -2   4 -14  577.24   16.60
   2  -4 -14  587.84   19.70
  -3  -4 -14  248.48   11.90
  -3   4  14  248.88    9.90
   3   4 -14  252.37   11.50
   3  -4  14  256.87   12.80
  -3  -4 -14  256.57   10.40
  -3   4 -14  245.68   11.70
  -3  -4  14  249.97    9.40
  -3  -4  14  247.48    9.60
   3  -4 -14  256.17   13.70
   3   4  14  251.07   10.90
  -3   4 -14  257.07   12.10
  -3   4 -14  245.78   11.20
   4   4 -14   15.30    4.00
  -4   4  14    8.20    3.50
  -4  -4 -14   19.20    5.20
  -4  -4 -14   13.70    7.00
   4  -4  14    9.40    5.20
   4   4  14    5.50    4.30
  -4  -4  14    6.40    3.10
   4  -4 -14   14.30    6.10
  -4   4 -14   10.00    4.40
  -4   4 -14   15.80    4.70
  -4   4 -14   12.00    5.60
  -5  -4 -14   21.20    5.80
   5   4 -14   38.10    6.60
  -5  -4 -14   29.70    5.90
  -5  -4  14   20.80    4.90
  -5   4 -14   30.90    6.70
  -5   4 -14   31.60    6.40
   5  -4 -14   36.00    8.80
   5   4  14   29.60    6.00
   0   5 -14   16.90    2.40
   0  -5 -14   17.70    4.10
   0  -5  14   18.70    3.60
   0   5 -14   21.60    4.50
   0   5  14   25.10    3.50
   0   5 -14   20.10    3.50
   0   5  14   13.30    2.60
   0  -5  14   24.40    3.30
   1   5 -14  872.01   20.30
  -1   5  14  899.71   21.10
  -1  -5 -14  744.93   24.40
   1  -5  14  895.81   23.70
  -1   5  14  888.81   20.40
  -1  -5  14  883.71   20.50
  -1   5 -14  873.31   20.70
   1   5  14  889.61   20.80
  -1  -5  14  891.01   21.80
  -1   5 -14  883.21   22.10
  -2   5  14  270.87    9.80
   2   5 -14  260.47   10.50
  -2  -5 -14  256.77   11.50
  -2   5  14  272.27   10.10
   2  -5  14  275.77   12.60
  -2  -5 -14  262.87   10.40
   2  -5 -14  269.17   13.20
  -2   5 -14  266.57   11.80
  -2   5 -14  286.67   11.30
   2   5  14  264.47   10.00
  -2  -5  14  262.67    9.90
  -2  -5  14  281.87    9.60
  -2   5 -14  259.87   10.60
  -3   5  14 1028.20   24.90
  -3  -5 -14 1031.10   23.30
   3   5 -14 1025.60   23.30
   3  -5  14 1030.30   30.20
  -3  -5 -14 1020.90   25.70
  -3   5 -14 1057.59   28.20
  -3   5 -14 1039.70   25.20
  -3  -5  14 1026.40   24.60
   3  -5 -14 1016.60   29.10
   3   5  14 1065.99   26.80
  -3   5 -14 1048.30   26.80
  -3  -5  14 1043.10   23.90
  -4   5  14   14.10    4.00
  -4  -5 -14   21.20    5.40
  -4  -5 -14   24.50    4.90
   4  -5  14   12.10    6.20
   4   5 -14   23.30    3.80
   4  -5 -14   21.50    6.40
   4   5  14   13.30    4.50
  -4  -5  14   14.80    3.00
  -4   5 -14   14.00    5.00
  -4  -5  14   22.60    3.90
  -5  -5 -14   32.20    5.80
  -5  -5 -14   29.50    6.90
  -5   5 -14   49.60    9.20
  -5  -5  14   28.30    5.40
   5  -5 -14   26.60    9.00
  -5   5 -14   38.70    7.80
   0  -6 -14   89.99   13.10
   0  -6  14   95.39    6.20
   0  -6  14   98.29    5.40
   0   6 -14   96.69    5.70
   0   6 -14   97.29    6.50
   0   6  14   95.49    5.50
   0   6  14   98.49    5.00
   0   6 -14   93.19   13.20
   1   6 -14  103.39    6.70
  -1   6  14  109.49    5.90
   1   6 -14   98.79    5.00
  -1  -6 -14   85.79    8.10
   1  -6  14   88.29    6.60
  -1   6  14  101.99    5.40
  -1  -6  14   95.69    5.30
  -1   6 -14   96.09    6.10
  -1  -6  14   96.09    6.00
  -1   6 -14  105.59    6.90
   1  -6 -14  104.29    8.80
   1   6  14   97.29    6.10
  -1   6 -14   97.19    7.80
   2   6 -14  294.37   10.20
   2  -6  14  289.57   13.30
  -2   6  14  312.57   11.20
  -2  -6 -14  301.47   12.50
  -2   6  14  318.57   10.70
  -2   6 -14  312.57   12.30
  -2  -6  14  325.87   10.40
  -2   6 -14  312.87   12.80
   2   6  14  318.37   11.50
   2  -6 -14  316.47   14.50
  -2  -6  14  329.97   11.40
  -2   6 -14  308.97   11.70
  -3  -6 -14  356.66   14.00
   3   6 -14  330.87    9.40
   3  -6  14  323.77   15.20
  -3  -6 -14  362.56   12.00
  -3   6  14  348.17   12.20
   3  -6 -14  337.57   16.20
   3   6  14  348.17   12.90
  -3   6 -14  345.07   14.50
  -3   6 -14  328.27   13.20
  -3   6 -14  349.37   13.90
  -3  -6  14  348.87   11.20
  -3  -6  14  342.87   11.90
  -4  -6 -14   51.79    7.10
  -4  -6 -14   45.20    6.90
   4   6  14   43.20    7.60
  -4  -6  14   53.99    6.20
  -4   6 -14   52.19    9.20
  -4  -6  14   63.89    5.80
   4  -6 -14   44.20    8.50
  -4   6 -14   50.29    8.40
  -4   6 -14   57.89    9.60
  -5  -6 -14   79.09    8.80
  -5  -6 -14   83.89   11.40
  -5  -6  14   90.39    8.70
   5   6  14   74.19    7.40
  -5   6 -14   79.49   11.70
   5  -6 -14   90.89   15.20
  -5   6 -14   78.69   10.80
   0   7 -14 3283.67   59.49
   0  -7  14 3276.47   63.19
   0   7  14 3259.37   58.59
   0  -7  14 3309.17   60.09
   0   7 -14 3265.87   57.49
   0  -7 -14 3203.68   61.19
   0   7  14 3313.87   60.19
   0   7 -14 3306.27   61.29
  -1  -7 -14   50.19    6.80
   1   7 -14   48.70    3.50
   1   7 -14   57.89    4.90
  -1   7  14   53.59    4.40
   1  -7  14   40.80    5.20
  -1   7  14   50.49    3.90
  -1   7 -14   53.39    5.60
   1   7  14   37.20    5.90
   1  -7 -14   48.10    6.90
  -1   7 -14   47.40    6.70
  -1  -7  14   49.70    4.60
  -1  -7  14   47.20    4.00
  -2   7  14  108.49    6.50
  -2  -7 -14  112.89    8.70
   2  -7  14  117.59    8.40
  -2   7  14  103.59    6.00
  -2   7 -14  113.09    8.90
   2   7  14  104.29    7.30
   2  -7 -14   99.69    9.80
  -2  -7  14  105.99    5.90
  -2  -7  14  107.19    6.40
  -2   7 -14  117.59    7.30
  -2   7 -14  109.79    7.70
  -3   7  14  117.29    7.10
   3  -7  14  107.59   10.50
  -3  -7 -14  127.19    9.70
  -3  -7 -14  125.09    8.00
  -3   7 -14  115.79    8.80
  -3  -7  14  125.59    6.90
   3   7  14  119.59    7.50
  -3   7 -14  129.49   10.20
  -3  -7  14  124.79    6.50
  -3   7 -14  109.89    8.60
   3  -7 -14  122.39   11.30
  -4  -7 -14   69.79    9.80
  -4  -7 -14   73.79    7.40
  -4  -7  14   59.89    6.80
  -4  -7  14   59.19    5.80
  -4   7 -14   55.49   10.00
  -4   7 -14   57.29    8.60
  -4   7 -14   74.19    9.80
   4   7  14   46.80    7.90
   4  -7 -14   76.39   12.40
  -5  -7 -14   16.90    6.60
  -5   7 -14   11.10    6.60
  -5  -7  14   17.00    4.60
   5   7  14    3.00    6.20
  -5   7 -14   16.10    6.30
   5  -7 -14   20.80    8.20
   0   8 -14  431.06   14.90
   0  -8  14  433.16   14.90
   0   8  14  431.66   12.80
   0   8 -14  409.06   11.40
   0  -8 -14  415.46   15.20
   0   8 -14  422.06   11.70
   0   8  14  410.86   11.60
  -1   8  14  171.88    7.60
  -1   8  14  171.18    6.90
  -1  -8 -14  165.58    9.90
   1  -8  14  151.98    9.20
  -1   8 -14  172.98    7.90
   1  -8 -14  162.08   10.50
  -1   8 -14  173.18    7.80
  -1  -8  14  164.58    8.20
  -1  -8  14  167.58    7.10
   1   8  14  168.68    6.90
  -1   8 -14  180.38    9.80
  -2   8  14    1.20    2.30
  -2   8  14    0.50    2.30
   2  -8  14   -3.90    3.50
  -2  -8 -14    1.40    3.70
  -2   8 -14    1.30    3.00
  -2  -8  14   -4.10    2.30
   2   8  14   -3.90    2.40
  -2  -8  14   -0.60    1.90
  -2   8 -14    2.30    3.50
  -2   8 -14   -3.30    3.00
   2  -8 -14   -0.40    4.60
  -3  -8 -14   67.79    8.60
  -3   8  14   57.99    6.10
   3  -8  14   53.39   10.40
   3  -8 -14   78.29   10.70
  -3  -8  14   63.19    5.60
  -3   8 -14   65.19    7.60
   3   8  14   61.79    8.10
  -3  -8  14   65.29    5.00
  -3   8 -14   82.99    9.00
  -3   8 -14   77.19    7.80
  -4  -8 -14    9.20    4.90
  -4  -8 -14    0.90    3.60
  -4  -8  14   -5.60    3.00
  -4   8 -14    7.80    5.50
  -4  -8  14   -5.60    3.60
  -4   8 -14    7.50    4.70
   4  -8 -14   -1.90    6.50
  -4   8 -14    1.70    5.40
   0   9 -14    6.60    1.70
   0   9 -14   10.90    4.20
   0  -9 -14   16.60    4.40
   0   9  14    4.70    1.70
   0   9  14    9.20    2.20
   0   9 -14    8.90    2.30
  -1   9  14  731.33   18.60
  -1  -9 -14  700.83   20.30
  -1   9  14  732.23   17.60
   1  -9  14  739.03   22.60
   1  -9 -14  711.23   21.80
  -1  -9  14  729.73   17.80
  -1   9 -14  734.33   18.30
   1   9  14  724.13   17.30
  -1   9 -14  709.83   20.20
  -1   9 -14  710.13   16.70
  -1  -9  14  708.73   20.20
  -2   9  14  331.47   11.30
   2  -9  14  307.57   14.90
  -2  -9 -14  315.77   13.40
   2   9  14  341.57   11.20
   2  -9 -14  339.67   16.00
  -2   9 -14  335.47   13.90
  -2   9 -14  333.07   12.20
  -2   9 -14  333.57   11.60
  -2  -9  14  347.37   12.50
  -2  -9  14  336.27   10.60
  -3  -9 -14  273.57   13.20
   3  -9  14  293.97   25.20
  -3   9  14  275.77   11.60
  -3   9 -14  286.77   13.80
  -3  -9  14  279.77    9.60
   3   9  14  279.27   10.90
  -3   9 -14  260.97   12.00
   3  -9 -14  277.37   16.40
  -3   9 -14  279.67   12.20
  -3  -9  14  283.77   10.80
  -4  -9 -14   58.59   10.30
  -4  -9  14   68.29    6.10
  -4   9 -14   64.89   10.50
   4  -9 -14   51.99    9.90
  -4   9 -14   60.79    8.40
  -4   9 -14   38.70    8.20
  -4  -9  14   47.30    6.70
   0 -10 -14  279.97   13.20
   0  10 -14  297.67   12.80
   0 -10  14  261.87   12.00
   0  10  14  289.87    9.00
  -1  10  14  111.59    5.70
  -1 -10 -14  114.49    9.40
  -1  10  14  114.69    6.60
   1 -10  14  124.39    8.70
  -1  10 -14  120.69    5.80
  -1 -10  14  102.99    7.40
  -1  10 -14  107.99    5.80
   1 -10 -14  118.29   10.40
  -1 -10  14  120.69    6.20
   1  10  14  117.39    5.60
  -1  10 -14  123.99    9.20
  -2  10  14   41.00    4.80
   2 -10  14   29.40    6.30
  -2 -10 -14   41.30    8.00
  -2  10 -14   31.10    5.90
  -2  10 -14   24.80    3.60
   2  10  14   28.80    4.60
  -2 -10  14   30.30    4.00
  -2  10 -14   32.60    5.50
   2 -10 -14   33.80    7.20
  -2 -10  14   33.00    4.80
  -3 -10 -14   87.69    9.50
  -3  10  14   71.09    7.20
  -3  10 -14   78.99    9.60
  -3  10 -14   73.19    8.10
  -3 -10  14   78.99    5.70
   3  10  14   80.09    6.90
   3 -10 -14   70.09   12.20
  -4 -10 -14   11.10    5.30
  -4 -10  14    7.20    3.30
  -4 -10  14    5.60    4.00
  -4  10 -14   12.00    6.40
  -4  10 -14    9.10    4.50
  -4  10 -14    6.10    6.10
   4 -10 -14   19.60    8.90
   0 -11 -14   74.79    9.80
   0  11  14   68.79    5.20
   0 -11  14   65.19    7.40
   0  11 -14   86.79    9.00
  -1  11  14   82.79    5.30
  -1  11  14  101.79    6.10
   1 -11  14  107.39    9.40
  -1 -11 -14  109.69    9.50
  -1 -11  14  104.19    6.10
  -1  11 -14  108.09    9.10
   1  11  14   99.09    5.20
  -1 -11  14  116.09    7.70
   1 -11 -14   94.79   10.50
  -2  11  14  159.98    7.70
  -2 -11 -14  158.78   11.10
  -2  11  14  152.98    7.50
   2 -11  14  169.58   14.00
  -2  11 -14  167.88    7.60
  -2 -11  14  165.78    7.20
  -2 -11  14  156.28    8.60
  -2  11 -14  171.28   11.20
   2  11  14  159.28    7.40
   2 -11 -14  159.98   13.30
  -2  11 -14  167.58    8.40
  -3 -11 -14   25.50    5.80
  -3  11  14   18.50    4.30
  -3  11 -14   17.90    4.60
   3 -11 -14   14.80    7.50
  -3  11 -14   23.30    6.20
  -3 -11  14   22.50    4.10
   3  11  14   17.30    4.00
  -3  11 -14   25.30    4.20
  -3 -11  14   20.50    3.10
   0 -12 -14   12.20    5.60
   0 -12  14    4.40    4.40
   0  12 -14    2.70    4.40
  -1  12  14  109.09    6.30
   1 -12  14   95.79   11.00
  -1  12  14   93.19    5.40
  -1 -12 -14  110.49   10.40
   1  12  14  103.79    5.30
  -1  12 -14  115.89   10.10
   1 -12 -14  106.49   11.70
  -2  12  14   98.09    6.70
  -2  12  14   90.39    6.40
  -2 -12 -14  104.39   10.10
  -2  12 -14  112.89    6.00
  -2 -12  14  103.09    6.00
  -2  12 -14  114.29   10.30
   2  12  14  104.99    6.10
   2 -12 -14  101.19   13.20
  -2 -12  14  101.89    8.10
  -2  12 -14  108.49    5.80
  -3 -12 -14   80.39   10.00
  -3  12  14  101.79   10.40
  -3 -12  14   59.29    8.00
  -3  12 -14   56.29    6.70
  -3  12 -14   68.09    8.10
   3 -12 -14   51.69    9.80
  -3  12 -14   78.29   10.50
  -3 -12  14   72.69    5.80
   0 -13  14   -5.70    5.00
   0  13 -14   11.60    5.00
   0 -13 -14   10.30    5.70
  -1  13  14   84.99    6.10
   1 -13  14  100.09   12.90
  -1 -13 -14  109.79   11.10
  -1  13 -14  105.59   10.20
   1 -13 -14   96.79   12.40
   1  13  14   78.79    5.00
  -2 -13 -14   49.10    9.40
  -2  13  14   24.70    3.50
  -2  13  14   25.60    3.50
  -2 -13  14   36.70    3.90
  -2 -13  14   36.60    5.30
  -2  13 -14   46.20    9.00
   2 -13 -14   38.60    8.90
   0  14 -14    1.50    5.10
   0 -14 -14   12.00    6.00
   0 -14  14   18.20    6.90
  -1  14  14  208.58    8.20
  -1 -14 -14  251.27   13.90
  -1 -14  14  244.28   14.30
   1 -14 -14  220.78   16.30
  -1  14 -14  243.98   13.40
   1   0  15 1926.11   40.10
   1   0 -15 1924.31   39.40
  -1   0 -15 1888.41   38.60
  -1   0 -15 1892.11   38.60
  -1   0  15 1967.00   38.80
  -1   0  15 1935.61   38.70
  -2   0  15  288.07   10.50
   2   0 -15  288.57   13.10
   2   0  15  300.67   12.00
  -2   0  15  295.97   10.60
  -2   0 -15  283.97   12.10
  -2   0 -15  286.17   11.80
  -3   0 -15   67.79    7.60
  -3   0 -15   62.19    7.50
   3   0  15   76.09    6.90
  -3   0  15   64.69    5.20
  -3   0  15   63.79    5.20
   3   0 -15   76.59    9.30
  -4   0  15    5.50    3.50
  -4   0 -15   15.50    4.80
   4   0 -15   19.10    6.10
  -4   0  15    2.30    3.10
  -4   0 -15    9.60    4.70
   4   0  15    6.20    4.90
  -5   0 -15   44.30    7.40
  -5   0 -15   55.79    9.60
   5   0 -15   49.99    8.50
   0  -1  15   22.00    3.60
   0  -1  15   31.00    3.70
   0   1 -15   19.10    4.20
   0  -1 -15   34.90    6.00
   0   1  15   24.10    3.40
   0   1  15   29.10    3.60
   1   1 -15  157.28    9.20
  -1  -1 -15  169.88    9.10
  -1  -1 -15  169.08    9.40
  -1   1  15  170.58    7.80
  -1   1  15  174.08    7.80
   1  -1  15  155.88    8.20
  -1   1 -15  163.38    9.40
  -1  -1  15  162.08    7.50
   1  -1 -15  177.08    9.80
   1   1  15  179.38    8.20
  -1  -1  15  168.38    7.70
  -1   1 -15  197.58    9.60
  -2  -1 -15  333.47   12.40
  -2  -1 -15  327.07   12.60
   2   1 -15  336.37   13.70
   2  -1  15  325.37   12.90
  -2   1  15  340.67   11.60
  -2   1  15  331.57   11.50
   2   1  15  328.77   12.50
  -2  -1  15  332.37   11.40
  -2  -1  15  345.07   11.40
  -2   1 -15  317.37   12.40
  -2   1 -15  317.57   15.30
   2  -1 -15  324.97   14.00
  -3   1  15   29.60    4.70
  -3  -1 -15   41.10    7.30
   3  -1  15   43.90    6.30
  -3   1  15   39.30    4.50
   3   1 -15   49.90    8.40
  -3  -1 -15   46.90    6.90
  -3  -1  15   31.20    4.60
  -3   1 -15   34.30    5.50
  -3   1 -15   40.50    6.90
  -3   1 -15   35.50    4.60
  -3  -1  15   32.80    4.30
   3  -1 -15   26.50    6.30
  -4  -1 -15    0.10    4.10
   4   1 -15    5.80    5.00
  -4  -1 -15    8.40    4.20
   4  -1  15    7.00    5.10
  -4   1  15    0.10    3.30
  -4  -1 -15    2.30    3.90
   4   1  15    1.40    4.80
  -4   1 -15    6.60    4.20
  -4   1 -15    2.50    4.60
  -4  -1  15    1.70    3.00
  -4  -1  15    8.50    3.60
  -4   1 -15    1.40    4.10
   4  -1 -15    3.60    5.30
  -5  -1 -15   26.70    7.00
  -5  -1 -15   30.10    6.60
   5   1 -15   28.20    6.70
  -5   1 -15   36.40    7.40
   5   1  15   33.90    7.70
   5  -1 -15   35.90    7.90
  -5   1 -15   33.30    6.90
   0   2  15  389.36   12.20
   0  -2 -15  390.96   13.60
   0   2 -15  402.26   13.10
   0   2  15  400.46   12.60
   0  -2  15  402.66   12.70
  -1   2  15  388.66   12.10
  -1  -2 -15  358.66   12.90
   1   2 -15  354.16   12.90
  -1   2  15  378.56   12.20
   1  -2  15  374.16   13.20
  -1  -2  15  377.56   12.00
  -1   2 -15  355.96   13.90
  -1  -2  15  354.66   12.00
   1   2  15  387.46   12.50
  -1   2 -15  362.06   12.60
   1  -2 -15  378.36   13.80
   2   2 -15  715.93   20.20
  -2  -2 -15  721.93   18.90
  -2  -2 -15  693.83   19.50
  -2   2  15  706.93   18.70
   2  -2  15  698.13   21.10
  -2   2  15  703.03   18.60
   2   2  15  745.23   20.30
  -2  -2  15  700.63   18.10
  -2   2 -15  708.83   19.50
  -2  -2  15  710.03   18.60
  -2   2 -15  633.74   21.60
   3   2 -15   55.69    8.50
  -3  -2 -15   50.79    9.50
  -3   2  15   67.39    5.10
  -3  -2 -15   55.59    8.10
  -3   2  15   53.39    5.20
   3  -2  15   62.29    7.30
  -3   2 -15   65.99    6.40
  -3   2 -15   59.89    7.80
  -3  -2  15   57.59    5.30
  -3  -2  15   60.39    5.10
   3   2  15   78.79    6.60
   3  -2 -15   60.69    9.20
  -3   2 -15   52.19    7.40
   4   2 -15   46.30    9.10
  -4  -2 -15   41.70    7.60
  -4  -2 -15   44.20    8.00
  -4   2  15   23.70    4.20
   4  -2  15   33.70    6.30
  -4  -2  15   42.40    5.50
  -4  -2  15   29.70    4.80
   4   2  15   44.10    5.50
   4  -2 -15   46.60    8.10
  -4   2 -15   44.00    7.50
  -4   2 -15   46.70    8.50
   5   2 -15   14.90    5.90
  -5  -2 -15   14.10    5.30
  -5  -2 -15   12.20    6.00
  -5   2 -15    9.80    5.70
   5  -2 -15   14.00    7.50
  -5   2 -15   14.20    6.50
   0   3  15   41.20    3.70
   0  -3 -15   41.80    7.00
  -1  -3 -15  119.69    9.10
   1   3 -15  116.39    7.90
  -1   3  15  111.69    6.30
  -1   3  15  129.69    6.40
   1  -3  15  124.29    7.50
   1   3  15  117.59    6.60
  -1   3 -15  125.29    7.90
  -1  -3  15  108.39    6.10
  -1  -3  15  118.19    6.40
  -1   3 -15  117.69   10.60
  -2   3  15   72.99    5.20
  -2  -3 -15   69.49    7.20
  -2   3  15   68.59    5.20
   2   3 -15   90.09    7.70
  -2  -3 -15   69.99    7.50
   2  -3  15   71.29    6.20
   2  -3 -15   67.19    8.20
  -2  -3  15   67.99    4.90
  -2   3 -15   64.99    7.40
   2   3  15   65.79    5.60
  -2  -3  15   82.79    5.50
  -2   3 -15   67.49    5.80
  -3  -3 -15  164.18    9.40
  -3  -3 -15  169.38   10.40
   3   3 -15  171.38   10.70
  -3   3  15  167.18    7.90
  -3   3  15  164.48    8.00
   3  -3  15  166.98   10.00
  -3   3 -15  158.08    9.80
  -3  -3  15  156.08    7.50
   3  -3 -15  160.78   11.80
   3   3  15  172.58    9.10
  -3   3 -15  165.18   10.30
  -3   3 -15  148.49    9.00
  -3  -3  15  163.08    7.80
   4  -3  15   78.89   11.40
  -4  -3 -15   96.59    8.50
  -4   3  15   71.09    8.50
   4   3 -15   97.59    9.50
  -4  -3 -15   93.59    9.70
  -4  -3  15   78.69    7.80
   4   3  15   78.19    8.40
  -4  -3  15   75.19    6.30
  -4   3 -15  103.59   10.00
   4  -3 -15   83.69   12.30
  -4   3 -15  110.89   10.10
  -4   3 -15   91.49    9.10
  -5  -3 -15   36.50    7.00
   5   3 -15   46.50    8.60
  -5  -3 -15   37.30    6.50
  -5   3 -15   43.60    7.30
   5  -3 -15   48.00    9.80
  -5   3 -15   46.40    8.50
   5   3  15   33.90    7.10
   0  -4  15  109.29    6.10
   0   4 -15  104.49   10.20
   0   4  15  108.49    6.10
   0  -4 -15  101.59    8.10
   0   4  15  116.29    5.80
   0  -4  15  114.59    6.50
   0   4 -15  116.29    7.10
   1   4 -15   96.79    7.30
  -1   4  15   79.59    5.70
   1  -4  15  118.69    7.20
  -1  -4 -15   96.09    8.10
  -1   4  15   99.49    5.60
  -1  -4  15   92.99    5.60
  -1   4 -15  101.39    7.20
   1  -4 -15  109.89    8.60
   1   4  15  106.69    5.90
  -1  -4  15   97.09    6.00
  -1   4 -15  100.09    6.30
  -1   4 -15   98.19    7.90
  -2  -4 -15  676.63   19.40
  -2  -4 -15  685.53   18.20
   2  -4  15  693.33   21.60
  -2   4  15  665.83   18.30
   2   4 -15  677.63   18.90
  -2   4  15  683.83   18.00
  -2  -4  15  696.63   17.80
  -2   4 -15  641.24   20.80
  -2   4 -15  680.43   19.90
  -2  -4  15  677.33   18.30
  -2   4 -15  680.13   19.50
   2  -4 -15  676.73   21.30
   2   4  15  699.83   19.20
   3  -4  15  139.79    9.60
  -3  -4 -15  136.19    8.70
  -3  -4 -15  155.48   10.10
  -3   4  15  135.49    7.50
   3   4 -15  152.68    9.80
   3   4  15  148.29    8.50
  -3   4 -15  151.18   10.30
   3  -4 -15  152.68   11.70
  -3   4 -15  137.39    9.40
  -3  -4  15  151.98    7.40
  -3   4 -15  140.29    8.80
  -3  -4  15  141.29    7.20
   4  -4  15  193.68   17.70
  -4  -4 -15  173.58   10.00
   4   4 -15  173.78    9.90
  -4  -4 -15  166.38   11.50
   4  -4 -15  168.78   14.20
  -4   4 -15  166.98   11.80
  -4  -4  15  156.08    9.40
  -4   4 -15  159.58   12.30
  -4  -4  15  155.98    8.10
  -4   4 -15  179.48   11.00
   4   4  15  180.88   10.30
  -5  -4 -15   19.70    6.40
  -5  -4 -15   22.10    5.70
   5   4 -15   24.70    4.60
  -5   4 -15   15.10    5.70
   5  -4 -15   23.20    8.70
   5   4  15   19.00    6.60
  -5   4 -15   21.50    6.90
   0   5  15  507.85   14.70
   0   5 -15  496.05   14.20
   0  -5  15  498.95   14.50
   0   5  15  486.55   13.70
   0   5 -15  486.35   14.10
   0  -5 -15  489.55   16.00
   0  -5  15  492.65   15.70
   0   5 -15  496.95   16.00
  -1   5  15   83.79    5.40
   1  -5  15   91.09    6.80
   1   5 -15   83.59    6.80
  -1   5  15   86.59    5.20
  -1  -5 -15   88.19    7.90
   1   5  15   78.49    5.00
  -1   5 -15   88.29    6.90
  -1   5 -15   91.09    7.80
  -1   5 -15   89.59    6.00
   1  -5 -15   91.49    8.30
  -1  -5  15   86.39    5.20
  -1  -5  15   83.29    5.70
   2  -5  15  519.35   18.60
  -2  -5 -15  524.05   15.40
  -2   5  15  504.15   14.70
  -2   5  15  530.95   15.50
   2   5 -15  498.15   15.30
  -2  -5 -15  506.05   16.60
  -2   5 -15  517.15   15.80
  -2  -5  15  519.25   14.60
  -2   5 -15  509.15   16.60
  -2   5 -15  493.85   16.50
  -2  -5  15  511.55   15.30
   2  -5 -15  503.55   18.30
   2   5  15  513.45   15.50
  -3  -5 -15  158.38   10.70
  -3  -5 -15  162.28    9.10
   3  -5  15  160.98   11.00
  -3   5  15  157.08    8.30
   3   5 -15  172.68    9.10
  -3   5 -15  158.18    9.90
  -3  -5  15  159.78    7.90
   3   5  15  163.98    9.00
  -3  -5  15  166.38    7.80
  -3   5 -15  162.98    9.60
  -3   5 -15  163.88   10.90
   3  -5 -15  164.08   12.00
  -4  -5 -15   81.39    9.40
  -4  -5 -15   70.89    8.10
   4   5 -15   77.39    6.50
  -4  -5  15   46.20    7.30
   4  -5 -15   63.19   11.60
  -4   5 -15   68.69    9.50
   4   5  15   52.49    6.00
  -4   5 -15   61.19    8.90
  -4   5 -15   73.29   10.30
  -5  -5 -15   55.99   10.50
  -5  -5 -15   51.79    8.70
   5  -5 -15   76.89   14.90
  -5   5 -15   42.50    8.00
  -5   5 -15   45.20    7.40
   5   5  15   38.50    6.80
   0   6 -15  163.58    7.40
   0  -6  15  169.68    7.70
   0  -6 -15  158.68    9.40
   0   6 -15  167.18    9.80
   0   6  15  169.78    7.10
   0  -6  15  155.58    8.20
   0   6 -15  171.28    8.10
   0   6  15  169.98    7.70
  -1  -6 -15  203.68   10.70
  -1   6  15  209.28    8.70
  -1   6  15  202.48    8.00
   1  -6  15  199.08   10.00
   1   6 -15  204.48    9.20
   1   6 -15  209.18    7.70
  -1   6 -15  200.78   10.50
   1   6  15  202.08    8.10
  -1  -6  15  209.48    8.30
   1  -6 -15  212.48   11.30
  -1   6 -15  224.78    9.30
  -1  -6  15  205.68    9.20
  -1   6 -15  213.98    9.40
   2  -6  15  194.68   10.60
  -2   6  15  193.88    8.30
  -2   6  15  198.28    8.70
   2   6 -15  196.88    8.90
  -2  -6 -15  211.48   11.00
  -2   6 -15  200.68   10.90
  -2   6 -15  195.18    9.80
  -2   6 -15  201.88    9.80
   2   6  15  184.58    8.50
  -2  -6  15  195.38    8.10
   2  -6 -15  203.78   12.30
  -2  -6  15  200.48    8.70
  -3   6  15  185.38    9.30
   3  -6  15  173.58   12.70
  -3  -6 -15  191.58   11.10
  -3  -6 -15  199.98    9.80
   3   6 -15  180.08    7.60
  -3   6 -15  184.88   10.20
  -3  -6  15  187.08    8.10
  -3   6 -15  197.08   10.70
  -3  -6  15  173.68    8.50
   3   6  15  193.58    9.50
   3  -6 -15  193.68   13.10
  -3   6 -15  183.38   11.70
  -4  -6 -15   81.89    9.80
  -4  -6 -15   75.19    8.10
   4  -6 -15   62.19   12.00
   4   6  15   56.09    8.50
  -4   6 -15   54.49   10.80
  -4   6 -15   67.09    9.70
  -4  -6  15   68.69    8.60
  -4   6 -15   73.59    9.20
  -4  -6  15   56.29    6.00
   0   7 -15    7.30    2.80
   0  -7  15    1.20    2.10
   0   7  15    3.40    2.10
   0   7  15    2.80    1.70
   0   7 -15    6.30    2.20
   0   7 -15    4.90    3.80
   0  -7 -15    1.80    4.00
   0  -7  15    9.90    2.80
  -1  -7 -15   62.19    8.00
   1   7 -15   63.19    4.30
  -1   7  15   67.29    4.70
   1  -7  15   58.19    6.40
  -1   7  15   70.89    5.20
  -1  -7  15   67.79    5.10
  -1   7 -15   74.69    7.80
  -1   7 -15   64.09    6.40
  -1   7 -15   68.59    5.60
  -1  -7  15   76.39    5.70
   1   7  15   70.29    4.70
   1  -7 -15   71.59    8.40
  -2   7  15   51.69    5.20
  -2  -7 -15   60.79    7.90
   2   7 -15   57.29    3.20
   2  -7  15   43.90    7.20
  -2   7  15   58.89    5.00
  -2   7 -15   58.29    6.50
  -2   7 -15   68.29    8.10
   2  -7 -15   53.49    8.90
   2   7  15   49.30    5.10
  -2   7 -15   63.49    7.00
  -2  -7  15   59.89    4.80
  -2  -7  15   55.89    5.10
   3  -7  15  108.59   12.30
  -3   7  15  132.49    8.60
  -3  -7 -15  121.79   10.10
  -3  -7 -15  135.09    8.80
  -3   7 -15  135.99    9.50
  -3  -7  15  120.49    7.50
  -3  -7  15  118.89    6.60
   3   7  15  106.39    7.90
   3  -7 -15  154.88   12.40
  -3   7 -15  125.39   10.50
  -3   7 -15  127.09    9.10
  -4  -7 -15   79.39    8.30
  -4  -7 -15   70.39   10.30
   4   7  15   57.59    6.00
  -4   7 -15   59.49   11.30
  -4   7 -15   71.99    9.00
   4  -7 -15   85.69   13.30
  -4   7 -15   69.09   10.60
  -4  -7  15   72.29   13.10
  -4  -7  15   88.39    6.40
   0   8 -15   67.09    7.90
   0  -8  15   66.09    6.20
   0  -8 -15   64.79    7.90
   0   8  15   55.19    4.90
   0   8 -15   57.79    4.60
   0   8 -15   61.99    5.60
   0   8  15   53.89    4.00
   1   8 -15   15.30    2.80
  -1  -8 -15   21.40    5.00
  -1   8  15   17.00    2.50
   1   8 -15   19.80    3.80
  -1   8  15   22.80    3.70
   1  -8  15   15.10    3.30
  -1  -8  15   19.10    3.00
   1   8  15   22.50    3.40
  -1   8 -15   23.90    3.90
  -1   8 -15   23.90    5.00
  -1   8 -15   15.10    4.80
   1  -8 -15   23.50    5.40
  -1  -8  15   25.50    3.90
  -2   8  15  289.67   10.60
  -2   8  15  279.47   10.00
  -2  -8 -15  255.67   12.60
   2  -8  15  287.67   14.70
  -2   8 -15  289.47   11.20
   2  -8 -15  267.37   15.00
  -2   8 -15  281.07   12.90
   2   8  15  251.37   10.00
  -2  -8  15  263.97   10.70
  -2   8 -15  282.87   11.70
  -2  -8  15  281.97    9.80
  -3   8  15   26.00    4.70
  -3  -8 -15   21.10    5.60
  -3  -8  15   22.60    3.80
   3  -8 -15   28.70    6.40
  -3   8 -15   22.10    5.00
  -3  -8  15   16.50    3.10
   3   8  15   17.10    3.80
  -3   8 -15   20.00    5.60
  -3   8 -15   20.30    4.50
  -4  -8 -15  117.89    8.80
  -4  -8 -15  109.99   11.50
  -4   8 -15  105.19    9.90
   4  -8 -15  114.99   14.50
  -4   8 -15  116.39   11.90
  -4   8 -15  104.39   12.60
  -4  -8  15  103.79    7.30
   0   9 -15  404.66   15.10
   0   9  15  385.26   11.40
   0   9 -15  390.26   10.60
   0   9 -15  399.96   10.50
   0  -9 -15  408.66   15.50
   0  -9  15  410.86   15.10
   1  -9  15   -1.10    3.70
  -1   9  15    2.70    2.10
  -1  -9 -15    2.20    4.10
  -1   9  15    7.30    2.50
   1  -9 -15    1.50    4.50
  -1  -9  15   -1.30    2.30
  -1  -9  15   -3.30    2.80
   1   9  15   -0.80    2.00
  -1   9 -15    1.10    3.70
  -1   9 -15    2.00    2.90
  -1   9 -15    3.30    2.50
  -2   9  15  158.88    7.50
  -2   9  15  172.28    8.00
   2  -9  15  149.39   12.40
  -2  -9 -15  167.18   10.90
  -2   9 -15  166.28   10.50
  -2  -9  15  153.78    8.20
  -2   9 -15  160.28    8.70
  -2  -9  15  156.38    7.30
  -2   9 -15  175.38    8.90
   2  -9 -15  141.29   12.40
  -3   9  15   67.69    9.60
  -3  -9 -15   83.09    9.80
  -3   9 -15   73.49    9.70
   3  -9 -15   79.79   11.10
  -3  -9  15   85.49    6.00
   3   9  15   54.99    6.20
  -3   9 -15   60.99    8.70
  -3  -9  15   62.89    7.30
  -3   9 -15   73.99    8.00
  -4  -9 -15   58.99   10.60
   4  -9 -15   52.39   10.50
  -4   9 -15   66.29   10.90
  -4   9 -15   85.69   11.90
  -4   9 -15   64.89    8.90
   0 -10  15   41.00    6.70
   0 -10 -15   64.19    8.90
   0  10  15   51.29    4.20
  -1 -10 -15   46.30    6.90
  -1  10  15   45.60    5.20
  -1  10  15   45.60    4.30
  -1  10 -15   44.90    4.90
   1 -10 -15   56.09    9.30
  -1 -10  15   56.59    5.10
  -1  10 -15   56.39    5.00
  -1 -10  15   36.50    6.20
  -1  10 -15   41.60    7.70
  -2  10  15   87.59    5.80
  -2 -10 -15   88.19    9.60
   2 -10  15   87.89   15.00
  -2  10  15   62.29    5.90
   2 -10 -15   73.39   11.40
  -2 -10  15   78.99    6.80
  -2  10 -15   81.39    6.60
  -2  10 -15   67.29    7.10
  -2 -10  15   95.49    5.70
   2  10  15   85.69    6.20
  -2  10 -15   94.39    9.20
  -3 -10 -15   23.10    5.80
  -3 -10  15    9.00    3.10
  -3  10 -15    7.40    4.90
  -3 -10  15   10.40    4.20
   3 -10 -15   12.90    7.20
  -3  10 -15   22.70    6.00
   3  10  15    7.40    4.20
   0 -11 -15    0.20    4.80
   0  11 -15    3.90    4.60
  -1 -11 -15   67.99    9.30
   1 -11  15   60.09   10.20
  -1  11  15   49.00    5.60
  -1  11  15   40.40    4.60
  -1 -11  15   64.59    7.20
  -1  11 -15   55.99    4.20
  -1  11 -15   59.29    8.40
   1  11  15   46.50    4.50
  -1 -11  15   59.29    5.50
   1 -11 -15   54.09    9.90
  -1  11 -15   55.29    4.00
  -2  11  15  218.58    9.30
  -2 -11 -15  220.38   13.00
  -2  11  15  186.08    8.50
  -2  11 -15  226.18   12.60
  -2  11 -15  218.68    8.80
  -2 -11  15  207.48    8.50
   2  11  15  222.88    8.90
  -2 -11  15  196.28   11.00
   2 -11 -15  216.78   15.70
  -3 -11 -15   23.90    6.00
   3 -11 -15   25.00    8.50
  -3 -11  15   42.50    7.90
  -3  11 -15   35.50    7.00
   0  12  15  392.86   11.30
   0  12 -15  428.06   16.60
   0 -12 -15  425.16   17.90
   0 -12  15  375.26   17.50
  -1 -12 -15  188.18   12.70
  -1  12  15  164.88    7.30
  -1  12  15  180.08    8.50
  -1  12 -15  191.88   12.10
   1 -12 -15  186.18   14.20
  -1 -12  15  175.78   11.30
   1  12  15  197.38    7.60
  -2 -12 -15   16.60    5.90
  -2  12  15   19.90    3.60
  -2  12 -15   27.40    6.40
   2 -12 -15   14.80    7.60
  -2  12 -15   20.40    3.30
  -2 -12  15   33.60    5.10
  -2 -12  15    9.60    5.00
   0 -13  15  378.46   25.50
   0  13 -15  333.57   15.70
   0 -13 -15  355.56   17.30
   0  13  15  316.07   10.00
  -1  13  15   12.10    3.40
  -1 -13 -15    7.70    5.80
  -1  13 -15   16.00    5.50
   1 -13 -15   12.50    6.90
   0   0 -16   99.39    7.80
   0   0  16  111.29    6.30
   0   0  16   98.49    5.90
  -1   0  16  850.71   21.30
   1   0  16  850.61   22.40
   1   0 -16  877.51   22.50
  -1   0  16  858.41   21.30
  -1   0 -16  852.21   22.00
  -1   0 -16  787.62   24.80
   2   0  16  109.89    7.00
  -2   0  16  112.29    6.40
  -2   0 -16  109.49    8.40
  -2   0  16  104.19    6.20
   2   0 -16  109.09    9.60
  -2   0 -16  103.79    8.20
  -3   0  16   -1.40    2.50
  -3   0 -16    2.20    3.90
  -3   0 -16    4.60    3.80
   3   0 -16    2.40    4.70
  -3   0  16   -0.80    2.60
  -4   0  16   20.70    4.80
  -4   0 -16   31.70    6.30
   4   0 -16   28.40    7.00
   4   0  16   27.30    6.00
  -4   0 -16   26.30    5.70
  -5   0 -16   17.30    6.30
  -5   0 -16   17.20    6.00
   5   0 -16   10.30    6.50
   0   1  16 2016.60   40.60
   0   1 -16 1956.90   40.10
   0   1  16 2004.60   40.60
   0  -1  16 1987.90   41.00
   0  -1  16 2000.00   40.50
  -1   1  16  545.65   15.70
   1  -1  16  548.65   16.90
  -1   1  16  546.55   15.60
  -1  -1 -16  512.55   19.20
  -1  -1 -16  515.35   16.40
   1   1 -16  546.75   16.80
  -1  -1  16  539.95   15.60
  -1   1 -16  540.15   16.60
  -1  -1  16  550.54   15.50
   1   1  16  539.55   16.30
  -1   1 -16  445.46   22.50
  -2   1  16  199.28    8.80
  -2   1  16  202.38    8.80
   2   1 -16  202.38   11.50
  -2  -1 -16  203.78   10.60
   2  -1  16  196.38   10.20
  -2  -1 -16  216.28   10.50
  -2   1 -16  202.48   10.40
  -2  -1  16  194.88    8.70
  -2  -1  16  212.18    8.90
   2  -1 -16  201.78   11.70
   2   1  16  193.88    9.70
  -2   1 -16  201.88   10.50
  -3   1  16   67.49    5.90
  -3  -1 -16   70.69    8.00
  -3  -1 -16   75.19    8.10
   3  -1  16   84.79    7.80
   3   1 -16   80.09    9.40
   3   1  16   72.79    7.00
  -3  -1  16   72.19    6.30
  -3   1 -16   74.29    7.90
   3  -1 -16   53.89    9.90
  -3   1 -16   77.99    8.10
   4  -1  16   11.40    5.90
  -4  -1 -16   20.70    5.50
   4   1 -16   11.10    5.80
  -4  -1 -16   19.20    5.30
   4  -1 -16    4.10    6.10
  -4  -1  16   14.90    4.30
  -4   1 -16   11.20    4.80
   4   1  16   10.10    5.20
  -4   1 -16   17.70    5.00
  -5  -1 -16   11.70    5.80
   5   1 -16   12.90    6.00
  -5  -1 -16    8.90    5.60
  -5   1 -16    6.60    6.10
  -5   1 -16   13.90    5.40
   5  -1 -16   13.90    7.40
   0  -2  16   47.20    4.60
   0  -2 -16   51.79    6.80
   0   2 -16   56.69    6.70
   0   2  16   52.79    4.70
   0   2  16   51.69    4.40
   1  -2  16    0.60    2.30
  -1   2  16    1.30    1.90
  -1  -2 -16    4.40    3.20
  -1   2  16   -1.40    1.90
   1   2 -16   -1.00    3.20
   1  -2 -16    4.50    3.30
  -1   2 -16    5.70    3.30
  -1  -2  16    1.70    1.90
  -1   2 -16    2.10    3.40
  -1  -2  16    4.10    1.90
   1   2  16    0.70    2.10
  -2  -2 -16   31.50    8.50
  -2   2  16   24.20    4.30
  -2   2  16   29.70    4.50
   2  -2  16   28.90    5.20
   2   2 -16   39.30    7.60
   2  -2 -16   29.30    5.50
   2   2  16   34.70    4.80
  -2   2 -16   48.80    7.10
  -2  -2  16   42.80    4.50
  -2  -2  16   36.60    4.40
  -2   2 -16   41.70    6.70
   3   2 -16   88.39    9.60
  -3   2  16   75.29    6.40
   3  -2  16   87.79    8.20
  -3  -2 -16   86.39    8.20
  -3   2  16   72.59    6.20
  -3  -2 -16   88.29    8.20
  -3   2 -16   79.19    7.10
  -3  -2  16   82.89    6.30
   3  -2 -16   78.09   10.00
  -3  -2  16   78.19    5.90
   3   2  16   88.89    7.20
  -3   2 -16   84.19    8.70
  -3   2 -16   82.09    8.10
  -4  -2 -16   56.99    8.90
   4   2 -16   54.19    9.70
  -4  -2 -16   49.10    7.80
  -4  -2  16   30.60    5.10
   4  -2 -16   44.00    8.30
  -4   2 -16   50.89    8.40
   4   2  16   41.60    5.70
  -4   2 -16   53.39    9.20
  -5  -2 -16    1.80    5.70
  -5  -2 -16    0.20    5.00
   5  -2 -16   -1.80    7.20
  -5   2 -16    6.70    5.10
  -5   2 -16    4.80    6.20
   0  -3 -16  100.49    8.10
   0   3  16   97.59    5.80
   0   3  16   78.79    5.20
   0  -3  16   87.19    6.00
   0  -3  16   98.79    6.00
   0   3 -16  100.89    7.30
   1  -3  16   92.59    6.90
  -1   3  16   93.09    5.70
  -1   3  16   85.29    5.90
   1   3 -16   83.59    7.50
  -1  -3 -16   95.39    8.10
   1  -3 -16   96.09    8.60
   1   3  16   93.69    5.70
  -1   3 -16   84.49    7.40
  -1   3 -16   85.09    8.00
  -1  -3  16   87.09    5.60
  -1  -3  16   90.69    5.80
  -2   3  16  463.45   14.10
  -2  -3 -16  454.65   15.50
   2   3 -16  467.65   15.70
  -2   3  16  430.76   14.10
  -2  -3 -16  443.06   15.20
   2  -3  16  436.06   16.40
  -2   3 -16  422.56   15.10
  -2  -3  16  453.25   13.90
   2   3  16  462.25   15.20
  -2   3 -16  434.16   15.30
  -2  -3  16  453.15   14.10
   2  -3 -16  436.76   17.00
  -2   3 -16  430.96   14.70
   3   3 -16  100.39    9.60
  -3  -3 -16  103.99    8.50
  -3  -3 -16  118.99    9.40
   3  -3  16   95.19    9.20
  -3   3  16   94.79    7.20
  -3   3  16  100.59    7.00
  -3   3 -16  100.19    8.10
   3   3  16  103.69    8.00
  -3   3 -16   97.79    9.50
   3  -3 -16  109.49   10.80
  -3  -3  16  104.49    6.50
  -3   3 -16  105.19    8.60
  -3  -3  16  102.59    7.00
  -4  -3 -16    4.30    4.40
  -4  -3 -16    3.70    4.70
   4   3 -16    7.20    4.50
  -4   3 -16   11.70    4.70
  -4   3 -16    7.20    4.60
  -4  -3  16   -5.40    3.60
   4   3  16   -1.90    5.20
   4  -3 -16    3.10    6.30
  -5  -3 -16   29.80    7.00
  -5  -3 -16   25.10    6.20
   5   3 -16   40.90    6.20
   5  -3 -16   31.40    9.30
  -5   3 -16   35.90    7.70
   5   3  16   26.50    8.00
   0   4 -16   43.90    7.10
   0   4 -16   48.50    6.00
   0   4  16   45.40    4.00
   0  -4 -16   47.90    6.90
   0  -4  16   48.50    4.50
   0   4  16   46.50    4.70
   0  -4  16   55.69    5.00
  -1   4  16   19.80    2.80
  -1  -4 -16   23.50    4.60
   1   4 -16   32.50    6.10
  -1   4  16   26.70    3.80
   1   4  16   23.30    3.70
  -1   4 -16   23.40    3.30
  -1   4 -16   19.20    4.90
  -1  -4  16   26.20    4.00
  -1   4 -16   23.20    4.40
  -1  -4  16   20.40    3.00
   1  -4 -16   23.80    4.90
  -2   4  16   46.10    4.80
   2   4 -16   47.10    7.10
  -2  -4 -16   38.40    7.00
  -2  -4 -16   45.80    7.40
   2  -4  16   37.40    6.20
  -2   4  16   37.40    4.70
  -2  -4  16   48.60    4.70
   2   4  16   33.40    4.90
  -2   4 -16   43.50    6.70
  -2  -4  16   29.50    4.30
  -2   4 -16   45.70    5.70
  -2   4 -16   46.20    6.60
   2  -4 -16   38.30    6.40
  -3  -4 -16  287.17   12.40
   3  -4  16  288.07   15.50
  -3   4  16  298.27   11.60
  -3   4  16  274.07   11.90
   3   4 -16  292.57   13.00
  -3  -4 -16  295.37   13.30
  -3   4 -16  296.27   13.20
  -3  -4  16  315.27   11.30
   3  -4 -16  306.17   15.30
   3   4  16  313.67   13.40
  -3   4 -16  291.87   12.70
  -3   4 -16  307.37   13.80
  -3  -4  16  286.27   11.80
  -4  -4 -16   63.49    9.10
  -4  -4 -16   67.69    8.30
   4   4 -16   49.30    7.90
  -4  -4  16   46.80    7.20
  -4   4 -16   52.49    9.40
   4   4  16   40.00    5.70
   4  -4 -16   64.99   12.10
   0  -5  16   13.40    2.50
   0   5  16   10.00    2.30
   0  -5 -16   11.90    4.00
   0  -5  16   11.30    2.70
   0   5 -16    5.60    2.20
   0   5 -16    6.60    3.90
   0   5 -16   12.00    3.70
   0   5  16   11.50    2.10
  -1   5  16  279.17    9.90
   1  -5  16  263.87   11.90
  -1   5  16  270.17   10.30
   1   5 -16  272.17   11.00
  -1  -5 -16  254.77   12.00
  -1   5 -16  265.37   12.10
  -1   5 -16  275.87   10.60
  -1  -5  16  258.47    9.80
   1  -5 -16  268.87   12.70
  -1  -5  16  249.38   10.30
   1   5  16  264.97    9.90
  -1   5 -16  268.07   11.00
  -2   5  16  126.49    6.80
  -2   5  16  131.69    7.20
   2   5 -16  138.99    9.10
  -2  -5 -16  137.49    9.50
   2  -5  16  142.29    9.10
  -2   5 -16  144.29    8.20
   2  -5 -16  132.39   10.70
  -2   5 -16  143.39   10.20
   2   5  16  126.09    7.10
  -2   5 -16  132.69    8.80
  -2  -5  16  138.29    7.20
  -2  -5  16  136.59    7.00
  -3  -5 -16  239.28   12.70
   3   5 -16  249.68   10.80
  -3  -5 -16  221.08   14.20
   3  -5  16  203.78   13.90
  -3   5  16  211.58   10.80
  -3   5  16  246.28   10.60
   3   5  16  245.88   11.30
   3  -5 -16  250.27   14.50
  -3   5 -16  251.57   12.20
  -3  -5  16  243.98    9.70
  -3   5 -16  244.28   11.90
  -3  -5  16  228.58   10.80
  -3   5 -16  243.38   12.80
   4   5 -16   15.50    3.70
  -4  -5 -16   15.80    4.80
  -4  -5 -16   20.20    6.00
  -4   5 -16   19.50    5.80
  -4   5 -16   23.70    5.40
   4  -5 -16   21.30    7.20
   0  -6  16   25.20    4.30
   0  -6 -16   31.00    5.80
   0   6 -16   38.50    5.60
   0   6  16   32.50    3.70
   0   6  16   27.60    3.70
   0   6 -16   33.20    4.30
   0   6 -16   36.40    5.80
   0  -6  16   29.40    4.00
  -1   6  16  196.98    8.70
  -1  -6 -16  201.68   10.90
   1   6 -16  197.58    7.60
  -1   6  16  188.08    8.00
   1  -6  16  167.68    9.60
   1   6 -16  192.08    9.30
  -1  -6  16  192.58    9.10
  -1   6 -16  198.28    9.10
   1   6  16  190.98    8.20
  -1   6 -16  198.78   10.70
  -1  -6  16  180.78    8.30
  -1   6 -16  194.28    9.30
   1  -6 -16  207.48   11.60
   2  -6  16  370.56   16.30
  -2   6  16  346.87   11.70
   2   6 -16  360.16   12.20
  -2   6  16  352.66   12.50
  -2  -6 -16  361.76   14.50
  -2   6 -16  378.36   14.00
   2  -6 -16  363.56   16.40
  -2  -6  16  352.46   11.90
  -2   6 -16  351.76   13.50
  -2  -6  16  352.36   12.50
   2   6  16  361.66   12.80
  -2   6 -16  373.56   14.70
  -3   6  16  212.38   10.40
  -3  -6 -16  214.98   10.80
   3  -6  16  208.38   21.40
  -3   6  16  182.28   11.20
  -3  -6 -16  204.88   12.10
   3   6 -16  196.88    8.30
  -3   6 -16  208.28   12.60
   3  -6 -16  199.78   13.30
  -3   6 -16  198.28   11.10
  -3  -6  16  194.68    8.80
   3   6  16  200.18   10.40
  -3   6 -16  199.08   11.10
  -3  -6  16  186.08   10.00
  -4  -6 -16   -1.30    5.10
  -4  -6 -16    0.80    4.20
   4  -6 -16   -1.20    6.90
   4   6  16   -6.20    5.50
  -4   6 -16    1.10    4.70
  -4   6 -16    2.40    4.90
  -4  -6  16    1.50    3.60
   0   7  16   16.30    2.50
   0   7 -16   20.00    5.00
   0  -7  16   16.90    3.10
   0  -7 -16   23.80    4.90
   0   7 -16   19.00    2.90
   0   7 -16   21.80    3.90
   1   7 -16   51.29    4.40
  -1   7  16   46.80    4.60
  -1   7  16   56.49    4.90
  -1  -7 -16   57.19    8.10
   1  -7  16   36.10    6.10
  -1   7 -16   63.89    6.20
  -1  -7  16   48.10    5.30
   1  -7 -16   57.99    8.90
  -1   7 -16   57.29    7.60
  -1  -7  16   41.50    4.70
  -1   7 -16   48.70    5.50
   1   7  16   58.19    4.60
  -2  -7 -16  458.85   16.70
  -2   7  16  462.95   14.80
   2   7 -16  469.85   10.90
   2  -7  16  424.86   18.90
  -2   7  16  465.55   14.00
   2   7 -16  463.55   12.20
  -2  -7  16  459.75   15.10
   2  -7 -16  441.56   18.60
  -2  -7  16  466.25   14.00
   2   7  16  464.75   14.70
  -2   7 -16  474.15   16.90
  -2   7 -16  477.05   16.30
  -3  -7 -16   24.30    5.40
   3   7  16   17.20    4.00
   3  -7 -16   25.90    6.70
  -3   7 -16   23.90    5.10
  -3   7 -16   19.40    4.70
  -3  -7  16   24.70    5.10
  -3   7 -16   21.50    5.50
  -3  -7  16   31.70    5.10
  -4  -7 -16    6.00    5.40
  -4  -7 -16    6.20    5.60
  -4  -7  16   -0.50    3.80
   4  -7 -16    8.10    7.40
  -4   7 -16    2.60    5.60
  -4   7 -16    1.70    4.90
   0  -8  16   30.40    5.70
   0   8 -16   18.60    4.90
   0   8 -16   24.80    4.50
   0   8  16   24.00    3.60
   0  -8 -16   23.00    5.10
   0   8  16   27.00    4.60
   0   8 -16   22.50    3.70
   1   8 -16  221.28    7.10
  -1   8  16  221.28    8.70
   1   8 -16  228.48    8.00
  -1  -8 -16  242.68   12.30
  -1   8  16  230.88    9.40
   1  -8  16  185.88   11.20
  -1   8 -16  235.78    9.70
  -1  -8  16  243.38   10.70
  -1   8 -16  233.48   11.90
   1   8  16  239.38    9.10
  -1  -8  16  233.58    9.40
   1  -8 -16  235.58   13.20
  -1   8 -16  240.68    9.90
  -2   8  16  203.58    8.50
  -2  -8 -16  197.88   11.60
   2  -8  16  190.28   14.20
  -2   8  16  196.88    9.60
   2  -8 -16  208.28   13.80
  -2  -8  16  199.68    8.60
   2   8  16  198.48    9.00
  -2   8 -16  214.28   10.40
  -2   8 -16  198.98    9.90
  -2   8 -16  210.98   11.90
  -2  -8  16  180.78    9.60
  -3  -8 -16  259.77   14.00
  -3   8 -16  254.17   12.20
  -3  -8  16  261.37   10.20
  -3  -8  16  240.18   12.50
  -3   8 -16  263.47   14.00
  -3   8 -16  240.18   12.80
   3  -8 -16  276.27   16.40
   3   8  16  251.07   11.40
  -4  -8 -16   42.80    7.40
  -4  -8 -16   39.30    6.40
  -4   8 -16   36.90    6.50
   4   8  16   28.20    6.10
  -4   8 -16   30.80    7.10
   4  -8 -16   49.40    9.90
  -4  -8  16   29.20    4.80
   0   9  16   21.00    2.90
   0  -9 -16   24.80    5.90
   0  -9  16   25.10    4.40
   0   9 -16   31.60    4.60
   0   9 -16   21.50    4.20
   0   9 -16   25.50    5.50
  -1   9  16   26.00    4.90
  -1  -9 -16   19.60    5.50
   1  -9  16   20.60    5.50
  -1   9  16   28.70    3.40
  -1  -9  16   17.80    3.20
   1   9  16   14.00    2.60
  -1  -9  16   19.30    3.90
   1  -9 -16   20.20    5.90
  -1   9 -16   24.90    5.30
  -1   9 -16   29.60    4.90
  -2  -9 -16  112.29   10.30
  -2   9  16   82.49    6.10
  -2   9  16   94.29    7.30
  -2   9 -16  103.69    7.60
  -2   9 -16  105.89    9.70
  -2   9 -16  107.99    8.10
   2  -9 -16  101.99   12.30
  -2  -9  16  113.19    6.70
  -2  -9  16   90.79    8.00
  -3  -9 -16    5.70    5.10
  -3   9 -16   11.30    5.20
  -3   9 -16    9.40    4.20
   3  -9 -16   20.10    6.70
   0  10  16  293.07    9.70
   0 -10 -16  281.47   14.40
   0 -10  16  241.78   13.40
   0  10 -16  302.57   13.80
  -1  10  16   12.30    3.10
  -1  10  16   14.30    2.60
  -1 -10 -16   22.30    5.30
  -1  10 -16   18.00    3.20
  -1 -10  16   16.20    3.20
   1 -10 -16   16.00    5.90
  -1 -10  16   14.40    4.60
  -1  10 -16   23.80    4.60
  -1  10 -16   18.90    4.90
   1  10  16   10.50    2.80
  -2  10  16    0.40    3.60
  -2 -10 -16    9.10    5.30
  -2  10  16   -2.00    3.10
  -2  10 -16    9.40    4.10
  -2 -10  16    8.90    2.90
  -2  10 -16    7.20    4.50
   2 -10 -16   11.20    6.40
  -2 -10  16   10.40    4.20
  -2  10 -16    7.00    3.40
  -3 -10 -16  219.58   13.60
  -3  10 -16  232.38   10.90
  -3  10 -16  236.58   13.80
   3 -10 -16  226.98   17.90
  -3  10 -16  184.68   11.80
  -3 -10  16  241.98    9.60
   0 -11 -16    1.30    5.10
   0  11 -16   -8.60    4.60
  -1 -11 -16   16.30    6.00
  -1  11  16   13.50    3.30
  -1 -11  16   20.80    5.30
  -1 -11  16   20.30    3.50
  -1  11 -16   21.20    5.40
  -1  11 -16   18.30    2.60
   1 -11 -16   12.20    6.20
  -1  11 -16   20.80    4.10
  -2 -11 -16   63.89   10.60
  -2  11  16   63.39    7.50
  -2  11 -16   75.89    6.20
   2  11  16   55.79    6.70
   2 -11 -16   54.19    9.30
  -2  11 -16   75.09    9.70
  -2  11 -16   48.00    7.50
  -2 -11  16   65.39   12.50
  -2 -11  16   63.39    6.00
   0  12 -16    0.70    5.50
   0 -12 -16   16.70    6.40
  -1  12  16  117.19    6.90
  -1  12  16  126.19    8.00
   1 -12 -16  158.98   14.20
  -1  12 -16  175.48   12.20
  -2  12  16   45.60    4.30
  -2 -12 -16   76.39   11.00
  -2  12  16   56.59    7.50
  -2 -12  16   62.89    6.90
   2 -12 -16   51.19    9.80
  -2  12 -16   75.89   10.60
   0 -13 -16   41.60    8.50
   0  13 -16   39.10    7.40
   0   0 -17   14.40    4.30
  -1   0  17  124.99    6.80
  -1   0 -17  113.79    9.20
  -1   0  17  124.29    6.80
  -1   0 -17  122.29    8.90
   1   0 -17  122.19    9.20
   1   0  17  105.89    7.00
  -2   0  17   39.50    4.80
  -2   0 -17   32.30    6.30
   2   0 -17   28.10    6.00
  -2   0 -17   35.00    7.00
  -2   0  17   36.10    4.50
  -3   0  17    0.90    3.20
  -3   0  17   -5.40    3.10
   3   0  17   -2.00    4.30
  -3   0 -17   -0.20    3.70
  -3   0 -17   -1.00    4.10
   3   0 -17    0.40    5.20
   4   0  17    3.30    6.90
   4   0 -17    2.00    5.90
  -4   0 -17    0.60    4.70
  -4   0 -17   -0.30    4.40
   0   1  17    4.10    2.20
   0  -1  17   10.20    2.50
   0   1  17    9.90    2.50
   0   1 -17    8.90    3.80
   0  -1 -17    9.10    4.10
   1   1 -17  619.24   27.00
  -1   1  17  692.53   18.70
  -1  -1 -17  700.43   19.80
   1  -1  17  695.03   20.20
  -1   1  17  679.93   18.60
  -1   1 -17  695.53   20.00
   1  -1 -17  673.23   20.10
  -1   1 -17  675.03   19.30
  -1  -1  17  697.83   18.90
  -1  -1  17  700.43   18.80
   1   1  17  681.83   19.60
   2  -1  17  232.18   11.30
  -2  -1 -17  238.18   11.50
  -2  -1 -17  231.88   11.30
  -2   1  17  237.88    9.70
  -2   1  17  230.98    9.40
  -2  -1  17  194.18    9.20
  -2   1 -17  243.38   11.60
  -2  -1  17  239.98    9.70
  -2   1 -17  235.08   11.30
   2   1  17  221.98   10.70
   2  -1 -17  225.78   12.80
  -3  -1 -17   68.09    8.40
  -3   1  17   60.09    6.80
  -3   1  17   59.59    6.90
   3  -1  17   46.00    7.90
  -3  -1 -17   65.59    8.50
   3   1 -17   73.09   10.00
  -3  -1  17   51.29    6.60
   3  -1 -17   54.69   10.00
  -3  -1  17   48.70    6.20
  -3   1 -17   60.39    8.30
  -3   1 -17   50.89    7.60
   3   1  17   50.39    7.20
  -3   1 -17   72.59    8.30
  -4  -1 -17   74.99    9.30
  -4  -1 -17   67.79    9.60
   4   1 -17   79.49   11.20
  -4   1 -17   61.29    9.80
   4  -1 -17   56.29    9.40
  -4   1 -17   78.19    9.80
   4   1  17   66.19   10.70
   0   2 -17   11.90    4.30
   0   2  17   11.20    2.40
   0  -2 -17    9.80    4.30
   0  -2  17   11.40    2.50
   0   2  17    6.60    2.30
   0  -2  17    6.80    2.20
  -1   2  17   68.49    5.20
  -1   2  17   71.89    5.50
  -1  -2 -17   76.59    7.90
   1   2 -17   79.99    8.00
   1  -2  17   52.39    5.80
  -1  -2  17   79.69    5.40
  -1   2 -17   67.29    8.00
  -1  -2  17   65.09    5.20
   1   2  17   61.69    5.50
   1  -2 -17   70.99    8.10
  -1   2 -17   59.79    7.10
  -2  -2 -17  490.65   16.60
   2   2 -17  498.15   17.50
  -2   2  17  472.35   15.10
  -2  -2 -17  510.95   16.40
   2  -2  17  461.95   17.00
  -2   2  17  485.65   14.90
  -2  -2  17  474.35   15.10
   2  -2 -17  473.55   18.00
  -2   2 -17  493.85   16.60
  -2   2 -17  487.15   16.10
  -2  -2  17  492.75   14.90
   2   2  17  472.95   16.20
   3  -2  17   32.80    5.80
  -3   2  17   25.80    4.40
  -3  -2 -17   28.50    5.50
   3   2 -17   27.70    6.20
  -3  -2 -17   33.50    6.00
  -3  -2  17   16.30    3.40
   3  -2 -17   25.60    6.50
  -3  -2  17   21.20    3.70
  -3   2 -17   22.60    4.70
   3   2  17   23.00    4.30
  -3   2 -17   35.00    5.90
  -3   2 -17   31.30    5.80
  -4  -2 -17   37.60    6.20
  -4  -2 -17   30.80    6.70
   4  -2 -17   44.00    8.80
  -4   2 -17   40.50    7.30
   4   2  17   26.50    6.00
  -4   2 -17   28.70    6.50
   0  -3 -17  393.96   14.90
   0  -3  17  405.96   13.40
   0   3  17  409.66   13.30
   0   3 -17  404.26   13.90
   0   3  17  427.26   13.70
   0  -3  17  402.36   14.10
  -1   3  17  161.98    7.80
  -1   3  17  170.18    8.10
   1  -3  17  149.39    8.90
   1   3 -17  157.38    9.80
  -1  -3 -17  165.88   10.00
  -1   3 -17  172.98    9.70
  -1  -3  17  160.88    8.10
   1  -3 -17  165.68   10.30
  -1   3 -17  163.18   10.30
   1   3  17  164.78    8.30
  -1  -3  17  170.98    8.00
  -2   3  17   41.70    4.80
   2  -3  17   30.50    4.50
  -2  -3 -17   49.10    7.80
  -2   3  17   32.80    5.00
  -2  -3 -17   26.40    5.00
  -2   3 -17   26.40    3.70
  -2   3 -17   29.30    5.20
   2   3  17   30.60    5.50
   2  -3 -17   40.10    6.60
  -2   3 -17   42.70    7.00
  -3  -3 -17   69.49    8.00
  -3   3  17   61.19    7.30
   3  -3  17   52.79    9.80
   3   3 -17   60.69    9.00
  -3  -3 -17   71.49    9.40
  -3   3 -17   60.39    8.50
   3   3  17   63.79    7.50
   3  -3 -17   63.09    9.70
  -3   3 -17   55.69    8.00
  -3   3 -17   71.09    8.90
  -3  -3  17   53.19    6.00
   4   3 -17   59.89    9.50
  -4  -3 -17   49.99    9.80
  -4  -3 -17   69.49    8.90
  -4   3 -17   50.69    9.70
   4   3  17   56.89    9.70
  -4   3 -17   55.79    9.20
   4  -3 -17   69.69   12.80
   0  -4 -17  130.19    9.30
   0  -4  17  129.89    7.30
   0   4 -17  137.59    8.70
   0   4  17  129.59    6.80
   0  -4  17  130.29    7.60
   0   4  17  133.59    7.40
   1   4 -17   63.19    7.40
  -1   4  17   68.59    5.20
  -1  -4 -17   63.99    7.80
   1  -4  17   81.29    6.70
  -1   4  17   61.29    5.50
   1   4  17   56.09    5.10
  -1   4 -17   46.90    5.90
   1  -4 -17   69.69    8.10
  -1   4 -17   38.10    7.50
  -1  -4  17   63.59    5.30
  -1  -4  17   53.89    5.20
  -2  -4 -17  163.78   10.60
   2   4 -17  175.48   10.30
  -2   4  17  156.78    7.70
  -2   4  17  176.18    8.90
  -2  -4 -17  167.58   10.30
   2  -4  17  160.88   10.30
  -2  -4  17  158.58    7.90
  -2  -4  17  147.89    8.30
  -2   4 -17  156.68    9.20
  -2   4 -17  165.98    9.90
  -2   4 -17  159.98   10.50
   2   4  17  145.79    8.40
   2  -4 -17  162.58   11.70
   3  -4  17   78.39   13.90
  -3   4  17   87.99    8.30
   3   4 -17   98.89    9.20
  -3  -4 -17   96.39    8.60
  -3  -4 -17   88.89    9.20
   3  -4 -17  118.29   11.40
   3   4  17   79.09    8.00
  -3   4 -17  114.09    9.80
  -3   4 -17  105.59    9.90
  -3  -4  17   74.19    6.80
  -3   4 -17   88.39    8.90
  -3  -4  17   89.79    9.30
  -4  -4 -17   99.29    9.70
  -4  -4 -17   92.89   10.80
   4   4 -17   91.19    9.10
   4   4  17   59.29   10.10
  -4   4 -17   71.89    9.70
  -4   4 -17   96.59   10.90
   4  -4 -17   87.09   13.90
   0  -5 -17    0.00    3.40
   0   5 -17   -0.60    2.50
   0   5  17   -4.00    2.40
   0   5 -17   -0.30    3.00
   0  -5  17   -3.90    2.40
  -1   5  17  214.98    9.30
   1   5 -17  228.58   10.70
   1  -5  17  211.08   10.80
  -1  -5 -17  231.88   12.10
  -1   5  17  238.28    9.20
   1  -5 -17  228.28   12.40
   1   5  17  229.58    9.60
  -1  -5  17  237.68    9.60
  -1   5 -17  227.18   11.70
  -1   5 -17  237.48   10.80
  -1   5 -17  242.88   10.10
  -1  -5  17  217.08    9.70
  -2   5  17   -3.10    3.00
   2   5 -17    3.00    3.80
  -2  -5 -17   -0.10    4.10
   2  -5  17    1.50    4.60
  -2   5  17   -0.10    2.70
  -2   5 -17    1.30    3.80
  -2   5 -17    4.50    3.50
  -2  -5  17    7.40    3.10
   2  -5 -17    3.20    4.60
  -2   5 -17    7.60    4.00
   2   5  17   -3.80    3.00
  -2  -5  17   -0.40    2.60
  -3  -5 -17  173.88   10.40
   3   5 -17  164.48    9.70
  -3  -5 -17  182.78   11.70
  -3   5  17  151.78   10.70
  -3   5 -17  181.28   11.90
   3   5  17  160.68   10.00
  -3  -5  17  173.68    8.80
  -3   5 -17  152.68   11.10
   3  -5 -17  184.88   13.20
  -3   5 -17  167.08   10.60
   4   5 -17    8.30    4.00
  -4  -5 -17    6.70    5.20
  -4  -5 -17   10.20    4.70
   4  -5 -17    7.80    7.20
  -4   5 -17    2.70    4.80
   4   5  17   -6.70    6.10
  -4   5 -17   12.10    6.00
   0  -6  17   -2.70    2.60
   0   6 -17   -1.50    2.70
   0   6 -17   -1.20    2.60
   0   6  17   -4.10    2.50
   0  -6 -17    4.40    4.00
   0   6 -17   -3.90    3.60
   1  -6  17   18.30    4.40
  -1  -6 -17   22.80    5.00
  -1   6  17   29.30    4.40
  -1   6  17   24.70    4.60
   1   6 -17   28.50    4.80
   1   6  17   34.20    4.30
  -1   6 -17   22.70    5.80
  -1  -6  17   29.00    4.60
  -1   6 -17   32.00    5.40
  -1   6 -17   35.10    6.20
   1  -6 -17   27.10    5.70
  -1  -6  17   31.80    5.10
  -2  -6 -17   16.00    4.80
  -2   6  17   11.80    3.80
   2   6 -17   16.30    3.90
  -2   6  17   11.60    2.90
   2  -6  17   23.50    6.70
   2  -6 -17    6.90    4.80
  -2  -6  17   20.30    3.20
  -2   6 -17   14.70    4.50
  -2  -6  17   12.70    3.60
  -2   6 -17   18.80    3.90
  -2   6 -17   21.60    4.70
  -3  -6 -17   36.40    6.10
   3   6 -17   33.50    5.80
  -3  -6 -17   44.00    8.50
  -3   6 -17   30.40    6.20
   3   6  17   28.70    4.70
  -3   6 -17   36.90    6.00
  -3   6 -17   32.30    5.40
  -3  -6  17   40.60    5.80
  -4  -6 -17  102.49   11.20
  -4  -6 -17  111.69    9.80
   4   6  17   70.19    7.40
  -4  -6  17  114.29   16.40
   4  -6 -17   91.89   14.50
  -4   6 -17   76.29   11.30
  -4   6 -17   98.79   10.70
   0   7 -17   52.29    8.50
   0  -7  17   45.10    6.70
   0   7 -17   53.79    6.30
   0   7 -17   35.90    5.30
   0   7  17   48.20    4.50
   0  -7 -17   57.39    8.20
   0   7  17   51.89    5.30
   1   7 -17   94.09    6.60
  -1  -7 -17   83.99    8.90
  -1   7  17   81.69    5.70
  -1   7  17   68.69    5.90
   1   7 -17   76.89    5.30
   1  -7 -17   67.99    9.40
  -1  -7  17   81.09    5.90
   1   7  17   70.09    5.30
  -1   7 -17   82.89    6.70
  -1   7 -17   65.49    8.70
  -1   7 -17   70.29    7.10
  -1  -7  17   73.59    6.90
   2   7 -17   95.59    5.00
  -2   7  17  102.09    8.10
   2   7 -17  100.29    6.50
  -2  -7 -17  100.09    9.50
  -2   7  17  118.19    6.80
   2  -7 -17  123.49   11.60
  -2  -7  17   95.39    6.70
   2   7  17   89.99    7.00
  -2  -7  17   94.29    8.00
  -2   7 -17  111.59    8.50
  -2   7 -17  113.89    9.80
  -2   7 -17  108.79    8.60
  -3  -7 -17   35.90    6.60
  -3   7 -17   32.70    6.50
  -3  -7  17   33.40    5.90
  -3   7 -17   49.20    9.30
  -3   7 -17   34.40    6.00
   0   8 -17  166.58    7.80
   0   8 -17  168.68   11.20
   0   8  17  157.88    7.40
   0   8 -17  163.48    8.10
   0  -8 -17  156.88   11.20
   0  -8  17  173.38   10.90
   1   8 -17   10.00    3.10
  -1   8  17   11.70    3.00
   1   8 -17    9.90    2.40
  -1  -8 -17   15.50    5.20
  -1   8  17   10.20    2.60
   1  -8 -17    8.10    5.20
  -1  -8  17   14.40    4.10
  -1  -8  17   11.70    3.00
  -1   8 -17   12.10    5.20
  -1   8 -17   15.20    3.80
   1   8  17    8.00    2.70
  -1   8 -17   13.30    3.40
  -2   8  17  116.79    7.20
  -2   8  17  100.89    8.70
  -2  -8 -17  108.79   10.10
  -2   8 -17  112.09    9.90
   2  -8 -17  103.99   11.80
  -2  -8  17  109.59    6.80
  -2   8 -17  114.89    8.80
  -2   8 -17  114.29    8.60
  -2  -8  17  111.89   10.00
   2   8  17   89.19    7.10
  -3  -8 -17  207.48   13.30
   3   8  17  175.78   10.70
   3  -8 -17  228.58   15.50
  -3  -8  17  171.98    9.00
  -3   8 -17  209.48   11.30
  -3   8 -17  196.18   13.10
  -3   8 -17  189.88   11.80
   0   9 -17    5.20    4.70
   0   9  17   -0.90    2.50
   0  -9 -17   -1.20    4.60
   0   9 -17    3.10    2.90
   0   9 -17    7.90    2.80
   0  -9  17   -1.10    4.80
  -1   9  17   28.40    4.10
  -1  -9 -17   41.50    8.10
  -1   9  17   27.30    3.30
  -1   9 -17   29.70    3.80
   1   9  17   23.20    3.30
  -1   9 -17   32.80    6.50
  -1   9 -17   27.70    4.10
   1  -9 -17   30.50    6.70
  -2  -9 -17    5.70    5.20
  -2   9  17    4.70    3.40
   2  -9 -17    3.80    6.40
  -2  -9  17    0.00    3.10
  -2   9 -17   10.40    3.70
  -2   9 -17    7.70    4.70
  -2   9 -17    8.00    4.90
   2   9  17   -5.20    3.80
  -3  -9 -17  171.88   13.10
  -3   9 -17  175.48   12.90
  -3   9 -17  192.88   11.90
  -3  -9  17  202.58    9.60
  -3   9 -17  183.88   10.60
   3  -9 -17  180.08   15.40
   3   9  17  148.49   10.40
   0  10 -17   34.60    6.40
   0  10  17   28.30    3.60
   0 -10 -17   38.30    7.10
  -1  10  17   25.90    3.90
  -1 -10 -17   35.00    6.60
  -1  10  17   28.30    3.60
   1 -10 -17   35.80    7.30
  -1  10 -17   38.80    6.10
   1  10  17   25.70    3.30
  -1  10 -17   35.20    6.60
  -1 -10  17   33.50    6.00
  -1  10 -17   38.10    5.20
  -2  10  17   43.70    6.60
  -2 -10 -17   29.70    6.70
   2  10  17   20.10    4.00
   2 -10 -17   28.20    7.90
  -2  10 -17   26.60    4.60
  -2  10 -17   24.10    5.80
  -2  10 -17   36.10    6.50
  -2 -10  17   25.30    3.80
   0  11 -17   14.50    6.10
   0 -11 -17   14.80    6.40
  -1  11  17   17.30    4.00
  -1 -11 -17   23.10    6.40
  -1  11 -17   15.60    6.10
   1  11  17   14.70    3.30
   1 -11 -17   16.90    6.70
  -2  11  17    8.40    3.90
  -2 -11 -17    2.80    6.10
  -2  11 -17    8.80    3.40
  -2 -11  17   11.10    3.60
  -2  11 -17    6.70    5.10
   2 -11 -17    5.00    7.40
   0  12 -17   20.90    6.60
   0 -12 -17   19.60    7.20
   0   0  18   75.09    5.70
   0   0 -18   73.59    7.80
   0   0  18   70.79    5.50
  -1   0 -18   40.20    7.70
  -1   0  18   35.50    4.70
  -1   0  18   41.90    4.90
  -1   0 -18   42.90    7.20
[truncated: 23,830 more chars]
