# Supplementary material for: A directed enolization strategy enables by-product-free construction of contiguous stereocentres en route to complex amino acids
Source: Nat Chem. 2024 Apr 2;16(7):1125–32. doi: 10.1038/s41557-024-01473-5 (PMC11230901; doi:10.1038/s41557-024-01473-5)
Supplement: Supplementary file 3 — Crystallographic data for compound 10; CCDC reference 2245009. [file 41557_2024_1473_MOESM3_ESM.cif]

data_x0104
_audit_creation_date               2022-11-28
_audit_creation_method
;
Olex2 1.3-ac4
(compiled 2019.04.23 svn.r3594 for Rigaku Oxford Diffraction, GUI svn.r5739)
;
_shelx_SHELXL_version_number       '2018/3'
_audit_contact_author_address      ?
_audit_contact_author_email        ?
_audit_contact_author_name         ''
_audit_contact_author_phone        ?
_publ_contact_author_id_orcid      ?
_publ_section_references
;
Dolomanov, O.V., Bourhis, L.J., Gildea, R.J, Howard, J.A.K. & Puschmann, H.
 (2009), J. Appl. Cryst. 42, 339-341.

Sheldrick, G.M. (2015). Acta Cryst. A71, 3-8.

Sheldrick, G.M. (2015). Acta Cryst. C71, 3-8.
;
_chemical_name_common              ?
_chemical_name_systematic          ?
_chemical_formula_moiety           'C19 H21 Br N2 O2'
_chemical_formula_sum              'C19 H22 Br N2 O2'
_chemical_formula_weight           390.29
_chemical_absolute_configuration   ad
_chemical_melting_point            ?
_chemical_oxdiff_formula           C19H21BrN2O2
_chemical_oxdiff_usercomment       'fenglin hong Fl-Bz(4Br)'
loop_
  _atom_type_symbol
  _atom_type_description
  _atom_type_scat_dispersion_real
  _atom_type_scat_dispersion_imag
  _atom_type_scat_source
 'C' 'C' 0.0033 0.0016 'International Tables Vol C Tables 4.2.6.8 and 6.1.1.4'
 'H' 'H' 0.0000 0.0000 'International Tables Vol C Tables 4.2.6.8 and 6.1.1.4'
 'N' 'N' 0.0061 0.0033 'International Tables Vol C Tables 4.2.6.8 and 6.1.1.4'
 'O' 'O' 0.0106 0.0060 'International Tables Vol C Tables 4.2.6.8 and 6.1.1.4'
 'Br' 'Br' -0.2901 2.4595
 'International Tables Vol C Tables 4.2.6.8 and 6.1.1.4'

_shelx_space_group_comment
;
The symmetry employed for this shelxl refinement is uniquely defined
by the following loop, which should always be used as a source of
symmetry information in preference to the above space-group names.
They are only intended as comments.
;
_space_group_crystal_system        'monoclinic'
_space_group_IT_number             5
_space_group_name_H-M_alt          'C 1 2 1'
_space_group_name_Hall             'C 2y'
loop_
  _space_group_symop_operation_xyz
 'x, y, z'
 '-x, y, -z'
 'x+1/2, y+1/2, z'
 '-x+1/2, y+1/2, -z'

_cell_length_a                     17.9558(11)
_cell_length_b                     12.3656(6)
_cell_length_c                     8.5507(5)
_cell_angle_alpha                  90
_cell_angle_beta                   100.937(6)
_cell_angle_gamma                  90
_cell_volume                       1864.06(19)
_cell_formula_units_Z              4
_cell_measurement_reflns_used      4748
_cell_measurement_temperature      100.02(11)
_cell_measurement_theta_max        28.3670
_cell_measurement_theta_min        2.0960
_shelx_estimated_absorpt_T_max     0.641
_shelx_estimated_absorpt_T_min     0.449
_exptl_absorpt_coefficient_mu      2.218
_exptl_absorpt_correction_T_max    1.00000
_exptl_absorpt_correction_T_min    0.63266
_exptl_absorpt_correction_type     multi-scan
_exptl_absorpt_process_details
;
CrysAlisPro 1.171.41.122a (Rigaku Oxford Diffraction, 2021)
Empirical absorption correction using spherical harmonics,
implemented in SCALE3 ABSPACK scaling algorithm.
;
_exptl_absorpt_special_details     ?
_exptl_crystal_colour              colourless
_exptl_crystal_colour_primary      colourless
_exptl_crystal_density_diffrn      1.391
_exptl_crystal_density_meas        ?
_exptl_crystal_density_method      ?
_exptl_crystal_description         block
_exptl_crystal_F_000               804
_exptl_crystal_size_max            0.43
_exptl_crystal_size_mid            0.23
_exptl_crystal_size_min            0.22
_exptl_transmission_factor_max     ?
_exptl_transmission_factor_min     ?
_diffrn_reflns_av_R_equivalents    0.0189
_diffrn_reflns_av_unetI/netI       0.0206
_diffrn_reflns_Laue_measured_fraction_full  0.999
_diffrn_reflns_Laue_measured_fraction_max  0.841
_diffrn_reflns_limit_h_max         23
_diffrn_reflns_limit_h_min         -25
_diffrn_reflns_limit_k_max         15
_diffrn_reflns_limit_k_min         -16
_diffrn_reflns_limit_l_max         12
_diffrn_reflns_limit_l_min         -12
_diffrn_reflns_number              11021
_diffrn_reflns_point_group_measured_fraction_full  0.999
_diffrn_reflns_point_group_measured_fraction_max  0.787
_diffrn_reflns_theta_full          25.242
_diffrn_reflns_theta_max           30.648
_diffrn_reflns_theta_min           2.310
_diffrn_ambient_environment        N~2~
_diffrn_ambient_temperature        100.02(11)
_diffrn_detector                   'Hybrid Pixel Array Detector'
_diffrn_detector_area_resol_mean   10.0000
_diffrn_detector_type              'Rigaku Saturn724+'
_diffrn_measured_fraction_theta_full  0.999
_diffrn_measured_fraction_theta_max  0.841
_diffrn_measurement_details
;
List of Runs (angles in degrees, time in seconds):

  # Type    Start    End  Width  t~exp~   \w     \q     \k     \f   Frames
--------------------------------------------------------------------------
  1  \w     -6.00  81.00   0.50   20.00    --   -8.80  57.00   0.00  174
  2  \w    -22.00  71.00   0.50   20.00    --   -8.80  68.00-180.00  186
  3  \w    -41.00  71.00   0.50   20.00    --   -8.80  57.00 -30.00  224
  4  \w    -45.00  81.00   0.50   20.00    --   -8.80  38.00 -90.00  252
;
_diffrn_measurement_device         'four-circle diffractometer'
_diffrn_measurement_device_type    'XtaLAB AFC12 (RCD3): Kappa single'
_diffrn_measurement_method         '\w scans'
_diffrn_measurement_specimen_support  'Mitegen 50um'
_diffrn_orient_matrix_type        
 'CrysAlisPro convention (1999,Acta A55,543-557)'
_diffrn_orient_matrix_UB_11        -0.0238023000
_diffrn_orient_matrix_UB_12        -0.0440249000
_diffrn_orient_matrix_UB_13        0.0108094000
_diffrn_orient_matrix_UB_21        0.0076488000
_diffrn_orient_matrix_UB_22        0.0093216000
_diffrn_orient_matrix_UB_23        0.0833778000
_diffrn_orient_matrix_UB_31        -0.0314323000
_diffrn_orient_matrix_UB_32        0.0357156000
_diffrn_orient_matrix_UB_33        -0.0085148000
_diffrn_radiation_collimation      0.3
_diffrn_radiation_monochromator    mirror
_diffrn_radiation_probe            x-ray
_diffrn_radiation_type             'Mo K\a'
_diffrn_radiation_wavelength       0.71073
_diffrn_source                     'Rotating-anode X-ray tube'
_diffrn_source_current             24.0
_diffrn_source_power               1.2
_diffrn_source_target              Mo
_diffrn_source_type                'Rigaku (Mo) X-ray Source'
_diffrn_source_voltage             50.0
_reflns_Friedel_coverage           0.796
_reflns_Friedel_fraction_full      0.999
_reflns_Friedel_fraction_max       0.728
_reflns_number_gt                  3557
_reflns_number_total               4550
_reflns_odcompleteness_completeness  100.00
_reflns_odcompleteness_iscentric   1
_reflns_odcompleteness_theta       20.77
_reflns_special_details
;
 Reflections were merged by SHELXL according to the crystal
 class for the calculation of statistics and refinement.
 
 _reflns_Friedel_fraction is defined as the number of unique
 Friedel pairs measured divided by the number that would be
 possible theoretically, ignoring centric projections and
 systematic absences.
;
_reflns_threshold_expression       'I > 2\s(I)'
_computing_cell_refinement         'CrysAlisPro 1.171.41.122a (Rigaku OD, 2021)'
_computing_data_collection         'CrysAlisPro 1.171.41.122a (Rigaku OD, 2021)'
_computing_data_reduction          'CrysAlisPro 1.171.41.122a (Rigaku OD, 2021)'
_computing_molecular_graphics      'Olex2 (Dolomanov et al., 2009)'
_computing_publication_material    'Olex2 (Dolomanov et al., 2009)'
_computing_structure_refinement    'ShelXL (Sheldrick, 2015)'
_computing_structure_solution      'ShelXT (Sheldrick, 2015)'
_refine_diff_density_max           0.394
_refine_diff_density_min           -0.470
_refine_diff_density_rms           0.044
_refine_ls_abs_structure_details
;
 Flack x determined using 1401 quotients [(I+)-(I-)]/[(I+)+(I-)]
 (Parsons, Flack and Wagner, Acta Cryst. B69 (2013) 249-259).
;
_refine_ls_abs_structure_Flack     0.018(5)
_refine_ls_extinction_coef         .
_refine_ls_extinction_method       none
_refine_ls_goodness_of_fit_ref     1.065
_refine_ls_hydrogen_treatment      constr
_refine_ls_matrix_type             full
_refine_ls_number_parameters       220
_refine_ls_number_reflns           4550
_refine_ls_number_restraints       1
_refine_ls_R_factor_all            0.0542
_refine_ls_R_factor_gt             0.0402
_refine_ls_restrained_S_all        1.065
_refine_ls_shift/su_max            0.000
_refine_ls_shift/su_mean           0.000
_refine_ls_structure_factor_coef   Fsqd
_refine_ls_weighting_details      
 'w=1/[\s^2^(Fo^2^)+(0.0663P)^2^+0.3402P] where P=(Fo^2^+2Fc^2^)/3'
_refine_ls_weighting_scheme        calc
_refine_ls_wR_factor_gt            0.1076
_refine_ls_wR_factor_ref           0.1142
_refine_special_details            ?
_olex2_refinement_description
;
1. Fixed Uiso
 At 1.2 times of:
  All C(H) groups, All N(H) groups
 At 1.5 times of:
  All C(H,H,H) groups
2.a Ternary CH refined with riding coordinates:
 C9(H9), C8(H8)
2.b Aromatic/amide H refined with riding coordinates:
 N1(H1), C5(H5), C15(H15), C11(H11), C6(H6), C3(H3), C2(H2), C13(H13),
 C12(H12), C14(H14)
2.c Idealised Me refined as rotating group:
 C18(H18A,H18B,H18C), C16(H16A,H16B,H16C), C19(H19A,H19B,H19C)
;
_atom_sites_solution_hydrogens     geom
_atom_sites_solution_primary       dual
_atom_sites_solution_secondary     ?
loop_
  _atom_site_label
  _atom_site_type_symbol
  _atom_site_fract_x
  _atom_site_fract_y
  _atom_site_fract_z
  _atom_site_U_iso_or_equiv
  _atom_site_adp_type
  _atom_site_occupancy
  _atom_site_site_symmetry_order
  _atom_site_calc_flag
  _atom_site_refinement_flags_posn
  _atom_site_refinement_flags_adp
  _atom_site_refinement_flags_occupancy
  _atom_site_disorder_assembly
  _atom_site_disorder_group
 Br1 Br 0.42461(4) 0.88315(5) 0.80135(9) 0.1210(3) Uani 1 1 d . . . . .
 O2 O 0.53715(11) 0.3419(2) 0.2928(2) 0.0458(5) Uani 1 1 d . . . . .
 N1 N 0.60180(14) 0.4199(2) 0.6052(3) 0.0403(5) Uani 1 1 d . . . . .
 H1 H 0.565073 0.400784 0.654505 0.048 Uiso 1 1 calc R . . . .
 N2 N 0.65181(13) 0.3825(3) 0.2407(3) 0.0450(5) Uani 1 1 d . . . . .
 O1 O 0.68208(15) 0.5497(3) 0.5582(4) 0.0774(9) Uani 1 1 d . . . . .
 C17 C 0.60572(15) 0.3555(2) 0.3395(3) 0.0379(6) Uani 1 1 d . . . . .
 C7 C 0.62524(17) 0.5233(3) 0.6089(4) 0.0458(7) Uani 1 1 d . . . . .
 C10 C 0.65362(18) 0.1977(3) 0.7391(3) 0.0435(6) Uani 1 1 d . . . . .
 C9 C 0.61924(17) 0.2249(3) 0.5673(3) 0.0396(6) Uani 1 1 d . . . . .
 H9 H 0.562877 0.219347 0.555238 0.047 Uiso 1 1 calc R . . . .
 C8 C 0.63775(15) 0.3395(3) 0.5186(3) 0.0375(6) Uani 1 1 d . . . . .
 H8 H 0.693936 0.350598 0.540335 0.045 Uiso 1 1 calc R . . . .
 C4 C 0.57879(18) 0.6075(3) 0.6725(4) 0.0449(7) Uani 1 1 d . . . . .
 C18 C 0.6190(2) 0.3974(4) 0.0715(4) 0.0606(10) Uani 1 1 d . . . . .
 H18A H 0.566304 0.372304 0.050556 0.091 Uiso 1 1 calc GR . . . .
 H18B H 0.648312 0.355576 0.006721 0.091 Uiso 1 1 calc GR . . . .
 H18C H 0.620594 0.474185 0.044062 0.091 Uiso 1 1 calc GR . . . .
 C16 C 0.6446(2) 0.1400(3) 0.4570(4) 0.0567(8) Uani 1 1 d . . . . .
 H16A H 0.699586 0.145396 0.463283 0.085 Uiso 1 1 calc GR . . . .
 H16B H 0.618619 0.153068 0.347134 0.085 Uiso 1 1 calc GR . . . .
 H16C H 0.631929 0.067590 0.490258 0.085 Uiso 1 1 calc GR . . . .
 C5 C 0.51834(19) 0.5840(3) 0.7467(4) 0.0497(7) Uani 1 1 d . . . . .
 H5 H 0.507527 0.511128 0.769650 0.060 Uiso 1 1 calc R . . . .
 C15 C 0.6094(3) 0.1487(3) 0.8330(4) 0.0649(10) Uani 1 1 d . . . . .
 H15 H 0.556917 0.136992 0.793953 0.078 Uiso 1 1 calc R . . . .
 C19 C 0.73313(18) 0.4027(4) 0.2854(4) 0.0627(10) Uani 1 1 d . . . . .
 H19A H 0.742362 0.480868 0.290575 0.094 Uiso 1 1 calc GR . . . .
 H19B H 0.759131 0.370527 0.205767 0.094 Uiso 1 1 calc GR . . . .
 H19C H 0.752505 0.370374 0.389786 0.094 Uiso 1 1 calc GR . . . .
 C11 C 0.7291(2) 0.2162(4) 0.8026(4) 0.0616(10) Uani 1 1 d . . . . .
 H11 H 0.760188 0.251368 0.739862 0.074 Uiso 1 1 calc R . . . .
 C6 C 0.4737(2) 0.6673(3) 0.7873(5) 0.0631(9) Uani 1 1 d . . . . .
 H6 H 0.431603 0.651051 0.835838 0.076 Uiso 1 1 calc R . . . .
 C1 C 0.4899(2) 0.7717(3) 0.7581(5) 0.0665(10) Uani 1 1 d . . . . .
 C3 C 0.5955(2) 0.7149(3) 0.6468(5) 0.0629(9) Uani 1 1 d . . . . .
 H3 H 0.637554 0.731812 0.598638 0.076 Uiso 1 1 calc R . . . .
 C2 C 0.5519(3) 0.7976(3) 0.6903(6) 0.0766(12) Uani 1 1 d . . . . .
 H2 H 0.564110 0.870999 0.673969 0.092 Uiso 1 1 calc R . . . .
 C13 C 0.7172(3) 0.1331(4) 1.0476(5) 0.0821(15) Uani 1 1 d . . . . .
 H13 H 0.738683 0.109607 1.152153 0.098 Uiso 1 1 calc R . . . .
 C12 C 0.7604(3) 0.1842(5) 0.9570(5) 0.0811(15) Uani 1 1 d . . . . .
 H12 H 0.812358 0.198177 0.998978 0.097 Uiso 1 1 calc R . . . .
 C14 C 0.6429(4) 0.1160(5) 0.9873(5) 0.0917(16) Uani 1 1 d . . . . .
 H14 H 0.612519 0.080731 1.051490 0.110 Uiso 1 1 calc R . . . .

loop_
  _atom_site_aniso_label
  _atom_site_aniso_U_11
  _atom_site_aniso_U_22
  _atom_site_aniso_U_33
  _atom_site_aniso_U_23
  _atom_site_aniso_U_13
  _atom_site_aniso_U_12
 Br1 0.1332(5) 0.0580(3) 0.1794(7) -0.0070(4) 0.0487(4) 0.0397(3)
 O2 0.0369(10) 0.0571(13) 0.0423(10) 0.0015(9) 0.0047(8) 0.0044(9)
 N1 0.0410(12) 0.0412(13) 0.0405(12) -0.0054(10) 0.0124(9) -0.0017(9)
 N2 0.0477(13) 0.0511(14) 0.0385(12) -0.0007(12) 0.0134(10) 0.0038(12)
 O1 0.0645(16) 0.0627(18) 0.116(2) -0.0273(16) 0.0447(16) -0.0256(14)
 C17 0.0419(14) 0.0343(15) 0.0391(13) -0.0004(10) 0.0116(11) 0.0067(11)
 C7 0.0425(15) 0.0489(18) 0.0454(16) -0.0106(13) 0.0067(12) -0.0106(13)
 C10 0.0538(17) 0.0401(15) 0.0374(14) -0.0006(12) 0.0110(12) 0.0102(13)
 C9 0.0390(14) 0.0393(15) 0.0391(14) -0.0006(12) 0.0041(11) 0.0046(11)
 C8 0.0356(12) 0.0417(14) 0.0363(13) -0.0017(11) 0.0094(10) 0.0021(11)
 C4 0.0505(16) 0.0389(16) 0.0415(14) -0.0080(12) -0.0005(12) -0.0038(13)
 C18 0.070(2) 0.075(3) 0.0393(15) 0.0093(17) 0.0166(14) 0.013(2)
 C16 0.073(2) 0.0491(19) 0.0459(16) -0.0056(14) 0.0058(15) 0.0178(16)
 C5 0.0657(19) 0.0381(16) 0.0484(16) -0.0031(13) 0.0185(14) 0.0007(14)
 C15 0.083(3) 0.060(2) 0.0533(19) 0.0090(17) 0.0166(18) -0.010(2)
 C19 0.0486(17) 0.085(3) 0.0592(19) -0.0016(19) 0.0211(15) -0.0050(18)
 C11 0.0524(19) 0.088(3) 0.0424(16) 0.0050(17) 0.0050(14) 0.0171(18)
 C6 0.077(2) 0.050(2) 0.068(2) -0.0049(17) 0.0277(19) 0.0106(17)
 C1 0.081(2) 0.0418(19) 0.076(2) -0.0089(18) 0.013(2) 0.0153(18)
 C3 0.063(2) 0.0463(19) 0.080(2) -0.0066(17) 0.0157(18) -0.0140(17)
 C2 0.090(3) 0.0360(19) 0.100(3) -0.0009(19) 0.007(2) -0.0007(19)
 C13 0.123(4) 0.072(3) 0.0444(19) 0.0083(19) -0.002(2) 0.026(3)
 C12 0.082(3) 0.110(4) 0.0451(19) 0.001(2) -0.0044(18) 0.031(3)
 C14 0.146(5) 0.074(3) 0.057(2) 0.022(2) 0.023(3) -0.008(3)

_geom_special_details
;
 All esds (except the esd in the dihedral angle between two l.s. planes)
 are estimated using the full covariance matrix.  The cell esds are taken
 into account individually in the estimation of esds in distances, angles
 and torsion angles; correlations between esds in cell parameters are only
 used when they are defined by crystal symmetry.  An approximate (isotropic)
 treatment of cell esds is used for estimating esds involving l.s. planes.
;
loop_
  _geom_bond_atom_site_label_1
  _geom_bond_atom_site_label_2
  _geom_bond_distance
  _geom_bond_site_symmetry_2
  _geom_bond_publ_flag
 Br1 C1 1.891(4) . ?
 O2 C17 1.232(4) . ?
 N1 C7 1.345(4) . ?
 N1 C8 1.461(4) . ?
 N2 C17 1.332(4) . ?
 N2 C18 1.466(4) . ?
 N2 C19 1.459(4) . ?
 O1 C7 1.226(4) . ?
 C17 C8 1.543(4) . ?
 C7 C4 1.499(5) . ?
 C10 C9 1.519(4) . ?
 C10 C15 1.373(5) . ?
 C10 C11 1.380(5) . ?
 C9 C8 1.532(4) . ?
 C9 C16 1.537(4) . ?
 C4 C5 1.388(5) . ?
 C4 C3 1.388(5) . ?
 C5 C6 1.389(5) . ?
 C15 C14 1.402(6) . ?
 C11 C12 1.390(5) . ?
 C6 C1 1.357(6) . ?
 C1 C2 1.386(7) . ?
 C3 C2 1.381(7) . ?
 C13 C12 1.353(8) . ?
 C13 C14 1.351(8) . ?

loop_
  _geom_angle_atom_site_label_1
  _geom_angle_atom_site_label_2
  _geom_angle_atom_site_label_3
  _geom_angle
  _geom_angle_site_symmetry_1
  _geom_angle_site_symmetry_3
  _geom_angle_publ_flag
 C7 N1 C8 119.5(2) . . ?
 C17 N2 C18 118.4(3) . . ?
 C17 N2 C19 126.0(2) . . ?
 C19 N2 C18 115.5(3) . . ?
 O2 C17 N2 122.1(2) . . ?
 O2 C17 C8 117.7(2) . . ?
 N2 C17 C8 120.1(2) . . ?
 N1 C7 C4 118.4(3) . . ?
 O1 C7 N1 121.5(3) . . ?
 O1 C7 C4 120.0(3) . . ?
 C15 C10 C9 119.3(3) . . ?
 C15 C10 C11 118.4(3) . . ?
 C11 C10 C9 122.2(3) . . ?
 C10 C9 C8 113.5(2) . . ?
 C10 C9 C16 109.2(2) . . ?
 C8 C9 C16 111.1(3) . . ?
 N1 C8 C17 107.4(2) . . ?
 N1 C8 C9 110.6(2) . . ?
 C9 C8 C17 109.2(2) . . ?
 C5 C4 C7 123.9(3) . . ?
 C5 C4 C3 118.9(3) . . ?
 C3 C4 C7 117.1(3) . . ?
 C4 C5 C6 119.8(3) . . ?
 C10 C15 C14 119.1(4) . . ?
 C10 C11 C12 121.1(4) . . ?
 C1 C6 C5 120.3(4) . . ?
 C6 C1 Br1 119.6(3) . . ?
 C6 C1 C2 121.0(4) . . ?
 C2 C1 Br1 119.3(3) . . ?
 C2 C3 C4 121.0(4) . . ?
 C3 C2 C1 118.8(4) . . ?
 C14 C13 C12 119.1(4) . . ?
 C13 C12 C11 120.3(4) . . ?
 C13 C14 C15 122.0(5) . . ?

_shelx_res_file
;
TITL x0104_a.res in C2
    x0104.res
    created by SHELXL-2018/3 at 17:50:45 on 28-Nov-2022
REM Old TITL X0104 in C2
REM SHELXT solution in C2: R1 0.225, Rweak 0.151, Alpha 0.016
REM <I/s> 0.000 for 0 systematic absences, Orientation as input
REM Flack x = 0.161 ( 0.006 ) from 1423 Parsons' quotients
REM Formula found by SHELXT: C19 N O3 Br
CELL 0.71073 17.9558 12.3656 8.5507 90 100.937 90
ZERR 4 0.0011 0.0006 0.0005 0 0.006 0
LATT -7
SYMM -X,+Y,-Z
SFAC C H N O Br
UNIT 76 88 8 8 4

L.S. 25
PLAN  20
SIZE 0.43 0.23 0.22
TEMP -173
BOND
list 4
fmap 2
ACTA
OMIT 1 1 0
OMIT 1 -1 0
REM <olex2.extras>
REM <HklSrc "%.\\X0104.hkl">
REM </olex2.extras>

WGHT    0.066300    0.340200
FVAR       0.40589
BR1   5    0.424613    0.883151    0.801348    11.00000    0.13324    0.05796 =
         0.17937   -0.00700    0.04870    0.03970
O2    4    0.537151    0.341917    0.292824    11.00000    0.03691    0.05706 =
         0.04235    0.00149    0.00474    0.00440
N1    3    0.601801    0.419892    0.605156    11.00000    0.04101    0.04120 =
         0.04048   -0.00543    0.01241   -0.00167
AFIX  43
H1    2    0.565073    0.400784    0.654505    11.00000   -1.20000
AFIX   0
N2    3    0.651810    0.382484    0.240664    11.00000    0.04765    0.05107 =
         0.03845   -0.00070    0.01340    0.00377
O1    4    0.682077    0.549733    0.558228    11.00000    0.06452    0.06269 =
         0.11596   -0.02732    0.04469   -0.02563
C17   1    0.605718    0.355511    0.339465    11.00000    0.04189    0.03433 =
         0.03908   -0.00040    0.01157    0.00673
C7    1    0.625236    0.523294    0.608876    11.00000    0.04251    0.04889 =
         0.04536   -0.01059    0.00665   -0.01061
C10   1    0.653617    0.197732    0.739084    11.00000    0.05378    0.04011 =
         0.03739   -0.00059    0.01098    0.01024
C9    1    0.619244    0.224860    0.567324    11.00000    0.03903    0.03935 =
         0.03907   -0.00062    0.00415    0.00456
AFIX  13
H9    2    0.562877    0.219347    0.555238    11.00000   -1.20000
AFIX   0
C8    1    0.637751    0.339504    0.518602    11.00000    0.03558    0.04171 =
         0.03629   -0.00166    0.00940    0.00209
AFIX  13
H8    2    0.693936    0.350598    0.540335    11.00000   -1.20000
AFIX   0
C4    1    0.578794    0.607505    0.672530    11.00000    0.05053    0.03891 =
         0.04154   -0.00803   -0.00055   -0.00383
C18   1    0.619038    0.397371    0.071472    11.00000    0.06999    0.07496 =
         0.03927    0.00933    0.01662    0.01295
AFIX 137
H18A  2    0.566304    0.372304    0.050556    11.00000   -1.50000
H18B  2    0.648312    0.355576    0.006721    11.00000   -1.50000
H18C  2    0.620594    0.474185    0.044062    11.00000   -1.50000
AFIX   0
C16   1    0.644644    0.140049    0.457011    11.00000    0.07298    0.04909 =
         0.04593   -0.00562    0.00579    0.01778
AFIX 137
H16A  2    0.699586    0.145396    0.463283    11.00000   -1.50000
H16B  2    0.618619    0.153068    0.347134    11.00000   -1.50000
H16C  2    0.631929    0.067590    0.490258    11.00000   -1.50000
AFIX   0
C5    1    0.518343    0.583994    0.746717    11.00000    0.06574    0.03811 =
         0.04836   -0.00310    0.01855    0.00073
AFIX  43
H5    2    0.507527    0.511128    0.769650    11.00000   -1.20000
AFIX   0
C15   1    0.609449    0.148654    0.833001    11.00000    0.08325    0.05958 =
         0.05330    0.00897    0.01664   -0.00990
AFIX  43
H15   2    0.556917    0.136992    0.793953    11.00000   -1.20000
AFIX   0
C19   1    0.733127    0.402725    0.285367    11.00000    0.04859    0.08461 =
         0.05917   -0.00163    0.02115   -0.00499
AFIX 137
H19A  2    0.742362    0.480868    0.290575    11.00000   -1.50000
H19B  2    0.759131    0.370527    0.205767    11.00000   -1.50000
H19C  2    0.752505    0.370374    0.389786    11.00000   -1.50000
AFIX   0
C11   1    0.729100    0.216191    0.802625    11.00000    0.05236    0.08841 =
         0.04242    0.00505    0.00504    0.01713
AFIX  43
H11   2    0.760188    0.251368    0.739862    11.00000   -1.20000
AFIX   0
C6    1    0.473702    0.667266    0.787345    11.00000    0.07671    0.04970 =
         0.06827   -0.00493    0.02772    0.01061
AFIX  43
H6    2    0.431603    0.651051    0.835838    11.00000   -1.20000
AFIX   0
C1    1    0.489924    0.771699    0.758112    11.00000    0.08091    0.04185 =
         0.07589   -0.00891    0.01272    0.01526
C3    1    0.595478    0.714928    0.646849    11.00000    0.06340    0.04633 =
         0.07992   -0.00659    0.01570   -0.01401
AFIX  43
H3    2    0.637554    0.731812    0.598638    11.00000   -1.20000
AFIX   0
C2    1    0.551867    0.797631    0.690288    11.00000    0.08998    0.03598 =
         0.09968   -0.00091    0.00704   -0.00074
AFIX  43
H2    2    0.564110    0.870999    0.673969    11.00000   -1.20000
AFIX   0
C13   1    0.717153    0.133107    1.047563    11.00000    0.12313    0.07165 =
         0.04444    0.00827   -0.00197    0.02586
AFIX  43
H13   2    0.738683    0.109607    1.152153    11.00000   -1.20000
AFIX   0
C12   1    0.760394    0.184156    0.956971    11.00000    0.08157    0.11003 =
         0.04511    0.00106   -0.00437    0.03135
AFIX  43
H12   2    0.812358    0.198177    0.998978    11.00000   -1.20000
AFIX   0
C14   1    0.642922    0.115972    0.987333    11.00000    0.14551    0.07433 =
         0.05682    0.02243    0.02349   -0.00770
AFIX  43
H14   2    0.612519    0.080731    1.051490    11.00000   -1.20000
AFIX   0
HKLF 4


REM  x0104_a.res in C2
REM wR2 = 0.1142, GooF = S = 1.065, Restrained GooF = 1.065 for all data
REM R1 = 0.0402 for 3557 Fo > 4sig(Fo) and 0.0542 for all 4550 data
REM 220 parameters refined using 1 restraints

END

WGHT      0.0664      0.3405

REM Highest difference peak  0.394,  deepest hole -0.470,  1-sigma level  0.044
Q1    1   0.4553  0.9126  0.7420  11.00000  0.05    0.39
Q2    1   0.5364  0.4038  0.5941  11.00000  0.05    0.17
Q3    1   0.7217  0.5000  0.5381  11.00000  0.05    0.15
Q4    1   0.5089  0.3198  0.3596  11.00000  0.05    0.15
Q5    1   0.6301  0.3388  0.2685  11.00000  0.05    0.14
Q6    1   0.7260  0.4640  0.3887  11.00000  0.05    0.14
Q7    1   0.7483  0.5008  0.2082  11.00000  0.05    0.14
Q8    1   0.6377  0.1377  0.7741  11.00000  0.05    0.14
Q9    1   0.5000  0.4638  0.5000  10.50000  0.05    0.14
Q10   1   0.5397  0.5834  0.6701  11.00000  0.05    0.14
Q11   1   0.5970  0.4786  0.5657  11.00000  0.05    0.13
Q12   1   0.5810  0.4591  0.0443  11.00000  0.05    0.13
Q13   1   0.7399  0.4436  0.2022  11.00000  0.05    0.13
Q14   1   0.8507  0.2563  1.0243  11.00000  0.05    0.13
Q15   1   0.5496  0.2909 -0.0074  11.00000  0.05    0.12
Q16   1   0.6542  0.5361  0.5072  11.00000  0.05    0.12
Q17   1   0.6634  0.4002  0.0173  11.00000  0.05    0.12
Q18   1   0.7790  0.2036  0.6005  11.00000  0.05    0.12
Q19   1   0.3620  0.6138  0.6841  11.00000  0.05    0.11
Q20   1   0.5515  0.8897  0.5439  11.00000  0.05    0.11
;
_shelx_res_checksum                41605
_shelx_hkl_file
;
   0 -16   0    5.86    1.94
   0 -16  -1   12.07    2.05
   0 -16  -2    8.90    1.92
   0 -16   3   12.25    1.91
   0 -14   0   14.90    1.27
   0 -14  -1   17.49    1.72
   0 -14   1   16.91    1.46
   0 -14  -2   38.07    1.80
   0 -14   2   30.27    1.59
   0 -14  -3   13.86    1.62
   0 -14   3   11.91    1.72
   0 -14  -4    1.74    1.72
   0 -14   4    2.08    1.80
   0 -14   5   10.77    2.02
   0 -12   0  127.76    2.18
   0 -12  -1   12.33    1.43
   0 -12   1    9.94    1.12
   0 -12  -1   10.78    1.06
   0 -12  -2   24.34    1.47
   0 -12  -2   23.60    1.04
   0 -12   2   25.26    1.47
   0 -12  -3   56.31    1.81
   0 -12   3   54.58    1.89
   0 -12  -4   -0.92    1.48
   0 -12   4    0.20    1.54
   0 -12  -5   16.03    1.61
   0 -12   5   13.12    1.71
   0 -12   6    1.33    1.86
   0 -10   0  122.55    2.39
   0 -10   0  124.51    2.29
   0 -10  -1  156.12    2.19
   0 -10  -1  158.10    2.68
   0 -10   1  158.61    2.67
   0 -10  -1  162.16    2.64
   0 -10  -1  165.74    2.58
   0 -10   1  159.40    2.44
   0 -10   2  402.18    4.96
   0 -10  -2  399.57    4.44
   0 -10   2  394.36    4.83
   0 -10   3  117.85    2.25
   0 -10  -3  124.69    2.21
   0 -10   4   52.23    1.85
   0 -10  -4   54.20    1.58
   0 -10  -5    3.66    1.26
   0 -10  -6    6.72    1.49
   0 -10  -7    7.79    2.38
   0 -10  -8    3.56    2.54
   0  -8   0  640.27    7.14
   0  -8   0  649.48    7.01
   0  -8   0  638.62    6.78
   0  -8   1  149.40    2.42
   0  -8  -1  151.59    2.31
   0  -8   1  151.23    2.30
   0  -8  -1  153.96    1.95
   0  -8   2  181.97    2.81
   0  -8   2  176.16    2.57
   0  -8  -2  177.98    2.60
   0  -8  -2  179.81    2.49
   0  -8   2  181.92    2.63
   0  -8  -3  128.38    1.72
   0  -8   3  136.29    2.44
   0  -8  -3  129.17    2.08
   0  -8  -3  131.97    2.03
   0  -8   3  136.07    2.25
   0  -8  -4    8.87    1.04
   0  -8   4    6.97    1.17
   0  -8   4   10.03    1.56
   0  -8  -4    7.01    0.96
   0  -8   4    6.70    1.28
   0  -8  -5  102.47    2.02
   0  -8  -5  106.37    2.02
   0  -8  -6   40.59    2.22
   0  -8  -6   36.60    1.45
   0  -8  -7    8.22    2.11
   0  -8  -7    5.51    1.31
   0  -8  -8    1.98    2.20
   0  -8  -9    9.36    2.56
   0  -6   0 2331.46   22.92
   0  -6   0 2364.04   22.77
   0  -6  -1   19.65    0.57
   0  -6   1   21.42    0.94
   0  -6  -1   20.15    0.81
   0  -6   1   21.14    0.84
   0  -6  -1   21.96    1.01
   0  -6   1   19.15    0.76
   0  -6   2  582.35    6.00
   0  -6   2  529.95    5.75
   0  -6  -2  552.91    5.69
   0  -6  -2  500.35    5.39
   0  -6   3  243.25    3.28
   0  -6   3  234.24    3.02
   0  -6  -3  238.99    2.99
   0  -6  -3  229.23    2.89
   0  -6   4    8.22    1.10
   0  -6   4    8.30    0.88
   0  -6   4    8.16    1.01
   0  -6  -4    8.33    0.79
   0  -6  -4    8.23    0.80
   0  -6  -5  113.50    2.40
   0  -6  -5  111.70    1.92
   0  -6  -5  111.62    1.90
   0  -6  -6   72.19    2.20
   0  -6  -6   70.14    1.60
   0  -6  -6   70.51    1.63
   0  -6  -7    6.82    1.19
   0  -6  -7    7.49    1.11
   0  -6  -7    8.80    1.80
   0  -6  -8    1.17    2.03
   0  -6  -8   -0.10    1.18
   0  -6  -9    2.58    2.22
   0  -4   0 7084.22   68.22
   0  -4   0 6993.50   68.15
   0  -4   0 7094.93   68.01
   0  -4  -1  904.80    8.99
   0  -4   1  901.58    9.29
   0  -4   1  932.16    9.21
   0  -4  -1  919.52    9.16
   0  -4  -1  911.20    9.20
   0  -4   2  724.12    7.56
   0  -4   2  712.28    7.42
   0  -4  -2  731.62    7.20
   0  -4  -2  724.57    7.35
   0  -4   3  143.38    1.99
   0  -4   3  141.44    2.23
   0  -4  -3  148.03    1.91
   0  -4  -3  150.73    1.95
   0  -4   4  243.25    3.14
   0  -4  -4  239.60    2.81
   0  -4   5  162.00    2.63
   0  -4  -5  166.02    2.78
   0  -4   5  151.10    2.46
   0  -4  -5  144.89    2.21
   0  -4  -5  155.47    2.17
   0  -4   6   74.87    2.01
   0  -4  -6   72.88    1.60
   0  -4   6   74.20    1.81
   0  -4  -6   71.14    1.54
   0  -4  -7   15.29    1.80
   0  -4  -7   12.16    1.12
   0  -4  -7   14.36    1.16
   0  -4  -8    4.52    1.26
   0  -4  -8    4.79    1.10
   0  -4  -8    4.98    1.87
   0  -4  -9    1.86    2.08
   0  -4  -9    3.65    1.39
   0  -4 -10    2.07    2.31
   0  -2   0 1924.86   18.83
   0  -2   0 1942.77   18.91
   0  -2   0 1989.40   18.89
   0  -2  -1   39.27    0.50
   0  -2   1   39.28    0.66
   0  -2   1   41.78    0.61
   0  -2  -1   40.71    0.60
   0  -2  -1   40.61    0.57
   0  -2   2 2841.63   27.79
   0  -2   2 2799.60   27.90
   0  -2  -2 2852.16   27.75
   0  -2  -3   92.46    1.30
   0  -2   3   91.54    1.47
   0  -2  -4  113.19    1.67
   0  -2  -4  117.53    1.99
   0  -2   5   13.29    0.92
   0  -2  -5   11.64    0.75
   0  -2  -5   15.10    1.21
   0  -2   5   13.06    1.06
   0  -2  -6   16.67    1.00
   0  -2   6   17.24    1.08
   0  -2   6   19.05    1.35
   0  -2  -6   18.85    1.36
   0  -2   7    9.82    1.19
   0  -2  -7    9.01    1.01
   0  -2  -7    7.82    1.55
   0  -2  -8   11.65    1.32
   0  -2  -8   11.21    1.75
   0  -2  -9    7.41    2.09
   0  -2  -9    6.72    1.52
   0  -2 -10   10.05    2.23
   0   0   1  284.63    0.98
   0   0   1  308.94    1.19
   0   0  -2 2923.80   28.51
   0   0  -2 2879.25   28.63
   0   0  -3    6.29    0.45
   0   0   3    6.28    0.55
   0   0  -3    6.55    0.59
   0   0  -4  822.76    8.55
   0   0   4  820.91    8.51
   0   0   4  845.92    8.74
   0   0  -4  829.52    8.81
   0   0  -5  234.38    3.08
   0   0   5  243.88    3.03
   0   0   5  237.35    3.24
   0   0  -5  237.00    3.36
   0   0   6    6.98    1.12
   0   0  -6    6.67    1.27
   0   0  -6    7.07    1.00
   0   0   6    7.26    0.97
   0   0  -7    7.49    1.45
   0   0   7    7.61    1.08
   0   0  -7    6.79    1.20
   0   0  -8    9.44    1.66
   0   0  -8   10.59    1.97
   0   0   8    7.47    1.23
   0   0  -9    3.27    1.86
   0   0 -10    6.41    2.08
   0   0 -11   -1.08    1.45
   0   2   0 1823.53   17.62
   0   2   0 1795.13   17.58
   0   2  -1   32.80    0.59
   0   2  -1   31.99    0.54
   0   2  -2 2732.53   26.67
   0   2  -3   88.55    1.44
   0   2  -3   87.06    1.23
   0   2   3   83.51    1.18
   0   2  -4   99.67    1.79
   0   2  -4   95.10    1.39
   0   2   4   97.14    1.43
   0   2  -5   31.82    1.28
   0   2  -5   28.43    0.89
   0   2   5   31.45    0.90
   0   2  -6   13.50    1.36
   0   2   6   15.12    0.89
   0   2  -6   13.05    0.82
   0   2  -7    9.10    1.50
   0   2   7    8.01    1.01
   0   2  -7    9.22    0.97
   0   2  -8    7.75    1.68
   0   2   8    9.57    1.03
   0   2  -8    9.66    1.11
   0   2  -9    6.87    1.25
   0   2  -9    6.38    1.93
   0   2 -10    8.80    1.39
   0   2 -10    7.24    2.18
   0   2 -11    0.87    1.39
   0   4   0 7113.04   68.26
   0   4   0 7027.09   68.23
   0   4  -1  928.99    9.47
   0   4   1  938.71    9.49
   0   4   1  935.27    9.25
   0   4   2  743.94    7.17
   0   4  -2  735.64    7.54
   0   4   2  738.56    7.51
   0   4  -3  182.79    2.49
   0   4  -3  182.63    2.29
   0   4   3  191.09    2.21
   0   4   3  194.17    2.10
   0   4  -4  216.00    2.97
   0   4  -4  224.96    2.72
   0   4   4  228.06    2.50
   0   4   4  219.23    2.57
   0   4  -5  189.84    2.83
   0   4  -5  189.30    2.53
   0   4   5  196.01    2.45
   0   4  -6   69.37    1.92
   0   4  -6   66.57    1.46
   0   4   6   69.71    1.34
   0   4   6   68.34    1.34
   0   4  -7   14.14    1.59
   0   4  -7   13.45    1.06
   0   4   7   13.26    0.99
   0   4   7   13.43    1.02
   0   4  -8    4.77    1.06
   0   4  -8    6.21    1.71
   0   4   8    5.25    1.05
   0   4   8    4.40    1.06
   0   4   9    0.16    1.26
   0   4  -9    2.81    1.94
   0   4  -9    1.62    1.13
   0   4 -10    3.97    2.20
   0   4 -10    3.15    1.33
   0   6   0 2254.45   22.40
   0   6   0 2269.57   22.37
   0   6  -1   25.82    0.86
   0   6  -1   25.43    0.81
   0   6   1   28.46    0.89
   0   6  -2  542.81    5.95
   0   6   2  532.01    5.50
   0   6  -3  223.10    2.97
   0   6   3  219.96    2.43
   0   6  -3  226.89    2.84
   0   6  -4    6.43    0.85
   0   6  -4    6.72    1.08
   0   6   4    6.69    0.68
   0   6   4    6.65    0.47
   0   6   5  113.01    1.71
   0   6   5  114.16    1.51
   0   6  -6   67.87    1.88
   0   6  -6   69.30    1.64
   0   6   6   67.61    1.34
   0   6   6   65.60    1.21
   0   6  -7   10.14    1.62
   0   6   7    7.27    0.90
   0   6  -7    6.97    1.17
   0   6   7    6.98    0.77
   0   6  -8    0.73    1.22
   0   6  -8    4.13    1.67
   0   6   8    1.26    0.98
   0   6   8    1.39    0.81
   0   6  -9    2.25    1.33
   0   6  -9    4.07    1.88
   0   6 -10    0.97    1.49
   0   8   0  631.47    6.95
   0   8   1  157.41    2.44
   0   8  -2  173.20    2.58
   0   8   2  172.08    2.69
   0   8  -3  164.50    2.57
   0   8   3  155.74    2.62
   0   8   3  158.04    1.94
   0   8  -4    5.21    1.13
   0   8  -4    4.70    1.00
   0   8   4    4.21    0.50
   0   8  -5  119.69    2.21
   0   8   5  117.63    1.55
   0   8  -6   33.67    1.77
   0   8   6   34.93    0.89
   0   8   7    6.46    1.01
   0   8  -7    4.84    1.70
   0   8  -7    7.17    1.33
   0   8   7    5.30    0.67
   0   8  -8    2.65    1.44
   0   8   8    1.21    1.09
   0   8  -8    0.96    1.95
   0   8  -9    9.31    1.56
   0   8 -10    2.51    1.62
   0  10   0  156.56    2.60
   0  10   1  166.25    2.77
   0  10   2  423.86    5.36
   0  10  -3   93.98    2.06
   0  10   3   88.73    2.23
   0  10  -4   53.61    1.75
   0  10  -5    4.36    1.40
   0  10   5    4.69    0.58
   0  10   6    5.74    0.62
   0  10  -6    8.25    1.48
   0  10  -7    5.31    1.62
   0  10  -7    7.53    1.75
   0  10  -8    3.09    1.63
   0  10  -9    0.76    1.81
   0  12   0  118.83    2.56
   0  12   1   12.62    1.58
   0  12  -2   16.66    1.59
   0  12   2   15.39    1.74
   0  12   3   62.23    2.28
   0  12  -3   67.64    2.05
   0  12  -4    1.35    1.48
   0  12  -5   17.66    1.90
   0  12  -6    1.37    1.62
   0  12  -7    0.57    1.67
   0  12  -8    4.72    1.87
   0  14   0    9.04    1.79
   0  14   1   17.49    2.08
   0  14  -2   28.83    1.89
   0  14   2   25.11    2.09
   0  14  -3   15.89    1.88
   0  14   3    6.18    2.03
   0  14  -4    5.34    1.86
   0  14  -5    7.89    1.97
  -1 -15   4   -0.57    1.86
  -1 -15   3   15.67    1.75
   1 -15  -3   16.59    1.77
   1 -15  -2    3.86    1.73
  -1 -15   2    0.15    1.55
   1 -15  -1    4.49    1.64
  -1 -15   1    2.29    1.37
  -1 -15   0   37.70    2.24
  -1 -15  -1    4.24    1.87
  -1 -15  -2   12.23    1.74
   1 -15   2    7.73    1.59
  -1 -15  -3    4.72    1.80
   1 -15   3    2.78    1.66
   1 -15   4    2.31    1.96
  -1 -13   6    1.02    1.87
  -1 -13   5    3.38    1.88
   1 -13  -4    1.85    1.51
  -1 -13   4    1.58    1.69
   1 -13  -3   10.50    1.53
  -1 -13   3    8.00    1.55
   1 -13  -2   26.34    1.63
  -1 -13   2   24.07    1.54
   1 -13  -1   23.62    1.66
  -1 -13   1   20.26    1.38
   1 -13  -1   19.71    1.17
  -1 -13   0   82.76    2.21
   1 -13   0   82.00    1.82
  -1 -13   0   77.05    1.80
  -1 -13  -1    2.82    1.48
  -1 -13  -1    2.24    1.07
   1 -13   1    2.59    1.10
  -1 -13  -2   52.76    1.95
   1 -13   2   49.23    1.81
  -1 -13  -3    3.54    1.47
   1 -13   3    4.72    1.58
   1 -13   4   12.30    1.77
  -1 -13  -4   11.32    1.75
  -1 -13  -5    8.68    1.74
   1 -13   5    6.85    1.79
   1 -13   6   -0.64    1.98
   1 -11  -7    3.57    2.42
  -1 -11   7   -0.06    2.09
   1 -11  -6   13.58    1.47
  -1 -11   6   13.58    1.93
  -1 -11   5   30.73    1.80
   1 -11  -5   27.35    1.47
  -1 -11   4   27.40    1.63
   1 -11  -4   28.62    1.49
  -1 -11   3   36.46    1.56
   1 -11  -3   37.99    1.46
   1 -11  -2   16.50    1.26
  -1 -11   2   15.67    1.35
   1 -11  -2   14.98    0.82
  -1 -11   1   12.10    1.08
   1 -11  -1   12.07    0.88
   1 -11   0  310.27    3.79
  -1 -11   0  311.62    3.82
  -1 -11  -1   28.81    1.55
   1 -11   1   27.32    1.23
  -1 -11  -1   27.50    1.14
  -1 -11  -2  141.28    2.12
   1 -11   2  141.06    2.46
  -1 -11  -3   22.39    1.00
  -1 -11  -3   24.85    1.48
   1 -11   3   23.46    1.49
   1 -11   4    1.19    1.45
  -1 -11  -4    1.63    1.39
  -1 -11  -5    2.02    1.41
  -1 -11  -6   14.47    1.66
  -1 -11  -7    1.42    2.51
   1  -9  -8   -0.78    2.33
   1  -9  -7    5.06    2.19
   1  -9  -7    4.39    1.24
   1  -9  -6   29.01    1.43
   1  -9  -5    7.89    1.11
  -1  -9   4  108.74    2.29
  -1  -9   4  111.92    2.29
   1  -9  -4  106.02    1.96
  -1  -9   3  281.16    3.75
   1  -9  -3  273.38    3.13
  -1  -9   3  291.53    4.10
  -1  -9   3  300.20    3.91
   1  -9  -3  294.67    3.79
   1  -9  -3  315.12    3.71
   1  -9  -2   79.96    1.26
  -1  -9   2   80.89    1.99
  -1  -9   2   78.78    1.78
   1  -9  -2   85.28    1.83
   1  -9  -2   81.64    1.62
  -1  -9   2   78.64    1.65
   1  -9  -1   35.29    1.42
  -1  -9   1   36.13    1.51
   1  -9  -1   36.43    1.30
  -1  -9   1   36.27    1.29
   1  -9  -1   36.18    0.92
  -1  -9   1   33.67    1.16
  -1  -9   0  498.67    5.78
   1  -9   0  484.58    5.71
   1  -9   0  476.66    5.56
  -1  -9   0  503.55    5.67
  -1  -9   0  480.11    5.35
   1  -9   0  467.95    5.28
  -1  -9  -1   16.24    0.86
   1  -9   1   13.84    1.23
  -1  -9  -1   13.21    1.18
   1  -9   1   17.22    1.22
  -1  -9  -1   15.48    1.10
   1  -9   1   13.45    0.97
  -1  -9  -2  215.40    2.73
   1  -9   2  220.97    3.41
   1  -9   2  216.13    3.14
  -1  -9  -2  227.15    3.09
   1  -9   2  224.12    3.11
  -1  -9  -3   35.48    0.96
   1  -9   3   39.57    1.63
  -1  -9  -3   37.60    1.35
   1  -9   3   34.52    1.37
  -1  -9  -3   37.85    1.31
  -1  -9  -3   35.43    1.36
  -1  -9  -4   33.85    1.46
  -1  -9  -4   34.12    1.37
   1  -9   4   33.94    1.52
  -1  -9  -5  156.95    2.62
   1  -9   5  154.14    2.69
  -1  -9  -6    8.83    1.43
  -1  -9  -7    3.42    2.20
  -1  -9  -7    3.18    1.43
  -1  -9  -8    3.78    2.42
   1  -7  -9    5.66    2.44
   1  -7  -8    0.95    1.92
   1  -7  -8    0.84    1.16
   1  -7  -7    2.80    1.71
   1  -7  -7    2.87    1.10
   1  -7  -6   30.25    1.93
   1  -7  -6   28.75    1.22
   1  -7  -6   30.39    1.34
  -1  -7   5  185.32    3.12
   1  -7  -5  188.15    2.73
   1  -7  -5  194.37    2.68
  -1  -7   4   75.76    1.93
  -1  -7   4   80.58    1.69
   1  -7  -4   76.98    1.58
   1  -7  -4   80.63    1.52
  -1  -7   3  125.03    2.21
  -1  -7   3  125.47    2.09
   1  -7  -3  123.23    1.85
   1  -7  -2  554.32    5.87
  -1  -7   2  568.04    6.52
  -1  -7   2  596.88    6.37
   1  -7  -2  598.26    6.22
   1  -7  -2  599.57    6.36
  -1  -7   2  586.91    6.36
   1  -7  -1  187.84    2.58
  -1  -7   1  186.47    2.67
   1  -7  -1  189.65    2.55
   1  -7  -1  191.99    2.25
  -1  -7   1  190.61    2.49
  -1  -7   0  319.04    4.00
   1  -7   0  341.32    4.02
  -1  -7   0  336.63    3.92
   1  -7   0  330.76    3.89
   1  -7   0  325.47    3.67
  -1  -7   0  325.95    3.73
   1  -7   1   -0.04    0.78
  -1  -7  -1    0.21    0.50
   1  -7   1   -0.15    0.79
  -1  -7  -1    0.22    0.79
  -1  -7  -1    0.34    0.69
   1  -7   2  324.49    4.06
   1  -7   2  327.27    3.89
  -1  -7  -2  329.30    3.92
  -1  -7  -3  173.57    2.16
   1  -7   3  163.70    2.66
   1  -7   3  170.20    2.43
  -1  -7  -3  159.66    2.30
  -1  -7  -3  172.90    2.44
   1  -7   4  205.92    3.20
  -1  -7  -4  205.41    2.76
  -1  -7  -4  200.87    2.83
   1  -7   4  201.71    2.91
  -1  -7  -5    6.76    1.09
  -1  -7  -5    5.32    1.02
   1  -7   5    7.18    1.28
  -1  -7  -6    5.58    1.13
  -1  -7  -6    7.11    1.13
  -1  -7  -6    5.54    1.68
  -1  -7  -7    5.12    1.33
  -1  -7  -7    7.15    1.94
  -1  -7  -8   -0.07    1.45
  -1  -7  -8    1.13    2.15
  -1  -7  -9    4.38    2.50
   1  -5 -10    5.41    2.57
   1  -5  -9    3.04    1.33
   1  -5  -9    0.40    2.13
   1  -5  -8    1.36    1.14
   1  -5  -8    0.35    1.97
   1  -5  -7    2.65    1.00
   1  -5  -7    3.49    1.64
   1  -5  -7    3.13    1.19
   1  -5  -6   77.20    2.18
   1  -5  -6   76.22    1.56
  -1  -5   6   81.03    1.96
   1  -5  -6   77.74    1.67
  -1  -5   5  192.71    3.03
   1  -5  -5  204.56    3.21
   1  -5  -5  195.79    2.60
  -1  -5   5  198.79    3.00
   1  -5  -5  204.59    2.71
   1  -5  -4  215.39    2.79
   1  -5  -4  212.45    2.67
  -1  -5   3  593.27    6.58
  -1  -5   3  592.02    6.42
   1  -5  -3  601.72    6.23
  -1  -5   2    8.06    0.74
  -1  -5   2    6.34    0.62
   1  -5  -2    7.13    0.50
   1  -5  -2    6.63    0.30
   1  -5  -1 1035.06   10.13
  -1  -5   1 1050.81   10.54
  -1  -5   1 1014.77   10.41
   1  -5  -1  994.49   10.42
  -1  -5   1 1028.89   10.38
   1  -5  -1 1049.44   10.42
  -1  -5   0  197.03    2.45
   1  -5   0  196.14    2.43
  -1  -5   0  193.23    2.37
   1  -5   0  183.95    2.35
  -1  -5   0  188.11    2.25
   1  -5   0  190.96    2.23
   1  -5   1   68.23    1.26
   1  -5   1   66.82    1.19
  -1  -5  -1   69.40    1.17
  -1  -5  -1   69.92    1.24
  -1  -5  -1   69.02    1.02
   1  -5   2  233.72    2.93
   1  -5   2  227.28    2.72
  -1  -5  -2  230.16    2.71
   1  -5   3  317.91    3.92
   1  -5   3  314.96    3.62
  -1  -5  -3  319.24    3.61
   1  -5   3  306.99    3.87
  -1  -5  -3  312.33    3.65
   1  -5   4   58.18    1.56
   1  -5   4   62.26    1.28
  -1  -5  -4   58.20    1.29
   1  -5   4   63.38    1.53
  -1  -5  -4   65.76    1.28
   1  -5   5  167.51    2.79
  -1  -5  -5  163.94    2.46
  -1  -5  -5  170.40    2.34
  -1  -5  -6   23.83    1.68
  -1  -5  -6   22.50    1.20
   1  -5   6   22.17    1.37
  -1  -5  -6   21.96    1.04
  -1  -5  -7   21.38    1.87
  -1  -5  -7   20.95    1.19
  -1  -5  -7   18.30    1.29
  -1  -5  -8    6.76    2.02
  -1  -5  -8    6.48    1.14
  -1  -5  -8    6.05    1.44
  -1  -5  -9   -0.10    1.53
  -1  -5  -9   -2.31    2.28
   1  -3 -10    3.20    2.35
   1  -3  -9    1.76    1.34
   1  -3  -9    3.08    1.84
   1  -3  -8    8.99    1.20
   1  -3  -8    9.54    1.79
   1  -3  -7   41.41    1.90
   1  -3  -7   38.27    1.31
  -1  -3   7   37.29    1.46
   1  -3  -6   36.16    1.63
  -1  -3   6   35.20    1.48
   1  -3  -6   38.48    1.14
  -1  -3   6   37.82    1.35
  -1  -3   5  198.74    2.87
   1  -3  -5  192.41    2.96
   1  -3  -5  193.01    2.50
  -1  -3   5  189.01    2.70
  -1  -3   4   29.55    1.07
   1  -3  -4   30.11    1.08
   1  -3  -4   28.14    0.75
  -1  -3   3  945.34    9.73
   1  -3  -3  941.19    9.43
  -1  -3   2  251.34    2.88
  -1  -3   2  241.76    2.78
   1  -3  -2  243.04    2.61
  -1  -3   1  279.66    3.17
  -1  -3   1  284.04    3.10
   1  -3  -1  288.09    2.87
   1  -3   0  599.59    6.23
  -1  -3   0  591.39    6.25
   1  -3   0  642.10    6.22
  -1  -3   0  654.35    6.23
  -1  -3   0  594.81    6.14
   1  -3   1  733.61    7.34
   1  -3   1  740.91    7.25
  -1  -3  -1  703.94    7.25
  -1  -3  -1  712.05    7.14
   1  -3   2  927.85    9.48
   1  -3   2  917.87    9.28
  -1  -3  -2  952.39    9.34
   1  -3   2  918.92    9.49
   1  -3   3  689.64    7.77
   1  -3   3  694.90    7.75
  -1  -3  -3  754.79    7.65
  -1  -3  -3  793.09    7.57
  -1  -3  -4  105.66    1.92
   1  -3   4  102.60    1.87
  -1  -3  -4  105.02    1.65
  -1  -3  -4  107.42    1.54
   1  -3   5  475.02    5.65
  -1  -3  -5  480.49    5.72
  -1  -3  -5  483.91    5.14
   1  -3   5  476.08    5.52
   1  -3   6    6.96    1.15
  -1  -3  -6    6.90    1.31
  -1  -3  -6    6.22    0.82
  -1  -3  -6    6.85    0.97
   1  -3   6    7.18    1.13
  -1  -3  -7   11.61    0.99
  -1  -3  -7   11.27    1.59
  -1  -3  -7   13.44    1.25
   1  -3   7   12.57    1.33
  -1  -3  -8   17.80    1.97
  -1  -3  -8   15.69    1.18
  -1  -3  -8   15.66    1.48
  -1  -3  -9    4.06    1.55
  -1  -3  -9    3.43    1.17
  -1  -3  -9    3.91    1.95
  -1  -3 -10   -1.41    2.36
  -1  -3 -10    0.85    1.68
   1  -1 -10    1.43    2.03
   1  -1  -9    5.23    1.85
   1  -1  -8   15.92    1.72
   1  -1  -8   15.99    1.44
  -1  -1   8   14.57    1.22
   1  -1  -7   29.37    1.66
   1  -1  -7   29.39    1.29
  -1  -1   7   25.21    1.16
   1  -1  -6   94.78    2.12
   1  -1  -6   90.59    1.74
   1  -1  -5  196.92    2.87
  -1  -1   5  188.84    2.79
  -1  -1   5  193.94    2.59
   1  -1  -5  188.49    2.51
  -1  -1   4  557.58    6.04
   1  -1  -4  545.09    5.79
  -1  -1   4  551.69    5.86
   1  -1  -3  433.18    4.90
   1  -1  -3  443.08    4.67
  -1  -1   2  810.88    8.20
   1  -1  -2  833.72    8.01
  -1  -1   1 1510.40   14.70
  -1  -1   0    0.01    0.02
  -1  -1   0    0.00    0.02
   1  -1   1  668.39    6.59
  -1  -1  -1  665.50    6.68
   1  -1   1  680.79    6.74
   1  -1   2 4100.77   40.95
  -1  -1  -2 4230.27   40.86
   1  -1   2 4204.65   40.93
   1  -1   3 1889.41   18.24
  -1  -1  -3 1853.15   18.06
   1  -1   4  884.49    9.07
  -1  -1  -4  877.90    9.14
  -1  -1  -4  877.22    8.90
  -1  -1  -5  109.80    2.14
   1  -1   5  113.10    2.09
   1  -1   5  111.82    1.86
  -1  -1  -5  113.18    1.87
  -1  -1  -6   27.80    1.47
   1  -1   6   28.43    1.37
  -1  -1  -6   26.31    1.16
   1  -1   6   30.67    1.21
  -1  -1  -7   31.46    1.70
  -1  -1  -7   30.72    1.38
   1  -1   7   33.51    1.40
  -1  -1  -8    1.15    1.35
  -1  -1  -8    1.56    1.69
  -1  -1  -9    3.96    1.50
  -1  -1  -9    4.28    1.89
  -1  -1 -10    1.14    2.10
   1   1 -11    5.31    1.54
   1   1 -10   -0.60    2.25
   1   1 -10   -0.12    1.34
   1   1  -9    1.18    1.85
   1   1  -8   18.07    1.76
  -1   1   8   16.46    1.23
   1   1  -7   25.95    1.54
  -1   1   7   25.81    1.16
   1   1  -6   90.52    2.03
  -1   1   6   94.98    1.64
   1   1  -5  172.93    2.64
  -1   1   5  176.26    2.25
   1   1  -4  552.29    6.10
  -1   1   4  551.84    5.79
   1   1  -3  369.40    4.26
  -1   1   3  379.57    4.24
  -1   1   2  810.02    7.96
   1   1  -2  771.20    7.98
   1   1  -1 1552.73   15.01
   1   1  -1 1536.53   14.99
   1   1   0    0.00    0.02
   1   1   0    0.00    0.02
   1   1   1  651.88    6.51
  -1   1  -1  652.24    6.60
  -1   1  -1  664.46    6.62
   1   1   1  664.81    6.54
   1   1   1  672.19    6.49
  -1   1  -2 3458.37   33.28
  -1   1  -2 3389.59   33.25
  -1   1  -3 1892.36   18.82
   1   1   3 1851.76   18.78
   1   1   4  854.79    8.97
  -1   1  -4  846.15    9.03
   1   1   4  838.20    8.74
  -1   1  -4  866.81    8.95
   1   1   5  117.99    2.08
  -1   1  -5  114.92    2.11
   1   1   5  122.00    1.88
  -1   1  -5  125.98    2.09
  -1   1  -6   27.14    1.38
   1   1   6   29.19    1.37
   1   1   6   26.00    1.13
  -1   1  -6   26.44    1.28
  -1   1  -7   28.55    1.69
   1   1   7   29.31    1.28
  -1   1  -8    3.56    1.66
  -1   1  -8    0.24    0.99
   1   1   8    1.38    1.23
  -1   1  -9    1.37    1.12
  -1   1  -9    4.46    1.83
  -1   1 -10    0.59    1.24
  -1   1 -10   -1.79    2.27
   1   3 -11    6.11    1.52
   1   3 -10    3.77    1.42
   1   3 -10    2.49    2.10
   1   3  -9    1.90    1.23
  -1   3   9    3.35    1.15
   1   3  -9    0.84    1.82
   1   3  -8    8.69    1.15
   1   3  -8    7.43    1.71
  -1   3   8    9.69    1.03
   1   3  -7   40.54    1.83
   1   3  -7   43.34    1.44
  -1   3   7   39.28    1.13
   1   3  -6   48.22    1.63
   1   3  -6   51.96    1.34
  -1   3   6   49.22    1.12
   1   3  -5  147.92    2.46
   1   3  -5  145.07    2.15
  -1   3   5  148.61    1.96
   1   3  -4   25.26    0.99
   1   3  -4   25.22    0.84
  -1   3   4   25.38    0.67
  -1   3   3  994.82    9.72
   1   3  -3  956.90   10.06
   1   3  -2  277.41    3.12
  -1   3   2  279.99    2.85
  -1   3   2  271.40    2.74
  -1   3   1  282.93    3.10
   1   3  -1  290.55    3.09
   1   3   0  502.59    5.19
  -1   3   0  517.49    5.23
   1   3   0  512.46    5.25
  -1   3   0  495.72    5.19
  -1   3  -1  762.08    7.51
   1   3   1  726.14    7.45
  -1   3  -2 1000.61    9.94
   1   3   2  988.99    9.85
   1   3   2  972.52    9.68
  -1   3  -3  685.83    7.47
  -1   3  -3  685.89    7.16
  -1   3  -4  123.23    1.99
  -1   3  -4  115.73    1.61
   1   3   4  121.21    1.66
   1   3   4  117.35    1.68
  -1   3  -5  482.28    5.66
   1   3   5  487.52    5.24
  -1   3  -6    8.26    0.81
   1   3   6    9.75    0.88
  -1   3  -7   11.89    0.99
  -1   3  -7   11.35    1.59
   1   3   7   12.36    1.04
  -1   3  -8   16.83    1.80
   1   3   8   20.66    1.25
  -1   3  -8   17.32    1.13
  -1   3  -9    1.28    1.84
  -1   3  -9    3.63    1.13
  -1   3 -10    0.93    2.02
  -1   3 -10   -0.04    1.20
   1   5 -11    0.80    1.55
   1   5 -10    5.31    1.39
   1   5  -9    2.21    1.33
   1   5  -9    3.54    1.83
  -1   5   9    2.86    1.04
  -1   5   9    1.36    1.10
   1   5  -8   -0.39    1.15
   1   5  -8    1.87    1.55
  -1   5   8    0.94    0.92
  -1   5   8    0.22    0.97
   1   5  -7    3.09    1.10
  -1   5   7    2.76    0.77
   1   5  -7    3.29    1.36
  -1   5   7    3.26    0.78
   1   5  -6   92.33    2.08
   1   5  -6   90.19    1.76
  -1   5   6   85.32    1.33
  -1   5   6   89.64    1.50
   1   5  -5  199.89    2.97
  -1   5   5  196.39    2.41
  -1   5   5  199.92    2.27
  -1   5   4  205.52    2.44
  -1   5   4  208.95    2.27
   1   5  -3  564.54    6.30
  -1   5   3  581.43    5.74
   1   5  -2   18.36    0.78
  -1   5   2   18.44    0.77
   1   5  -1 1049.82   10.68
  -1   5   1 1040.08   10.66
   1   5  -1 1060.00   10.63
   1   5   0  375.66    4.18
   1   5   0  378.06    4.25
  -1   5   0  387.88    4.19
   1   5   1   81.06    1.12
   1   5   1   80.91    1.29
  -1   5  -2  194.92    2.56
   1   5   2  201.27    2.25
  -1   5  -3  292.37    3.58
  -1   5  -3  287.69    3.36
   1   5   3  293.97    3.28
   1   5   3  288.87    3.12
  -1   5  -4   69.77    1.58
  -1   5  -4   73.67    1.37
   1   5   4   69.85    1.23
   1   5   4   69.23    1.08
  -1   5  -5  152.55    2.56
  -1   5  -5  159.36    2.23
   1   5   5  157.05    2.16
  -1   5  -6   21.74    1.41
  -1   5  -6   20.55    0.95
   1   5   6   23.25    0.92
   1   5   6   20.03    0.90
  -1   5  -7   23.43    1.63
  -1   5  -7   22.84    1.15
   1   5   7   21.56    1.13
   1   5   7   22.92    1.02
  -1   5  -8    7.12    1.14
  -1   5  -8    7.23    1.67
   1   5   8    6.29    1.16
   1   5   8    5.80    0.98
  -1   5  -9    2.58    1.81
  -1   5  -9   -0.13    1.19
  -1   5 -10    4.53    1.34
   1   7 -10    1.51    1.64
   1   7  -9    0.98    2.08
   1   7  -9    6.08    1.43
   1   7  -8    0.45    1.35
   1   7  -8   -0.23    1.82
  -1   7   8    0.60    0.94
  -1   7   8    1.57    0.74
   1   7  -7    3.77    1.25
  -1   7   7    4.40    0.62
   1   7  -7    1.98    1.51
  -1   7   7    4.00    0.85
   1   7  -6   33.06    1.67
   1   7  -6   35.32    1.45
  -1   7   6   32.84    1.06
  -1   7   6   32.27    0.77
  -1   7   5  146.32    1.73
   1   7  -5  142.98    2.59
   1   7  -5  151.64    2.38
   1   7  -4   78.70    1.80
  -1   7   4   75.40    1.02
   1   7  -3  103.73    1.91
   1   7  -3  101.66    1.83
  -1   7   3  108.07    1.30
   1   7  -2  663.69    7.24
  -1   7   2  669.46    7.33
   1   7  -1  161.82    2.28
  -1   7   1  155.57    2.31
   1   7  -1  154.90    2.35
   1   7   0  354.19    4.16
  -1   7   0  355.42    4.17
   1   7   1    1.73    0.80
  -1   7  -2  362.06    4.26
   1   7   2  362.52    4.38
   1   7   2  374.52    3.96
   1   7   3  163.52    2.01
   1   7   3  162.41    2.55
  -1   7  -4  229.63    2.95
   1   7   4  213.87    2.49
   1   7   5    9.47    0.92
  -1   7  -5    9.17    0.98
   1   7   5    8.47    0.64
  -1   7  -6    6.94    1.12
   1   7   6    5.51    0.92
   1   7   6    5.72    0.70
  -1   7  -7    5.48    1.27
  -1   7  -7    2.52    1.53
   1   7   7    4.64    1.05
   1   7   7    3.61    0.79
  -1   7  -8    1.67    1.33
  -1   7  -8   -1.42    1.89
   1   7   8    1.72    1.05
   1   7   8    1.04    0.85
  -1   7  -9    4.86    1.43
  -1   7  -9    2.57    2.01
  -1   7 -10    3.14    1.41
   1   9 -10    3.17    1.73
   1   9  -9   10.50    1.70
   1   9  -8    0.79    1.75
   1   9  -8    1.83    1.57
   1   9  -7    4.64    1.72
  -1   9   7    4.33    0.56
   1   9  -7    6.05    1.51
   1   9  -6   37.52    1.73
  -1   9   6   36.56    0.74
   1   9  -6   40.39    1.64
  -1   9   5    1.64    0.44
   1   9  -5    3.44    1.38
   1   9  -5    2.45    1.21
   1   9  -4   95.48    2.13
   1   9  -4  103.37    2.06
   1   9  -3  267.56    3.71
   1   9  -3  282.30    3.74
  -1   9   2  113.96    2.28
   1   9  -2  101.69    1.98
   1   9  -1   49.27    1.53
  -1   9   1   48.01    1.52
   1   9  -1   46.74    1.46
   1   9   0  580.13    6.39
  -1   9   0  520.55    6.19
   1   9   1   23.96    1.29
   1   9   2  211.68    3.16
  -1   9  -2  220.19    3.10
   1   9   3   43.25    1.66
   1   9   3   44.17    0.96
  -1   9  -3   43.33    1.41
   1   9   4   44.26    0.98
  -1   9  -4   48.21    1.58
   1   9   5  157.15    2.03
  -1   9  -5  174.12    2.78
   1   9   6    8.83    0.74
  -1   9  -6    9.42    1.37
  -1   9  -7    2.03    1.43
   1   9   7    2.66    0.75
  -1   9  -8    5.65    1.44
  -1   9  -9    1.01    1.55
   1  11  -9    1.32    2.00
   1  11  -8    1.70    1.86
   1  11  -7    3.81    1.87
   1  11  -7    3.44    1.77
   1  11  -6   19.38    1.84
   1  11  -6   19.84    1.90
   1  11  -5   20.17    1.68
   1  11  -5   24.18    1.71
   1  11  -4   31.06    1.69
   1  11  -4   34.22    1.66
   1  11  -3   30.77    1.58
  -1  11   3   28.01    1.76
   1  11  -3   33.81    1.64
  -1  11   2   12.68    1.63
   1  11  -2   13.74    1.40
   1  11  -1    1.30    1.24
  -1  11   1    1.25    1.32
   1  11   0  281.90    3.95
  -1  11   0  286.82    4.01
   1  11   1   28.56    1.52
   1  11   2  140.27    2.79
  -1  11  -2  140.32    2.61
  -1  11  -3   17.87    1.46
   1  11   3   14.50    1.71
  -1  11  -4    0.50    1.34
   1  11   5    2.37    0.78
  -1  11  -5    3.93    1.44
  -1  11  -6   17.25    1.65
  -1  11  -7    0.54    1.62
  -1  11  -8    2.32    1.73
  -1  11  -9    2.08    1.79
   1  13  -6    2.40    1.79
   1  13  -5    4.20    1.69
   1  13  -4    1.44    1.73
   1  13  -3    4.30    1.59
  -1  13   2   25.82    2.00
  -1  13   1   14.72    1.79
   1  13  -1   18.29    1.66
   1  13   0   86.97    2.42
   1  13   1    3.42    1.64
   1  13   2   46.97    2.12
  -1  13  -2   50.86    1.98
  -1  13  -2   49.29    1.98
  -1  13  -3    9.21    1.75
   1  13   3    4.71    1.88
  -1  13  -3    8.75    1.79
  -1  13  -4   12.14    1.79
  -1  13  -4   12.24    1.71
  -1  13  -5    6.80    1.78
  -1  13  -5    8.38    1.77
  -1  13  -6   -0.12    1.81
  -1  13  -7    3.58    1.98
   1  15  -2    3.84    1.86
  -1  15   2   -1.08    2.12
  -1  15   1    1.41    2.18
   1  15   0   27.64    2.13
   1  15   1    3.77    2.07
  -1  15  -1    3.74    1.90
   1  15   2    1.80    2.05
  -1  15  -2    3.53    1.89
  -1  15  -3    2.76    1.88
  -2 -16   3    2.55    1.82
   2 -16  -1   20.08    1.86
  -2 -16   0    1.92    1.96
   2 -16   0    3.53    1.80
  -2 -16  -1   12.15    2.04
  -2 -16  -2    2.67    1.94
  -2 -16  -3    6.53    2.01
  -2 -14   5    2.87    1.94
  -2 -14   4    6.67    1.81
  -2 -14   3   34.32    1.82
   2 -14  -3   36.34    1.81
   2 -14  -2    1.69    1.59
  -2 -14   2    1.91    1.43
   2 -14  -1   42.15    1.94
  -2 -14   1   40.41    1.70
  -2 -14   0   22.28    1.89
  -2 -14   0   18.74    1.42
   2 -14   0   19.86    1.30
  -2 -14  -1   12.92    1.77
   2 -14   1   10.42    1.36
  -2 -14  -1   12.99    1.33
   2 -14   2   23.97    1.59
  -2 -14  -2   26.68    1.93
  -2 -14  -3    2.77    1.80
   2 -14   3    2.15    1.58
   2 -14   4   17.04    1.79
  -2 -14  -4   15.45    1.98
   2 -14   5   -0.85    1.95
   2 -12  -7    1.25    2.55
  -2 -12   6   17.40    1.99
  -2 -12   5   24.18    1.89
   2 -12  -5   22.16    1.54
  -2 -12   4   43.54    1.97
   2 -12  -4   44.02    1.65
  -2 -12   3   24.26    1.58
   2 -12  -3   26.77    1.46
   2 -12  -2   20.08    1.42
  -2 -12   2   18.20    1.31
   2 -12  -2   17.21    0.85
   2 -12  -1   62.76    1.37
  -2 -12   1   65.25    1.70
  -2 -12   0    2.17    1.29
   2 -12   0    1.74    0.96
  -2 -12   0    1.46    1.08
  -2 -12  -1   20.27    1.49
   2 -12   1   19.01    1.25
  -2 -12  -1   19.36    1.17
  -2 -12  -2   32.00    1.24
   2 -12   2   31.65    1.44
   2 -12   3   -0.83    1.35
  -2 -12  -3    0.44    0.94
  -2 -12  -3    0.62    1.34
   2 -12   4    5.57    1.64
  -2 -12  -4    3.72    1.62
  -2 -12  -5    2.98    1.61
  -2 -12  -6   -0.06    1.73
   2 -10  -8   -0.10    2.48
  -2 -10   8   -2.33    2.18
   2 -10  -7    6.37    2.32
  -2 -10   7    3.71    1.97
  -2 -10   6   17.30    1.76
   2 -10  -6   18.80    1.37
  -2 -10   5   16.59    1.52
   2 -10  -5   17.31    1.16
  -2 -10   4   60.33    1.94
   2 -10  -4   59.31    1.59
   2 -10  -3   54.18    1.41
  -2 -10   3   55.37    1.68
   2 -10  -2  117.54    1.62
   2 -10  -2  115.22    2.17
  -2 -10   2  119.42    2.21
   2 -10  -1  472.22    5.71
  -2 -10   1  474.06    5.67
   2 -10  -1  478.10    5.15
  -2 -10   1  468.45    5.48
   2 -10   0  136.49    2.52
  -2 -10   0  143.02    2.59
   2 -10   0  141.54    2.46
  -2 -10   0  144.63    2.44
  -2 -10   0  137.04    2.17
   2 -10   0  140.59    2.08
  -2 -10  -1  152.65    2.24
   2 -10   1  152.47    2.75
   2 -10   1  154.54    2.56
  -2 -10  -1  152.97    2.55
   2 -10   1  149.82    2.33
   2 -10   2  105.29    2.14
  -2 -10  -2  107.18    1.79
   2 -10   2  106.50    2.11
  -2 -10  -3   33.38    1.09
  -2 -10  -3   36.61    1.52
  -2 -10  -4  137.45    2.67
  -2 -10  -5   16.23    1.50
  -2 -10  -6   21.30    1.78
  -2 -10  -7    0.19    2.45
  -2 -10  -7    0.40    1.54
   2  -8  -9    4.25    2.49
   2  -8  -8    8.78    2.18
   2  -8  -7    1.37    1.90
   2  -8  -7    1.36    0.98
   2  -8  -6   10.81    1.05
   2  -8  -6    9.16    1.70
   2  -8  -5  265.59    3.48
   2  -8  -5  253.48    3.30
  -2  -8   4   66.06    1.92
  -2  -8   4   64.96    1.79
   2  -8  -4   66.98    1.61
   2  -8  -4   62.59    1.40
  -2  -8   3  345.36    4.32
  -2  -8   3  329.71    4.49
  -2  -8   3  349.87    4.33
   2  -8  -3  339.88    4.19
   2  -8  -3  356.63    4.06
  -2  -8   2    1.12    0.85
   2  -8  -2    1.95    0.86
   2  -8  -2    2.14    0.43
  -2  -8   2    1.42    0.79
  -2  -8   2    1.31    1.03
   2  -8  -2    1.99    0.98
   2  -8  -2    2.06    0.78
   2  -8  -1  765.44    8.21
  -2  -8   1  768.30    8.32
   2  -8  -1  754.77    8.09
  -2  -8   1  758.93    8.12
   2  -8  -1  747.76    7.71
  -2  -8   1  759.97    8.03
   2  -8   0  117.00    2.06
  -2  -8   0  116.88    2.12
   2  -8   0  116.87    1.96
  -2  -8   0  116.23    1.98
  -2  -8   0  124.23    1.88
   2  -8   0  115.67    1.72
  -2  -8  -1  394.25    4.68
   2  -8   1  383.94    4.77
   2  -8   1  398.38    4.65
  -2  -8  -1  395.34    4.61
  -2  -8  -1  387.37    4.39
  -2  -8  -2  154.90    2.10
   2  -8   2  159.18    2.62
  -2  -8  -2  163.16    2.37
  -2  -8  -2  161.54    2.48
  -2  -8  -2  165.40    2.45
   2  -8   3   33.55    1.48
   2  -8   3   32.49    1.18
  -2  -8  -3   35.41    1.22
  -2  -8  -3   34.98    0.98
   2  -8   3   36.39    1.38
  -2  -8  -3   33.52    1.28
   2  -8   4   46.75    1.73
   2  -8   4   48.95    1.73
  -2  -8  -4   46.64    1.37
   2  -8   4   47.31    1.47
   2  -8   5    5.22    1.18
  -2  -8  -5    6.37    1.00
  -2  -8  -5    6.91    1.24
  -2  -8  -6    6.02    1.90
  -2  -8  -6    4.41    1.33
  -2  -8  -7   18.48    1.59
  -2  -8  -7   21.32    2.30
  -2  -8  -8   13.26    1.72
  -2  -8  -8   12.16    2.37
   2  -6  -9    2.10    2.12
   2  -6  -8    4.40    1.95
   2  -6  -8    4.56    1.08
   2  -6  -7   14.89    1.08
   2  -6  -7   15.00    1.76
   2  -6  -6   80.96    2.26
  -2  -6   6   77.96    2.02
   2  -6  -6   80.92    1.80
  -2  -6   5   21.78    1.40
   2  -6  -5   24.82    1.49
  -2  -6   5   22.98    1.26
   2  -6  -5   22.32    0.88
   2  -6  -5   22.92    1.12
  -2  -6   4    9.72    1.13
   2  -6  -4    8.55    0.92
   2  -6  -4    8.91    0.66
  -2  -6   3  741.22    7.89
  -2  -6   3  775.61    7.82
   2  -6  -2  667.85    6.76
  -2  -6   2  675.77    7.42
  -2  -6   2  682.35    7.30
   2  -6  -2  694.94    7.07
   2  -6  -2  717.20    7.29
  -2  -6   2  682.82    7.30
   2  -6  -2  731.22    7.29
  -2  -6   1 1065.11   10.70
   2  -6  -1  984.89   10.49
  -2  -6   1 1020.37   10.53
   2  -6  -1 1066.82   10.54
  -2  -6   1 1054.29   10.50
   2  -6  -1 1007.45   10.15
   2  -6   0   46.52    1.15
  -2  -6   0   49.02    1.13
   2  -6   0   47.64    1.08
  -2  -6   0   46.20    0.99
   2  -6   1  230.55    2.99
   2  -6   1  229.12    2.87
  -2  -6  -1  235.09    2.94
  -2  -6  -1  231.87    2.89
  -2  -6  -1  232.87    2.71
   2  -6   2  544.64    6.18
   2  -6   2  523.35    5.96
  -2  -6  -2  546.09    5.98
  -2  -6  -2  531.85    6.03
  -2  -6  -3  149.51    2.08
   2  -6   3  166.03    2.51
   2  -6   3  161.85    2.21
  -2  -6  -3  149.71    2.13
  -2  -6  -3  163.41    2.34
   2  -6   3  162.18    2.45
   2  -6   4   13.38    1.19
   2  -6   4   13.25    0.92
   2  -6   4   12.98    1.13
  -2  -6  -4   12.01    0.90
  -2  -6  -4   13.16    0.87
   2  -6   5   59.60    1.77
  -2  -6  -5   59.06    1.60
   2  -6   5   55.12    1.73
  -2  -6  -5   60.52    1.39
  -2  -6  -6   13.61    1.71
  -2  -6  -6   14.65    1.03
  -2  -6  -6   15.15    1.30
  -2  -6  -7    6.10    1.35
  -2  -6  -7    8.14    1.04
  -2  -6  -7    7.97    1.76
  -2  -6  -8    3.17    1.45
  -2  -6  -8    4.57    1.09
  -2  -6  -8    2.36    2.03
  -2  -6  -9    2.06    2.22
  -2  -6  -9    1.19    1.60
   2  -4 -10    2.12    2.28
   2  -4  -9    2.42    2.16
   2  -4  -9    2.72    1.27
   2  -4  -8   23.66    1.99
   2  -4  -8   20.73    1.24
   2  -4  -7    2.25    1.49
  -2  -4   7    3.69    1.20
   2  -4  -7    2.67    0.87
   2  -4  -6   62.46    1.30
  -2  -4   6   63.97    1.65
   2  -4  -6   63.40    1.88
  -2  -4   5  408.29    4.83
   2  -4  -5  402.56    5.02
   2  -4  -4  294.07    3.78
  -2  -4   4  295.91    3.72
   2  -4  -4  296.77    3.28
   2  -4  -4  292.31    3.50
  -2  -4   3  445.17    5.06
   2  -4  -3  447.14    4.62
  -2  -4   2  864.86    8.81
  -2  -4   2  840.66    8.72
   2  -4  -2  826.50    8.46
  -2  -4   2  879.29    8.76
   2  -4  -2  881.30    8.72
  -2  -4   1 2619.47   25.58
   2  -4  -1 2663.41   25.57
   2  -4  -1 2589.17   25.26
   2  -4  -1 2597.93   25.55
  -2  -4   1 2616.42   25.56
  -2  -4   0  770.30    8.20
   2  -4   0  837.94    8.21
  -2  -4   0  797.92    8.15
  -2  -4   0  840.03    8.14
   2  -4   0  783.12    8.12
   2  -4   1 1961.21   19.10
   2  -4   1 1939.85   19.01
  -2  -4  -1 1961.87   19.06
  -2  -4  -1 1898.66   18.93
  -2  -4  -2  685.51    7.09
   2  -4   2  678.67    7.11
  -2  -4  -2  687.82    7.12
  -2  -4  -2  696.99    7.24
   2  -4   3  281.50    3.53
   2  -4   3  285.63    3.25
  -2  -4  -3  280.39    3.37
  -2  -4  -3  289.88    3.23
  -2  -4  -4  138.11    2.34
   2  -4   4  132.02    2.14
  -2  -4  -4  130.62    2.04
  -2  -4  -4  135.81    1.84
   2  -4   5    7.86    1.07
  -2  -4  -5    8.15    0.78
  -2  -4  -5    8.58    0.97
   2  -4   6    4.96    1.17
  -2  -4  -6    5.20    1.07
  -2  -4  -6    6.52    1.38
   2  -4   6    5.21    1.29
  -2  -4  -6    5.50    0.82
  -2  -4  -7   17.45    1.02
  -2  -4  -7   17.85    1.29
  -2  -4  -7   20.13    1.85
  -2  -4  -8   12.29    1.06
  -2  -4  -8   12.71    1.99
  -2  -4  -8   12.40    1.49
  -2  -4  -9    1.56    1.62
  -2  -4  -9    1.33    1.12
  -2  -4  -9   -0.81    2.12
  -2  -4 -10    2.51    1.84
   2  -2 -10    3.14    2.04
   2  -2  -9    7.72    1.93
   2  -2  -8   13.63    1.71
   2  -2  -8   14.74    1.33
  -2  -2   8   13.33    1.26
   2  -2  -7    2.73    1.37
   2  -2  -7    2.76    0.89
  -2  -2   7    1.58    1.02
   2  -2  -6   92.98    1.62
  -2  -2   6   96.04    1.78
  -2  -2   5   69.56    1.44
   2  -2  -5   68.28    1.23
   2  -2  -4   12.19    0.80
  -2  -2   4   13.24    0.73
   2  -2  -4   13.67    0.53
   2  -2  -3 1016.44   10.12
   2  -2  -3  973.14    9.73
  -2  -2   2  800.66    8.09
   2  -2  -2  796.45    7.79
  -2  -2   1 6869.34   67.43
  -2  -2   1 6851.39   67.41
   2  -2   0 1726.90   16.89
  -2  -2   0 1720.19   16.91
   2  -2   0 1716.30   16.89
  -2  -2   0 1744.54   16.89
  -2  -2   0 1707.17   16.93
  -2  -2   0 1784.72   16.95
   2  -2   0 1773.34   16.90
   2  -2   1 2836.31   27.27
   2  -2   1 2789.66   27.14
  -2  -2  -1 2801.55   27.20
   2  -2   1 2804.89   27.31
  -2  -2  -1 2830.80   27.27
   2  -2   2  249.41    2.94
   2  -2   2  262.78    2.71
  -2  -2  -2  250.81    2.70
  -2  -2  -2  254.73    2.89
   2  -2   2  264.30    2.98
  -2  -2  -3  482.58    5.25
   2  -2   3  475.99    5.29
   2  -2   3  486.07    5.37
  -2  -2  -3  482.67    5.40
  -2  -2  -4    9.92    0.55
  -2  -2  -4    9.69    0.71
   2  -2   4   10.76    0.88
  -2  -2  -4    8.86    0.93
   2  -2   5   24.14    1.09
  -2  -2  -5   25.23    1.04
  -2  -2  -5   25.91    1.34
   2  -2   5   23.43    1.19
  -2  -2  -6   16.17    1.08
   2  -2   6   19.18    1.17
  -2  -2  -6   16.79    1.31
   2  -2   6   17.87    1.34
  -2  -2  -7   14.73    1.30
   2  -2   7   14.31    1.36
  -2  -2  -7   14.36    1.65
  -2  -2  -8    9.90    1.01
  -2  -2  -8   11.41    1.86
  -2  -2  -8   10.28    1.34
  -2  -2  -9    3.11    1.64
  -2  -2  -9    2.15    1.09
  -2  -2  -9    2.66    2.08
  -2  -2 -10    2.19    2.28
  -2  -2 -10    2.27    1.88
   2   0 -10    5.26    2.03
   2   0  -9    2.97    1.71
  -2   0   9   -0.88    1.28
   2   0  -8   16.17    1.68
  -2   0   8   16.92    1.24
   2   0  -7    5.00    1.34
  -2   0   7    3.91    0.87
   2   0  -6   53.60    1.61
  -2   0   6   51.12    1.24
   2   0  -5   71.16    1.67
  -2   0   5   78.90    1.37
   2   0  -4    4.34    0.73
  -2   0   4    3.48    0.50
  -2   0   3 1310.71   13.08
   2   0  -3 1356.82   13.32
   2   0  -2   18.31    0.48
   2   0  -1  104.93    1.16
  -2   0   1  102.87    1.15
   2   0  -1  108.18    1.17
  -2   0   0  819.08    3.07
  -2   0   0 1081.31    3.27
  -2   0  -1  506.70    5.08
   2   0   1  502.47    5.07
   2   0   1  514.73    5.08
   2   0   2 9934.92   94.77
  -2   0  -2 9953.01   94.77
   2   0   2 9999.00   94.74
  -2   0  -3  573.28    6.26
   2   0   3  568.09    6.21
  -2   0  -4   42.17    1.28
   2   0   4   40.50    1.17
  -2   0  -4   39.94    1.10
  -2   0  -5   33.84    1.25
   2   0   5   36.06    1.26
  -2   0  -5   32.34    1.17
   2   0   5   35.78    1.13
   2   0   6    4.89    1.07
  -2   0  -6    4.21    1.30
   2   0   6    4.76    0.96
  -2   0  -6    4.34    1.00
  -2   0  -7    6.92    1.42
  -2   0  -7    7.04    1.29
   2   0   7    4.69    1.11
  -2   0  -8   25.48    1.90
  -2   0  -8   24.13    1.62
  -2   0  -9    3.96    1.86
  -2   0  -9    2.39    1.07
  -2   0  -9    2.45    1.78
  -2   0 -10    1.96    2.08
  -2   0 -10   -0.84    1.19
   2   2 -11   18.47    1.73
   2   2 -10    1.99    1.39
   2   2 -10    1.02    2.13
   2   2  -9    5.86    1.28
   2   2  -9    5.90    1.82
  -2   2   9    7.19    1.09
   2   2  -8   14.69    1.68
  -2   2   8   14.55    1.10
   2   2  -8   14.75    1.22
   2   2  -7    0.73    1.43
  -2   2   7    2.50    0.84
  -2   2   6   80.65    1.41
   2   2  -6   82.42    2.04
  -2   2   5   93.83    1.41
   2   2  -5   92.29    1.89
  -2   2   4    2.59    0.39
   2   2  -4    2.12    0.70
   2   2  -3 1028.33   10.62
  -2   2   3 1053.39   10.26
   2   2  -2  795.96    8.02
   2   2  -2  789.39    7.99
  -2   2   2  793.54    7.72
   2   2  -1 7584.78   70.28
   2   2  -1 7492.80   70.24
  -2   2   0 1657.44   16.42
   2   2   0 1688.90   16.43
   2   2   0 1716.93   16.43
   2   2   1 2728.04   26.47
  -2   2  -1 2751.37   26.56
   2   2   1 2714.85   26.42
  -2   2  -2  263.69    2.80
  -2   2  -2  279.77    3.16
  -2   2  -3  464.77    5.07
  -2   2  -3  447.50    4.63
  -2   2  -4   12.96    0.90
  -2   2  -4   13.77    0.56
  -2   2  -4   13.49    0.95
   2   2   4   12.47    0.70
  -2   2  -5   24.80    0.77
  -2   2  -5   26.94    1.21
   2   2   5   24.54    0.90
  -2   2  -6   16.65    1.38
  -2   2  -6   14.38    0.79
   2   2   6   16.82    1.04
  -2   2  -6   15.93    1.26
  -2   2  -7   16.49    1.65
  -2   2  -7   21.30    2.02
   2   2   7   12.96    0.86
  -2   2  -7   17.72    0.95
  -2   2  -8   10.11    1.87
  -2   2  -8   12.32    1.04
  -2   2  -9    3.51    1.05
  -2   2  -9    1.31    2.00
  -2   2 -10    1.08    1.17
  -2   2 -10   -1.55    2.13
   2   4 -11    2.59    1.56
   2   4 -10    4.88    1.44
   2   4 -10    3.31    1.86
   2   4  -9    3.07    1.33
   2   4  -9    4.12    1.89
  -2   4   9    2.08    1.03
   2   4  -8   23.06    1.79
  -2   4   8   21.54    1.08
   2   4  -8   23.13    1.38
   2   4  -7    3.90    1.04
   2   4  -7    3.58    1.44
  -2   4   7    2.02    0.74
   2   4  -6   63.06    1.80
   2   4  -6   61.59    1.48
  -2   4   6   61.53    1.16
   2   4  -5  420.61    4.77
  -2   4   5  416.54    4.39
   2   4  -4  315.53    4.02
   2   4  -4  320.68    3.87
  -2   4   4  346.33    3.48
  -2   4   4  334.60    3.55
   2   4  -3  503.05    5.46
  -2   4   3  480.69    4.87
   2   4  -2  830.56    8.67
   2   4  -2  861.28    8.64
   2   4  -1 2531.55   24.85
  -2   4   1 2491.10   24.83
   2   4   0  686.52    7.09
  -2   4   0  678.84    7.09
   2   4   1 1914.48   18.79
   2   4   1 1944.30   18.93
   2   4   2  612.22    6.24
   2   4   2  626.21    6.44
  -2   4  -3  292.36    3.27
   2   4   3  292.87    3.21
   2   4   3  291.65    3.32
  -2   4  -4   85.34    1.36
   2   4   4   84.74    1.31
   2   4   4   82.63    1.38
  -2   4  -5   12.53    0.72
   2   4   5   13.30    0.84
   2   4   5   13.64    0.76
   2   4   6    3.74    0.90
  -2   4  -6    3.03    0.75
   2   4   6    3.89    0.88
  -2   4  -7   21.97    1.03
   2   4   7   24.00    1.23
   2   4   7   22.38    1.14
  -2   4  -8   11.26    1.78
   2   4   8   12.45    1.25
  -2   4  -8   10.93    1.01
  -2   4  -9    1.20    1.94
  -2   4  -9    1.19    1.10
  -2   4 -10    1.78    1.19
   2   6 -11    1.05    1.64
   2   6 -10   22.38    1.72
   2   6  -9    2.43    1.42
   2   6  -9    5.53    2.01
  -2   6   8    5.10    0.81
   2   6  -8    6.71    1.67
  -2   6   8    5.66    0.89
   2   6  -8    3.85    1.17
   2   6  -7   16.32    1.55
   2   6  -7   13.49    1.18
  -2   6   7   13.90    0.79
  -2   6   7   14.21    0.70
   2   6  -6   64.99    1.94
   2   6  -6   66.56    1.63
  -2   6   6   66.44    1.21
  -2   6   6   66.29    1.02
   2   6  -5   35.84    1.44
   2   6  -5   35.75    1.21
  -2   6   5   32.80    0.85
  -2   6   5   33.07    0.60
  -2   6   4   12.91    0.35
   2   6  -4   13.70    1.12
   2   6  -4   13.59    0.93
   2   6  -3  685.45    7.43
   2   6  -2  730.04    7.25
  -2   6   2  691.85    7.24
   2   6  -1  986.96   10.36
   2   6  -1  996.74   10.43
   2   6   0   81.94    1.43
   2   6   0   80.90    1.34
   2   6   1  185.52    2.27
   2   6   1  196.21    2.54
  -2   6  -2  559.70    6.03
   2   6   2  560.89    5.79
   2   6   2  566.25    6.13
   2   6   3  164.05    2.03
   2   6   3  168.01    2.25
   2   6   3  161.65    2.42
   2   6   4   33.49    1.00
  -2   6  -4   33.93    1.04
   2   6   4   32.77    0.82
   2   6   5   61.07    1.30
  -2   6  -5   63.01    1.39
   2   6   5   58.94    1.12
   2   6   6   16.27    1.04
  -2   6  -6   17.68    1.12
   2   6   6   16.35    0.85
  -2   6  -7    7.43    1.09
   2   6   7    8.12    1.09
  -2   6  -8    3.68    1.27
   2   6   8    4.81    0.98
  -2   6  -9    2.07    1.34
   2   8 -10    2.44    1.61
   2   8  -9    3.50    2.13
   2   8  -9    4.99    1.62
   2   8  -8   10.35    1.92
   2   8  -8   10.55    1.63
  -2   8   7    1.74    0.48
   2   8  -7    1.03    1.37
   2   8  -7   -0.45    1.61
   2   8  -6    7.88    1.27
   2   8  -6    7.63    1.44
  -2   8   6    7.97    0.43
   2   8  -5  249.27    3.60
  -2   8   5  251.25    2.56
   2   8  -4   61.15    1.71
   2   8  -4   62.71    1.59
   2   8  -3  400.69    4.87
  -2   8   2    0.30    1.03
   2   8  -2    0.76    0.80
  -2   8   1  793.76    8.54
   2   8  -1  808.02    8.56
   2   8   0  107.75    1.91
   2   8   1  361.07    4.47
   2   8   1  381.29    4.23
  -2   8  -2  198.14    2.74
   2   8   2  194.52    2.83
   2   8   3   34.29    1.38
   2   8   3   35.79    0.90
  -2   8  -3   34.77    1.25
  -2   8  -4   54.38    1.51
   2   8   4   53.76    1.08
  -2   8  -5    9.15    1.13
   2   8   5    6.95    0.75
   2   8   6    4.01    0.80
  -2   8  -6    5.33    1.21
   2   8   6    4.77    1.08
   2   8   7   21.98    1.27
   2   8   7   21.97    0.97
  -2   8  -7   21.69    1.41
  -2   8  -8   10.79    1.43
  -2   8  -9    2.04    1.40
   2  10  -9    0.05    1.92
   2  10  -8    1.94    1.78
   2  10  -8   -0.89    1.66
   2  10  -7    5.23    1.81
   2  10  -7    4.45    1.61
   2  10  -6   19.65    1.77
   2  10  -6   18.33    1.59
   2  10  -5   20.63    1.59
   2  10  -5   19.47    1.55
   2  10  -4   74.27    2.01
   2  10  -4   76.70    2.01
   2  10  -3   42.17    1.52
  -2  10   2  118.24    2.46
   2  10  -2  136.23    2.60
  -2  10   1  433.11    5.41
   2  10  -1  444.61    5.33
   2  10   0  140.80    2.56
   2  10   1  140.53    2.56
  -2  10  -1  146.91    2.54
   2  10   2  134.00    2.50
  -2  10  -2  138.72    2.47
  -2  10  -3   34.29    1.62
  -2  10  -3   37.64    1.56
   2  10   3   33.25    1.02
   2  10   3   33.43    1.61
  -2  10  -4  131.33    2.36
   2  10   4  130.63    1.84
  -2  10  -5   12.40    1.52
  -2  10  -5   13.10    1.38
   2  10   5   11.45    0.80
  -2  10  -6   17.75    1.77
   2  10   6   19.77    0.90
  -2  10  -6   21.73    1.55
  -2  10  -7    1.27    1.81
  -2  10  -7    0.90    1.51
  -2  10  -8    0.16    1.54
  -2  10  -9    1.20    1.63
   2  12  -7    0.78    1.85
   2  12  -6   16.00    1.88
   2  12  -6   18.71    1.85
   2  12  -5   23.34    1.87
   2  12  -5   23.66    1.84
   2  12  -4   42.02    1.83
   2  12  -4   44.45    1.89
   2  12  -3   28.02    1.75
   2  12  -3   32.75    1.98
   2  12  -2   23.16    1.68
  -2  12   2   22.38    1.88
   2  12  -1   76.70    2.18
  -2  12   1   79.61    2.28
   2  12   0    5.59    1.40
  -2  12  -1   21.14    1.55
   2  12   1   20.94    1.64
  -2  12  -1   20.53    1.59
  -2  12  -2   27.05    1.69
  -2  12  -2   28.48    1.62
   2  12   2   30.96    1.92
  -2  12  -3   -0.35    1.50
   2  12   3   -1.92    1.63
  -2  12  -3    1.73    1.53
  -2  12  -4    3.15    1.54
  -2  12  -4    4.35    1.62
  -2  12  -5    2.08    1.68
  -2  12  -5    2.07    1.61
  -2  12  -6    2.17    1.84
  -2  12  -6    0.45    1.75
  -2  12  -7    2.51    1.76
  -2  12  -8    0.32    1.65
   2  14  -5    4.75    1.91
   2  14  -4   11.33    1.96
   2  14  -4    9.19    1.93
   2  14  -3   34.76    2.09
   2  14  -3   33.63    2.02
  -2  14   2    0.49    1.98
   2  14  -1   47.18    2.09
  -2  14   1   43.61    2.30
   2  14   0   15.55    1.95
  -2  14  -1   11.78    1.86
   2  14   1   13.79    1.90
  -2  14  -2   27.22    1.91
  -2  14  -2   22.95    2.04
   2  14   2   24.01    2.13
  -2  14  -3    4.34    1.66
  -2  14  -3    3.11    1.79
   2  14   3   -0.05    2.04
  -2  14  -4   18.24    2.13
  -2  14  -4   18.13    1.90
  -2  14  -5    2.54    1.92
  -3 -15   4   16.11    1.95
  -3 -15   3    9.35    1.81
   3 -15  -2    4.10    1.68
  -3 -15   2    5.68    1.64
  -3 -15   1   48.30    2.39
   3 -15  -1   46.08    2.02
  -3 -15   1   43.44    1.94
  -3 -15   0    6.21    1.80
  -3 -15  -1   11.70    1.96
  -3 -15  -2   10.18    1.97
  -3 -15  -3   11.39    1.97
   3 -15   3    9.88    1.73
  -3 -15  -4   -3.10    2.28
   3 -15   4    0.87    1.89
  -3 -13   6   -1.18    1.99
  -3 -13   5   -1.15    1.89
   3 -13  -4   14.86    1.44
  -3 -13   4   15.85    1.74
   3 -13  -3   31.23    1.58
  -3 -13   3   26.01    1.71
   3 -13  -2   18.14    1.48
  -3 -13   2   17.81    1.49
   3 -13  -1   46.86    1.25
  -3 -13   1   48.54    1.67
   3 -13   0    9.99    1.13
  -3 -13   0   10.35    1.64
  -3 -13   0    9.73    1.36
  -3 -13  -1   48.51    1.92
  -3 -13  -1   46.77    1.56
   3 -13   1   46.04    1.63
  -3 -13  -2   29.56    1.37
  -3 -13  -2   33.56    1.91
   3 -13   2   30.30    1.63
   3 -13   3    2.49    1.57
  -3 -13  -3    2.33    1.62
   3 -13   4    1.36    1.78
  -3 -13  -4    1.02    1.80
  -3 -13  -5    6.04    1.83
   3 -13   5    0.50    1.97
   3 -11  -7    5.90    2.38
  -3 -11   7    3.60    2.02
  -3 -11   6    0.01    1.63
   3 -11  -5    2.60    1.14
  -3 -11   5    2.00    1.60
   3 -11  -4    1.85    1.06
  -3 -11   4    0.89    1.42
   3 -11  -3   30.46    1.29
  -3 -11   3   28.35    1.56
   3 -11  -2    9.80    1.18
  -3 -11   2    7.99    1.28
   3 -11  -2    8.36    0.69
  -3 -11   1   98.30    2.01
   3 -11  -1   89.66    1.52
  -3 -11   0   14.14    1.44
  -3 -11   0   15.75    1.18
   3 -11   0   14.39    1.02
  -3 -11  -1    7.98    1.36
  -3 -11  -1    8.49    1.09
   3 -11   1    7.60    1.08
  -3 -11  -2  180.71    2.99
   3 -11   2  174.47    2.83
  -3 -11  -3   55.87    1.44
  -3 -11  -3   60.81    1.91
  -3 -11  -4   55.37    2.03
  -3 -11  -5    5.52    1.68
  -3 -11  -6    1.82    1.69
   3  -9  -8    2.58    2.24
  -3  -9   8    2.20    2.02
   3  -9  -7    4.51    2.06
  -3  -9   7    2.61    1.77
  -3  -9   6   24.46    1.72
   3  -9  -6   27.00    1.18
  -3  -9   5   16.86    1.47
   3  -9  -5   16.51    1.02
  -3  -9   4   29.84    1.46
   3  -9  -4   30.88    1.15
  -3  -9   3  178.18    2.81
   3  -9  -3  174.81    2.45
   3  -9  -3  165.19    2.60
  -3  -9   3  167.74    2.72
   3  -9  -2  416.90    4.37
  -3  -9   2  419.51    5.31
   3  -9  -2  433.05    5.01
  -3  -9   2  419.07    5.07
  -3  -9   2  421.46    4.97
   3  -9  -1  687.14    7.74
  -3  -9   1  696.31    7.92
   3  -9  -1  723.00    7.73
  -3  -9   1  698.62    7.72
  -3  -9   1  698.32    7.59
   3  -9  -1  703.67    7.23
  -3  -9   0   53.22    1.29
   3  -9   0   50.71    1.56
  -3  -9   0   54.10    1.64
   3  -9   0   55.72    1.50
  -3  -9   0   58.34    1.54
   3  -9   0   50.64    1.17
   3  -9   1  247.28    3.51
   3  -9   1  247.91    3.32
  -3  -9  -1  256.63    3.39
  -3  -9  -1  253.13    3.11
  -3  -9  -2  263.63    3.39
   3  -9   2  277.03    3.91
   3  -9   2  278.70    3.75
  -3  -9  -2  272.34    3.61
  -3  -9  -2  285.00    3.83
  -3  -9  -2  292.71    3.82
   3  -9   3   88.95    2.23
   3  -9   3   89.51    1.87
   3  -9   3   93.13    2.13
  -3  -9  -3   92.18    2.01
  -3  -9  -3   87.90    1.65
  -3  -9  -4   25.02    1.35
  -3  -9  -4   23.13    1.46
   3  -9   5   24.93    1.42
  -3  -9  -5   23.95    1.44
  -3  -9  -6   24.26    2.20
  -3  -9  -6   19.94    1.72
  -3  -9  -7   23.33    2.47
  -3  -9  -7   21.92    1.86
  -3  -9  -8    3.15    2.53
  -3  -9  -8    1.55    1.68
   3  -7  -9   -0.35    2.41
   3  -7  -8   14.97    2.16
   3  -7  -7    3.61    1.80
   3  -7  -7    4.27    0.90
   3  -7  -6   20.43    0.96
   3  -7  -6   20.94    1.74
   3  -7  -5   28.60    0.93
  -3  -7   5   24.90    1.43
   3  -7  -5   27.45    1.26
  -3  -7   4  102.13    2.03
   3  -7  -4  101.68    1.59
  -3  -7   3   26.80    1.23
  -3  -7   3   28.78    1.19
  -3  -7   3   29.79    1.22
   3  -7  -3   27.20    0.83
   3  -7  -2   52.24    0.74
  -3  -7   2   54.75    1.36
   3  -7  -2   50.91    1.23
   3  -7  -2   56.50    1.33
  -3  -7   2   49.39    1.29
   3  -7  -1  459.81    5.20
  -3  -7   1  472.68    5.40
  -3  -7   1  455.47    5.18
  -3  -7   1  458.55    5.13
   3  -7  -1  448.96    4.76
   3  -7  -1  478.41    5.15
  -3  -7   0  414.37    4.80
   3  -7   0  393.33    4.66
   3  -7   0  414.98    4.61
  -3  -7   0  386.70    4.45
   3  -7   1  287.85    3.74
   3  -7   1  291.27    3.62
  -3  -7  -1  298.58    3.48
   3  -7   2  110.25    2.02
  -3  -7  -2  115.83    1.85
   3  -7   2  108.85    1.87
  -3  -7  -2  114.93    1.96
  -3  -7  -2  115.61    1.93
   3  -7   2  113.76    2.02
   3  -7   3   55.28    1.55
   3  -7   3   51.91    1.34
  -3  -7  -3   52.01    1.24
  -3  -7  -3   57.08    1.29
   3  -7   3   57.71    1.59
  -3  -7  -3   56.79    1.46
   3  -7   4  105.10    2.27
   3  -7   4   99.10    1.86
  -3  -7  -4  100.60    1.74
  -3  -7  -4  107.12    2.05
   3  -7   4  101.62    2.08
  -3  -7  -5    7.73    0.96
  -3  -7  -5    9.72    1.26
  -3  -7  -6   40.83    1.36
  -3  -7  -6   38.04    1.70
  -3  -7  -7    2.79    1.51
  -3  -7  -7    3.58    2.00
  -3  -7  -7    2.65    1.10
  -3  -7  -8   21.12    2.36
  -3  -7  -8   18.86    1.82
  -3  -7  -9    0.09    1.75
   3  -5 -10    5.17    2.35
   3  -5  -9    2.40    2.09
   3  -5  -8   -0.03    0.97
   3  -5  -8    0.94    1.78
   3  -5  -7    1.89    0.84
   3  -5  -7    2.95    1.53
   3  -5  -7    1.25    1.14
   3  -5  -6  150.09    2.85
   3  -5  -6  153.05    2.13
   3  -5  -5    1.23    1.05
   3  -5  -5    0.49    0.90
  -3  -5   5   -0.09    1.26
   3  -5  -5    0.86    0.50
   3  -5  -4  256.05    2.88
  -3  -5   3  939.78    9.75
   3  -5  -3  932.51    9.30
  -3  -5   3  930.16    9.69
   3  -5  -2 1922.38   19.42
  -3  -5   2 1991.84   19.71
   3  -5  -2 1967.68   19.66
  -3  -5   1 1199.66   12.02
  -3  -5   1 1173.72   11.90
   3  -5  -1 1155.02   11.86
   3  -5  -1 1172.82   11.86
  -3  -5   1 1193.93   11.89
  -3  -5   0  332.44    3.68
  -3  -5   0  314.51    3.73
   3  -5   0  333.61    3.76
  -3  -5   0  348.49    3.79
   3  -5   0  329.86    3.69
  -3  -5  -1 1194.76   12.34
   3  -5   1 1209.57   12.50
   3  -5   1 1201.78   12.39
  -3  -5  -1 1254.82   12.51
  -3  -5  -1 1281.74   12.52
   3  -5   1 1323.62   12.67
   3  -5   2  166.06    2.37
   3  -5   2  161.06    2.16
  -3  -5  -2  177.20    2.21
  -3  -5  -2  171.83    2.15
  -3  -5  -2  155.02    2.24
   3  -5   2  175.41    2.43
   3  -5   3   36.04    1.18
   3  -5   3   33.28    0.88
  -3  -5  -3   33.39    1.06
   3  -5   3   32.10    1.13
   3  -5   4  234.85    3.27
   3  -5   4  222.83    2.81
  -3  -5  -4  224.19    3.10
   3  -5   4  241.66    3.25
  -3  -5  -4  233.24    2.80
  -3  -5  -5   23.90    1.58
   3  -5   5   25.03    1.43
  -3  -5  -5   22.94    0.92
  -3  -5  -5   21.64    1.19
  -3  -5  -6    3.87    1.16
  -3  -5  -6    5.08    0.88
  -3  -5  -6    4.56    1.60
  -3  -5  -7    7.72    1.38
  -3  -5  -7   10.04    0.96
  -3  -5  -7    9.77    1.80
  -3  -5  -8    3.69    1.53
  -3  -5  -8    5.05    1.02
  -3  -5  -8    3.21    2.07
  -3  -5  -9   -1.57    2.26
  -3  -5  -9   -0.21    1.73
   3  -3 -10    7.31    2.18
   3  -3  -9    4.36    1.96
  -3  -3   8   27.74    1.51
   3  -3  -8   28.54    1.95
   3  -3  -7    7.61    1.50
   3  -3  -7    9.05    0.88
  -3  -3   7    9.30    1.20
  -3  -3   6  140.15    2.31
   3  -3  -6  145.16    1.98
   3  -3  -5   17.85    0.66
   3  -3  -5   17.42    1.10
   3  -3  -4  297.16    3.19
   3  -3  -4  294.62    3.72
   3  -3  -3  141.04    1.54
   3  -3  -3  130.00    1.92
  -3  -3   2  386.09    4.30
   3  -3  -2  398.84    3.94
  -3  -3   1 3245.19   31.24
   3  -3  -1 3196.00   31.16
   3  -3  -1 3203.34   31.25
  -3  -3   1 3218.89   31.25
   3  -3   0  769.21    7.63
  -3  -3   0  763.46    7.68
   3  -3   0  746.83    7.63
  -3  -3   0  758.33    7.71
   3  -3   0  770.24    7.66
   3  -3   1  328.51    3.74
   3  -3   1  362.35    3.69
  -3  -3  -1  351.46    3.73
   3  -3   1  340.24    3.83
  -3  -3  -1  358.91    3.81
   3  -3   2  320.44    3.62
   3  -3   2  313.71    3.33
  -3  -3  -2  329.20    3.51
   3  -3   2  329.51    3.67
  -3  -3  -2  315.92    3.56
   3  -3   3  187.47    2.52
   3  -3   3  192.85    2.56
  -3  -3  -3  188.26    2.46
  -3  -3  -3  185.99    2.16
   3  -3   4  386.05    4.68
   3  -3   4  390.74    4.68
  -3  -3  -4  384.38    4.55
  -3  -3  -4  383.63    4.16
  -3  -3  -5   27.56    1.39
   3  -3   5   29.26    1.35
  -3  -3  -5   29.81    1.19
  -3  -3  -5   30.31    0.85
  -3  -3  -6   36.51    1.67
   3  -3   6   36.97    1.66
  -3  -3  -6   37.05    1.43
   3  -3   6   33.35    1.48
  -3  -3  -6   33.97    1.00
  -3  -3  -7   43.89    2.01
  -3  -3  -7   40.72    1.65
  -3  -3  -7   45.82    1.20
  -3  -3  -8   17.15    2.01
  -3  -3  -8   16.06    1.01
  -3  -3  -8   17.82    1.58
  -3  -3  -9    0.06    1.54
  -3  -3  -9    1.26    1.03
  -3  -3  -9   -0.29    2.01
  -3  -3 -10    0.22    1.92
   3  -1 -10   12.72    2.15
   3  -1  -9    2.94    1.74
   3  -1  -8   29.70    1.85
  -3  -1   8   29.57    1.36
  -3  -1   7   48.97    1.68
   3  -1  -7   50.93    1.88
  -3  -1   7   46.31    1.40
   3  -1  -6    5.83    1.19
  -3  -1   6    5.17    1.05
  -3  -1   6    5.98    0.91
  -3  -1   5   93.61    1.56
   3  -1  -5  100.74    1.91
  -3  -1   4  781.43    8.13
   3  -1  -4  807.61    8.42
   3  -1  -3  589.36    6.23
   3  -1  -2  189.26    2.16
   3  -1  -1  546.13    5.36
  -3  -1   1  537.77    5.46
  -3  -1   0 4175.48   40.24
   3  -1   0 4137.29   40.21
   3  -1   0 4214.52   40.22
  -3  -1   0 4161.07   40.24
   3  -1   1 2366.31   23.34
  -3  -1  -1 2365.13   23.35
   3  -1   1 2399.01   23.29
   3  -1   2 1401.55   13.41
   3  -1   2 1398.50   13.40
  -3  -1  -2 1338.41   13.38
  -3  -1  -2 1319.02   13.03
   3  -1   3   46.68    1.11
   3  -1   3   41.93    0.99
  -3  -1  -3   45.83    1.01
  -3  -1  -3   45.43    0.68
   3  -1   4 1868.03   17.65
  -3  -1  -4 1753.97   17.48
  -3  -1  -5   20.13    1.24
   3  -1   5   20.66    1.13
  -3  -1  -5   22.17    1.11
   3  -1   5   22.76    1.02
   3  -1   6   47.47    1.61
  -3  -1  -6   51.27    1.84
  -3  -1  -6   49.23    1.56
  -3  -1  -7    0.92    1.24
   3  -1   7    1.99    1.16
  -3  -1  -7    0.18    1.50
  -3  -1  -8    1.71    1.39
  -3  -1  -8    1.57    1.69
  -3  -1  -9    1.12    1.77
  -3  -1  -9    0.22    1.00
  -3  -1  -9    1.60    1.94
  -3  -1 -10    4.38    1.91
  -3  -1 -10    0.56    1.14
  -3  -1 -10    4.75    2.26
   3   1 -11   -1.15    1.70
   3   1 -10    9.90    2.24
   3   1  -9    1.42    1.93
  -3   1   9    2.28    1.17
  -3   1   8   29.61    1.22
   3   1  -8   29.29    1.79
  -3   1   7   46.67    1.20
   3   1  -7   50.17    1.76
  -3   1   7   47.70    1.61
  -3   1   6   16.54    0.82
  -3   1   6   17.04    1.16
   3   1  -6   15.83    1.16
  -3   1   5   95.05    1.40
  -3   1   5   90.55    1.74
   3   1  -5   91.64    1.82
  -3   1   4  791.13    7.97
   3   1  -4  805.20    8.41
  -3   1   3  565.26    5.62
   3   1  -3  551.84    5.96
   3   1  -2  146.72    1.76
   3   1  -1  594.64    6.00
   3   1  -1  601.87    5.93
   3   1   0 4089.94   39.77
   3   1   0 4146.76   39.83
   3   1   0 4163.49   39.83
   3   1   1 2530.35   25.13
   3   1   1 2738.41   25.37
  -3   1  -1 2497.93   25.37
   3   1   1 2799.99   25.33
  -3   1  -2 1250.85   12.07
  -3   1  -2 1242.28   12.50
   3   1   2 1228.36   12.39
  -3   1  -3   74.91    0.93
  -3   1  -3   74.09    1.36
   3   1   4 1662.04   16.98
   3   1   4 1699.36   16.88
  -3   1  -4 1696.58   16.43
   3   1   5   23.95    1.08
  -3   1  -5   25.16    0.69
   3   1   6   54.76    1.53
  -3   1  -6   51.81    1.66
  -3   1  -6   50.57    1.07
  -3   1  -7    0.92    0.72
   3   1   7    1.32    1.16
  -3   1  -7    2.09    1.34
  -3   1  -8    2.09    0.93
  -3   1  -8    2.19    1.55
  -3   1  -9    1.12    0.97
  -3   1  -9    3.38    2.59
  -3   1 -10    2.26    1.08
   3   3 -11    5.81    1.69
   3   3 -10    6.24    1.55
   3   3 -10    5.64    2.11
   3   3  -9    3.90    1.36
   3   3  -9    3.96    1.87
  -3   3   9    6.41    1.06
   3   3  -8   26.18    1.81
  -3   3   8   28.30    1.07
   3   3  -8   26.50    1.44
   3   3  -7    9.91    1.13
   3   3  -7    9.67    1.38
  -3   3   7   10.23    0.76
   3   3  -6  139.57    2.55
   3   3  -6  146.13    2.24
  -3   3   6  138.99    1.84
   3   3  -5   22.72    1.15
  -3   3   5   22.02    0.63
  -3   3   4  282.19    2.99
   3   3  -4  291.84    3.56
  -3   3   3  119.57    1.32
   3   3  -3  128.75    1.80
   3   3  -2  388.05    4.16
   3   3  -2  378.12    4.13
   3   3  -1 3442.88   33.03
   3   3  -1 3380.00   33.03
   3   3  -1 3385.30   32.99
   3   3   0  821.50    8.23
   3   3   1  451.80    4.74
   3   3   1  459.95    4.70
  -3   3  -2  298.69    3.11
   3   3   2  293.60    3.14
   3   3   2  291.81    3.16
  -3   3  -3  204.44    2.30
   3   3   3  202.42    2.42
   3   3   3  195.17    2.47
  -3   3  -4  414.42    4.36
   3   3   4  416.35    4.53
  -3   3  -4  409.23    4.87
  -3   3  -5   31.69    0.80
   3   3   5   31.99    1.01
   3   3   5   32.95    1.10
   3   3   6   41.83    1.29
   3   3   6   44.17    1.34
  -3   3  -6   45.93    2.18
   3   3   7   42.73    1.43
   3   3   7   45.19    1.46
  -3   3  -8   16.80    1.03
  -3   3  -9   -0.34    0.96
   3   5 -11    0.21    1.64
   3   5 -10   10.35    2.13
   3   5 -10    5.34    1.50
   3   5  -9    2.66    1.43
  -3   5   9    4.14    0.91
  -3   5   9    2.97    0.93
   3   5  -8    1.30    1.22
   3   5  -8    3.09    1.68
  -3   5   8    0.53    0.81
  -3   5   8   -0.54    0.84
   3   5  -7    3.99    1.14
  -3   5   7    2.33    0.67
   3   5  -7    3.97    1.41
  -3   5   7    3.09    0.66
   3   5  -6  129.77    2.48
  -3   5   6  129.37    1.73
   3   5  -6  135.75    2.26
  -3   5   6  137.63    1.72
   3   5  -5   -0.39    0.82
  -3   5   5    0.81    0.35
   3   5  -5   -0.68    1.10
  -3   5   5    0.63    0.45
  -3   5   4  239.21    2.40
   3   5  -4  236.05    3.20
   3   5  -3  928.18    9.66
   3   5  -2 1771.19   18.32
   3   5  -2 1915.36   18.33
   3   5  -1 1304.80   13.08
   3   5  -1 1289.58   13.03
  -3   5   1 1304.49   13.11
   3   5   0  320.78    3.50
   3   5   0  283.50    3.33
   3   5   1 1215.45   11.68
   3   5   1 1221.86   11.83
  -3   5  -2  145.23    1.92
   3   5   2  149.87    1.87
   3   5   2  147.39    2.00
   3   5   2  149.03    2.02
  -3   5  -3   45.52    1.00
   3   5   3   42.95    0.86
   3   5   3   41.08    0.98
   3   5   3   45.13    1.11
  -3   5  -4  219.88    2.62
   3   5   4  210.82    2.68
  -3   5  -5   20.79    0.91
   3   5   5   18.53    0.95
   3   5   6    3.16    0.86
  -3   5  -6    2.73    0.89
   3   5   6    2.64    0.95
  -3   5  -7    8.10    0.98
   3   5   7    7.31    1.07
   3   5   7    8.47    1.06
  -3   5  -8    4.87    1.03
   3   5   8    4.38    1.10
  -3   5  -9    1.70    1.18
   3   7 -11    1.76    1.87
   3   7 -10   -0.45    1.56
   3   7  -9   -1.03    2.02
   3   7  -9    0.20    1.51
   3   7  -8   11.48    1.80
  -3   7   8   13.06    0.66
   3   7  -8   14.82    1.56
  -3   7   7    6.22    0.51
   3   7  -7    4.91    1.58
   3   7  -7    6.46    1.29
  -3   7   6   31.09    0.51
   3   7  -6   32.83    1.66
   3   7  -6   31.24    1.36
   3   7  -5   21.11    1.31
   3   7  -5   23.24    1.20
   3   7  -4   83.65    1.83
   3   7  -4   83.89    1.78
   3   7  -3   25.71    1.11
   3   7  -2   53.17    1.33
  -3   7   2   52.04    1.40
   3   7  -2   51.79    1.31
   3   7  -1  635.48    6.76
  -3   7   1  621.89    6.78
   3   7   0  416.42    4.79
   3   7   0  403.57    4.61
  -3   7  -1  352.53    4.24
  -3   7  -1  362.08    4.28
   3   7   1  368.10    4.34
  -3   7  -2   95.20    1.70
  -3   7  -2   89.30    1.61
   3   7   2   95.55    1.72
   3   7   2   92.48    1.42
   3   7   3   64.94    1.15
   3   7   3   66.47    1.58
  -3   7  -4  101.61    1.77
   3   7   4   98.64    1.51
   3   7   4   94.81    1.76
  -3   7  -5   11.13    1.08
   3   7   5    9.90    0.93
   3   7   5    9.73    0.75
   3   7   6   41.59    1.26
   3   7   6   44.46    1.15
   3   7   7    2.70    0.91
  -3   7  -7   -0.43    1.68
  -3   7  -7    2.00    1.11
  -3   7  -8   20.83    1.97
   3   7   8   21.16    1.14
  -3   7  -8   19.95    1.35
  -3   7  -9    5.72    2.02
  -3   7  -9    0.80    1.26
   3   9 -10    0.59    1.81
   3   9  -9    3.65    1.86
   3   9  -8    4.02    1.93
   3   9  -8    4.28    1.59
   3   9  -7    1.70    1.72
   3   9  -7    3.41    1.58
   3   9  -6   21.41    1.66
   3   9  -6   23.34    1.61
   3   9  -5   20.59    1.54
   3   9  -5   19.71    1.39
   3   9  -4   34.22    1.51
   3   9  -4   33.32    1.50
   3   9  -3  144.43    2.51
   3   9  -2  379.28    4.69
  -3   9   2  372.65    4.79
   3   9  -2  378.37    4.78
  -3   9   1  761.45    8.20
   3   9  -1  743.86    8.13
   3   9   0   57.94    1.55
  -3   9  -1  273.50    3.67
   3   9   1  281.63    3.47
  -3   9  -2  266.68    3.65
   3   9   2  278.40    3.79
   3   9   2  276.97    3.33
  -3   9  -3   95.48    1.99
   3   9   3   99.99    2.13
   3   9   3   98.39    1.60
  -3   9  -4   26.18    1.44
  -3   9  -4   24.64    1.26
   3   9   4   24.86    0.94
  -3   9  -5   25.25    1.53
  -3   9  -5   26.45    1.41
   3   9   5   24.69    0.93
  -3   9  -6   24.55    1.72
  -3   9  -6   25.74    1.48
   3   9   6   24.08    0.99
  -3   9  -7   20.73    1.97
   3   9   7   20.04    1.04
  -3   9  -7   19.97    1.50
  -3   9  -8    1.80    1.39
  -3   9  -8    0.54    2.00
  -3   9  -9    4.20    1.48
   3  11  -8    1.20    1.72
   3  11  -7    4.67    1.65
   3  11  -7    5.42    1.83
   3  11  -6    2.63    1.59
   3  11  -6    3.11    1.65
   3  11  -5    2.09    1.55
   3  11  -5    2.34    1.55
   3  11  -4    3.15    1.52
   3  11  -4    2.19    1.37
   3  11  -3   25.81    1.67
   3  11  -2   11.04    1.37
   3  11  -2   11.14    1.41
  -3  11   2    9.20    1.49
  -3  11   1  105.11    2.44
   3  11  -1  116.53    2.34
   3  11   0   10.49    1.57
  -3  11  -1   10.95    1.36
  -3  11  -1    9.83    1.40
   3  11   1   10.94    1.41
  -3  11  -2  157.08    2.82
  -3  11  -2  148.95    2.66
   3  11   2  152.91    2.83
   3  11   3   61.46    1.39
   3  11   3   60.35    2.10
  -3  11  -3   65.23    1.89
  -3  11  -3   58.79    1.80
  -3  11  -4   53.70    1.83
   3  11   4   51.52    1.27
  -3  11  -4   48.33    1.85
   3  11   5    4.50    0.89
  -3  11  -5    6.91    1.50
  -3  11  -5    7.22    1.57
  -3  11  -6    1.08    1.57
  -3  11  -6    2.96    1.72
  -3  11  -7    3.21    1.60
  -3  11  -7    3.59    1.90
  -3  11  -8    6.26    1.62
   3  13  -6    0.74    1.91
   3  13  -5    0.92    1.72
   3  13  -5   -0.83    1.73
   3  13  -4   15.13    1.82
   3  13  -4   15.96    1.93
   3  13  -3   31.70    1.95
   3  13  -2   16.35    1.84
   3  13  -2   14.18    1.68
  -3  13   2   10.44    1.81
   3  13  -1   59.42    2.31
   3  13   0    8.33    1.58
  -3  13  -1   50.04    2.07
   3  13   1   48.56    2.06
  -3  13  -2   24.80    1.81
  -3  13  -2   26.17    1.89
   3  13   2   27.35    2.00
  -3  13  -3    1.91    1.81
   3  13   3    0.60    1.85
  -3  13  -3    3.48    1.57
  -3  13  -4    3.33    1.63
  -3  13  -4    4.07    1.61
  -3  13  -5    2.64    1.80
  -3  13  -5    8.12    1.76
  -3  13  -6    0.23    1.99
  -3  13  -7    1.13    1.83
   3  15  -1   41.56    2.13
   3  15   0    9.75    1.90
  -3  15   0    4.00    2.20
   3  15   1    6.46    1.96
  -3  15  -1   10.07    2.16
  -3  15  -2    6.05    2.00
   3  15   2    4.27    2.13
  -3  15  -3   13.00    2.08
  -4 -16   3    0.44    1.84
  -4 -16   2   21.91    1.94
  -4 -14   5   15.78    2.05
  -4 -14   4   28.61    2.03
  -4 -14   3    2.77    1.69
   4 -14  -2   46.88    1.81
  -4 -14   2   45.85    1.92
  -4 -14   1    3.26    1.86
  -4 -14   1    1.47    1.56
  -4 -14   0   10.20    1.81
  -4 -14   0    7.88    1.42
  -4 -14  -1   30.77    1.61
   4 -14   1   30.06    1.51
   4 -14   2    0.20    1.46
  -4 -14  -2    1.57    1.77
   4 -14   3   -0.03    1.62
  -4 -14  -3   -0.26    1.92
   4 -14   4    6.43    1.78
  -4 -14  -4    3.42    2.16
  -4 -14  -5    2.90    2.13
   4 -14   5   -2.80    2.23
   4 -12  -7    0.36    2.37
  -4 -12   6   13.62    1.93
  -4 -12   5    1.96    1.78
  -4 -12   4  106.25    2.45
   4 -12  -4  102.34    2.07
   4 -12  -3    2.87    1.15
  -4 -12   3   -0.11    1.42
   4 -12  -2  128.21    2.31
  -4 -12   2  122.53    2.40
  -4 -12   1   20.23    1.62
   4 -12  -1   16.47    0.92
  -4 -12   1   17.17    1.38
  -4 -12   0   58.25    1.91
   4 -12   0   54.40    1.40
  -4 -12   0   58.59    1.74
  -4 -12  -1   42.74    1.84
  -4 -12  -1   41.57    1.53
   4 -12   1   41.65    1.47
  -4 -12  -2   21.28    1.26
  -4 -12  -2   22.69    1.78
   4 -12   2   18.61    1.56
  -4 -12  -3   12.40    1.22
  -4 -12  -3   11.68    1.68
  -4 -12  -4   -1.48    1.88
  -4 -12  -5    1.68    1.86
  -4 -12  -6   -0.93    1.99
  -4 -10   8   -0.99    1.98
   4 -10  -8    1.05    2.40
  -4 -10   7    6.45    1.76
   4 -10  -7    7.82    2.28
  -4 -10   6   32.81    1.87
   4 -10  -5    1.49    0.90
  -4 -10   5    2.77    1.49
   4 -10  -4   74.97    1.55
  -4 -10   4   82.94    2.10
   4 -10  -3   45.13    1.27
   4 -10  -3   43.93    1.56
  -4 -10   3   45.07    1.57
   4 -10  -2  210.63    3.16
  -4 -10   2  219.13    3.17
   4 -10  -2  212.67    2.43
   4 -10  -1   32.29    1.45
  -4 -10   1   33.36    1.32
   4 -10  -1   32.19    0.91
  -4 -10   0   13.91    1.10
   4 -10   0   12.87    1.30
   4 -10   0   14.80    1.24
  -4 -10   0   12.60    1.34
   4 -10   0   12.26    0.86
   4 -10   1  272.77    3.96
  -4 -10  -1  281.27    3.87
   4 -10   1  282.85    3.84
  -4 -10  -2   52.39    1.39
  -4 -10  -2   53.87    1.78
  -4 -10  -3   13.65    1.09
  -4 -10  -3   13.77    1.51
   4 -10   3   11.06    1.27
  -4 -10  -4   31.43    1.69
  -4 -10  -5    9.71    1.53
  -4 -10  -6   15.59    1.83
  -4 -10  -7    2.90    1.84
  -4 -10  -7    2.87    2.47
   4  -8  -9   14.82    2.52
   4  -8  -8    6.71    2.11
   4  -8  -7    7.13    2.00
  -4  -8   7    3.83    1.68
  -4  -8   6   39.41    1.72
   4  -8  -6   38.28    1.05
  -4  -8   5   70.98    1.99
   4  -8  -5   65.60    1.28
  -4  -8   4   90.83    2.02
   4  -8  -4   89.55    1.48
  -4  -8   4   85.39    1.95
  -4  -8   3   12.27    1.17
   4  -8  -3   12.07    0.73
   4  -8  -3   11.86    1.01
   4  -8  -3   12.34    1.08
  -4  -8   3   11.21    1.09
   4  -8  -2  203.02    2.87
  -4  -8   2  220.25    3.05
   4  -8  -2  215.02    2.32
  -4  -8   2  230.44    3.10
   4  -8  -2  235.19    3.03
   4  -8  -1   75.15    1.62
   4  -8  -1   75.47    1.57
  -4  -8   1   80.12    1.59
   4  -8  -1   75.45    1.15
   4  -8   0  193.28    2.76
   4  -8   0  189.66    2.69
  -4  -8  -1  277.20    3.43
   4  -8   1  254.04    3.59
  -4  -8  -1  296.10    3.62
   4  -8   1  275.88    3.58
  -4  -8  -1  276.00    3.67
  -4  -8  -1  263.79    3.60
   4  -8   1  305.35    3.95
  -4  -8  -2   16.15    0.95
   4  -8   2   14.60    1.19
  -4  -8  -2   15.09    1.01
   4  -8   2   14.38    1.08
  -4  -8  -2   12.68    1.12
   4  -8   2   15.19    1.12
  -4  -8  -2   14.63    1.08
   4  -8   3   38.38    1.53
   4  -8   3   31.20    1.25
  -4  -8  -3   35.80    1.24
  -4  -8  -3   36.38    1.16
   4  -8   3   41.78    1.55
  -4  -8  -3   34.59    1.41
   4  -8   4   54.25    1.91
  -4  -8  -4   53.93    1.67
  -4  -8  -4   56.49    1.47
   4  -8   4   51.62    1.52
  -4  -8  -5    3.01    0.96
   4  -8   5    3.46    1.05
  -4  -8  -5    4.16    1.31
  -4  -8  -6   15.37    2.06
  -4  -8  -6   10.68    1.57
  -4  -8  -6   11.37    1.20
  -4  -8  -7    0.86    1.70
  -4  -8  -7    0.21    2.24
  -4  -8  -8    0.36    1.79
  -4  -8  -8   -0.08    2.24
   4  -6 -10    3.46    2.51
  -4  -6  10    1.43    2.06
   4  -6  -9    0.63    2.26
   4  -6  -8   12.62    2.08
   4  -6  -7   69.02    1.32
   4  -6  -7   74.87    2.36
   4  -6  -6   76.02    2.16
  -4  -6   6   64.95    1.91
   4  -6  -6   73.34    1.73
  -4  -6   6   73.78    1.92
   4  -6  -6   66.01    1.18
   4  -6  -5    2.35    0.54
   4  -6  -5    2.43    1.21
  -4  -6   5    1.54    1.18
   4  -6  -5    0.91    1.04
  -4  -6   4  132.94    2.21
   4  -6  -4  121.63    1.56
   4  -6  -3   73.54    1.47
  -4  -6   3   69.49    1.49
   4  -6  -3   72.36    1.11
  -4  -6   3   73.58    1.56
   4  -6  -2  332.79    3.99
  -4  -6   2  338.55    4.09
   4  -6  -1 1498.43   15.10
  -4  -6   1 1505.94   15.12
  -4  -6   1 1463.89   15.12
   4  -6   0  410.16    4.69
   4  -6   0  407.96    4.64
  -4  -6   0  430.05    4.83
  -4  -6   0  430.02    4.69
  -4  -6  -1  620.09    6.42
   4  -6   1  604.52    6.58
   4  -6   1  596.15    6.45
  -4  -6  -1  619.46    6.61
   4  -6   1  614.69    6.61
   4  -6   2  303.57    3.81
   4  -6   2  309.28    3.70
  -4  -6  -2  301.38    3.59
  -4  -6  -2  302.39    3.75
   4  -6   2  311.55    3.88
   4  -6   3   95.89    1.93
  -4  -6  -3  103.73    1.64
   4  -6   3   89.67    1.55
  -4  -6  -3   91.54    1.62
  -4  -6  -3   98.20    1.85
   4  -6   3   90.28    1.90
   4  -6   4  106.10    2.16
  -4  -6  -4  108.61    2.08
   4  -6   4   99.25    2.08
   4  -6   4  107.77    1.78
  -4  -6  -4  102.10    1.66
   4  -6   5    7.77    1.32
  -4  -6  -5    8.37    1.42
  -4  -6  -5   10.34    1.01
  -4  -6  -5    6.18    1.22
  -4  -6  -6   29.43    2.02
  -4  -6  -6   25.63    1.09
  -4  -6  -6   26.64    1.55
  -4  -6  -7    4.52    1.81
  -4  -6  -7    4.79    1.05
  -4  -6  -7    4.33    1.42
  -4  -6  -8   11.88    1.17
  -4  -6  -8   12.02    1.83
  -4  -6  -8   12.61    2.22
  -4  -6  -9    0.43    2.34
  -4  -6  -9    1.22    1.84
   4  -4 -10    4.57    2.29
   4  -4  -9   12.55    2.07
   4  -4  -8    9.29    1.82
   4  -4  -7  107.11    1.71
  -4  -4   7  107.73    2.21
   4  -4  -7  113.51    2.61
  -4  -4   6  122.24    2.21
   4  -4  -6  115.90    1.61
   4  -4  -6  109.52    2.37
  -4  -4   6  104.98    2.26
   4  -4  -5   73.76    1.07
   4  -4  -5   79.67    1.79
   4  -4  -4  355.90    4.20
  -4  -4   4  365.58    4.21
   4  -4  -3  479.07    4.85
  -4  -4   3  542.17    5.48
  -4  -4   2 1131.99   11.43
  -4  -4   2 1122.59   11.41
   4  -4  -2 1124.36   11.40
   4  -4  -1  327.23    3.39
  -4  -4   1  316.77    3.41
   4  -4  -1  322.65    3.34
   4  -4   0  675.62    6.95
  -4  -4   0  686.43    7.02
   4  -4   0  681.97    6.96
  -4  -4   0  672.33    7.06
   4  -4   0  678.37    7.02
   4  -4   1  780.13    8.21
  -4  -4  -1  759.42    8.13
   4  -4   1  818.68    8.13
  -4  -4  -1  800.16    8.19
  -4  -4  -1  811.51    8.28
   4  -4   2   44.93    1.08
  -4  -4  -2   48.31    0.90
   4  -4   2   45.30    0.87
  -4  -4  -2   46.67    0.98
   4  -4   2   46.05    1.14
  -4  -4  -2   45.45    1.07
   4  -4   3  443.82    5.06
   4  -4   3  453.76    5.13
  -4  -4  -3  447.07    4.66
   4  -4   3  449.41    4.67
   4  -4   4    2.66    0.96
  -4  -4  -4    2.35    0.59
  -4  -4  -4    2.08    0.89
   4  -4   4    3.33    1.00
  -4  -4  -5    7.87    0.70
   4  -4   5    7.18    1.18
  -4  -4  -5    9.25    1.08
  -4  -4  -6   44.33    1.91
  -4  -4  -6   43.15    1.57
  -4  -4  -6   41.91    1.03
  -4  -4  -7   15.86    1.81
  -4  -4  -7   16.52    0.91
  -4  -4  -7   13.99    1.51
  -4  -4  -8    0.49    1.58
  -4  -4  -8    1.21    0.86
  -4  -4  -8   -1.34    2.08
  -4  -4  -9    0.60    2.25
  -4  -4  -9    2.00    1.67
  -4  -4 -10    0.87    2.07
   4  -2 -10    5.97    2.14
   4  -2  -9    4.64    1.87
   4  -2  -8    4.59    1.67
  -4  -2   8    2.79    1.17
  -4  -2   7  437.52    5.21
  -4  -2   7  450.69    5.61
   4  -2  -7  448.83    5.71
  -4  -2   6   55.51    1.36
  -4  -2   6   55.36    1.58
   4  -2  -6   56.01    1.67
   4  -2  -5  145.71    2.37
  -4  -2   5  148.90    2.39
   4  -2  -4   83.40    1.52
  -4  -2   4   74.25    1.47
   4  -2  -3   98.73    1.47
  -4  -2   2  531.67    5.41
   4  -2  -2  534.23    5.32
  -4  -2   1  788.13    7.75
   4  -2  -1  795.90    7.55
  -4  -2   0  344.38    3.70
   4  -2   0  357.72    3.57
   4  -2   0  344.96    3.62
   4  -2   0  351.64    3.68
  -4  -2   0  345.80    3.73
  -4  -2  -1 2563.70   24.96
   4  -2   1 2520.35   24.90
  -4  -2  -1 2549.51   24.77
   4  -2   1 2559.00   24.75
   4  -2   1 2581.73   25.03
  -4  -2  -1 2600.08   25.01
   4  -2   2  208.31    2.54
  -4  -2  -2  214.28    2.23
   4  -2   2  213.49    2.60
  -4  -2  -2  214.40    2.57
  -4  -2  -3  420.53    4.34
  -4  -2  -3  420.58    4.79
  -4  -2  -4    1.42    0.75
   4  -2   4    1.58    0.74
   4  -2   4    1.10    0.89
  -4  -2  -4    2.59    0.45
   4  -2   5   26.61    1.31
  -4  -2  -5   26.70    1.22
  -4  -2  -5   26.11    0.72
   4  -2   6   11.79    1.29
  -4  -2  -6   13.03    1.22
   4  -2   6   15.42    1.24
  -4  -2  -6   15.35    0.74
  -4  -2  -7    7.84    0.80
  -4  -2  -7    5.82    1.40
  -4  -2  -8    0.09    0.81
  -4  -2  -8   -0.72    1.52
  -4  -2  -9    1.70    1.75
  -4  -2 -10    9.36    2.20
   4   0 -12    2.03    1.91
   4   0  -9   11.96    1.87
  -4   0   9   11.44    1.16
   4   0  -8   11.88    1.59
  -4   0   8    8.57    1.04
  -4   0   7   22.18    1.39
   4   0  -7   23.11    1.48
  -4   0   7   19.76    0.96
  -4   0   6    1.05    1.01
   4   0  -6    0.66    1.01
  -4   0   6    2.12    0.70
  -4   0   5   25.07    0.77
  -4   0   5   25.43    1.05
   4   0  -5   26.89    1.09
  -4   0   4  145.38    1.79
  -4   0   4  138.85    2.04
   4   0  -4  138.22    2.06
   4   0  -3  208.62    2.41
  -4   0   3  201.53    2.39
   4   0  -2    9.77    0.37
   4   0  -2    8.47    0.35
   4   0  -1 3619.68   34.92
   4   0  -1 3612.24   34.85
   4   0   0 2041.68   19.98
  -4   0   0 2066.41   19.98
   4   0   0 2052.69   19.97
   4   0   1   12.66    0.41
   4   0   1   12.47    0.47
  -4   0  -1   12.68    0.45
   4   0   1   13.26    0.48
   4   0   2 2479.86   24.01
  -4   0  -2 2447.45   24.08
   4   0   2 2420.96   24.05
   4   0   3  410.95    4.63
  -4   0  -3  427.87    4.68
   4   0   4  823.39    8.79
  -4   0  -4  824.67    8.85
   4   0   5   66.21    1.62
  -4   0  -5   64.83    1.62
   4   0   5   64.64    1.55
   4   0   6    3.23    1.11
  -4   0  -6    3.93    1.15
   4   0   6    5.16    1.20
  -4   0  -7   -0.68    0.70
  -4   0  -7    0.60    1.22
  -4   0  -8    3.21    0.84
  -4   0  -8    2.30    1.57
  -4   0  -9   -1.57    0.90
  -4   0  -9   -0.52    0.92
  -4   0  -9    1.34    1.70
  -4   0 -10    4.60    2.07
   4   2 -12    2.58    1.82
   4   2 -11    3.47    1.72
   4   2 -10    5.16    1.64
   4   2 -10    3.49    2.07
  -4   2   9    2.97    0.88
   4   2  -9    2.06    1.39
   4   2  -9    3.35    1.87
   4   2  -8    2.18    1.60
  -4   2   8    3.53    0.83
  -4   2   7  471.23    5.13
   4   2  -7  471.08    5.94
  -4   2   6   54.76    1.07
   4   2  -6   54.95    1.64
  -4   2   5  167.56    1.98
   4   2  -5  167.47    2.58
  -4   2   4   93.21    1.13
   4   2  -4   94.79    1.65
  -4   2   3   73.02    0.93
   4   2  -3   73.48    1.24
   4   2  -2  504.37    5.13
   4   2  -2  481.43    5.18
   4   2  -2  501.83    5.21
  -4   2   2  488.69    4.85
   4   2  -1  657.97    6.71
   4   2  -1  670.82    6.79
   4   2  -1  671.06    6.81
  -4   2   1  672.53    6.59
  -4   2   0  330.47    3.63
   4   2   0  383.71    3.82
   4   2   0  353.76    3.72
   4   2   0  412.16    3.85
   4   2   1 2537.60   24.91
  -4   2  -1 2614.77   24.86
   4   2   1 2539.62   25.05
  -4   2  -2  188.08    2.00
   4   2   2  191.64    2.09
   4   2   2  183.44    2.31
  -4   2  -2  187.33    2.45
  -4   2  -3  379.41    3.78
   4   2   3  365.16    4.11
  -4   2  -4   12.49    0.46
   4   2   4    9.93    0.81
  -4   2  -4   11.83    0.99
   4   2   4   12.20    0.81
  -4   2  -5   30.21    1.33
  -4   2  -5   28.43    0.70
  -4   2  -6   13.34    1.43
   4   2   6   13.34    1.09
  -4   2  -6   12.77    0.68
  -4   2  -7    6.12    0.70
   4   2   7    6.99    1.21
  -4   2  -7    7.24    1.41
  -4   2  -8    0.25    0.79
  -4   2  -8    0.60    1.66
  -4   2  -9    2.95    0.87
   4   4 -11    4.49    1.81
   4   4 -10    5.81    2.03
   4   4 -10    3.51    1.68
   4   4  -9   14.22    1.90
   4   4  -9   13.84    1.60
  -4   4   9   12.78    0.96
   4   4  -8   11.23    1.65
   4   4  -8   11.08    1.39
  -4   4   8   10.56    0.84
   4   4  -7  101.58    2.33
   4   4  -7  105.75    2.08
   4   4  -6  126.04    2.34
  -4   4   6  118.34    1.54
  -4   4   5   81.88    1.08
   4   4  -5   83.63    1.78
   4   4  -5   83.40    1.68
   4   4  -4  311.17    3.84
  -4   4   4  308.35    3.12
   4   4  -3  575.38    6.25
   4   4  -3  583.31    6.21
   4   4  -2 1254.92   12.39
   4   4  -2 1210.15   12.37
   4   4  -1  411.44    4.38
   4   4  -1  414.95    4.42
  -4   4   0  694.48    7.17
   4   4   0  719.61    7.24
   4   4   1  667.23    7.25
  -4   4  -1  696.62    7.26
   4   4   1  746.65    7.31
   4   4   1  692.00    7.33
  -4   4  -1  759.63    7.28
  -4   4  -2   39.37    0.95
   4   4   2   47.14    0.96
  -4   4  -2   45.11    0.85
   4   4   2   42.13    0.86
   4   4   3  469.95    4.98
  -4   4  -3  449.78    5.23
  -4   4  -3  486.81    4.92
   4   4   3  470.43    5.05
   4   4   3  457.35    5.09
  -4   4  -4    7.19    0.88
   4   4   4    7.89    0.70
   4   4   4    8.20    0.76
  -4   4  -4    8.06    0.58
   4   4   5    6.15    0.87
  -4   4  -5    5.07    1.06
   4   4   5    5.85    0.93
  -4   4  -5    6.28    0.61
  -4   4  -6   39.05    1.05
   4   4   6   37.10    1.21
   4   4   6   35.83    1.34
  -4   4  -7   17.05    0.92
   4   4   7   15.66    1.22
   4   4   7   16.02    1.17
  -4   4  -8   -0.36    1.68
  -4   4  -8    0.65    0.88
  -4   4  -9    1.15    1.95
  -4   4  -9    1.56    1.02
   4   6 -11    0.72    1.66
   4   6 -10    4.85    1.68
   4   6  -9    4.15    1.88
   4   6  -9   -0.12    1.57
   4   6  -8    9.54    1.37
   4   6  -8   10.52    1.82
  -4   6   8   10.34    0.76
  -4   6   8   11.27    0.69
   4   6  -7   79.07    2.22
   4   6  -7   72.21    1.81
  -4   6   7   81.13    1.26
  -4   6   7   71.43    1.06
   4   6  -6   75.04    1.98
  -4   6   6   74.50    0.91
  -4   6   6   74.49    0.95
   4   6  -6   72.45    1.75
   4   6  -5    3.73    0.94
   4   6  -5    4.60    1.08
   4   6  -4  145.30    2.34
   4   6  -3   64.92    1.43
   4   6  -3   63.00    1.36
   4   6  -2  360.65    4.30
   4   6  -2  374.57    4.34
   4   6  -1 1302.05   13.21
   4   6  -1 1270.98   13.23
   4   6   0  426.78    4.75
  -4   6   0  423.36    4.68
   4   6   0  412.33    4.62
   4   6   1  577.24    5.91
   4   6   1  541.17    6.05
  -4   6  -1  574.27    6.06
  -4   6  -1  532.42    5.97
   4   6   2  349.49    3.91
   4   6   2  341.16    4.10
  -4   6  -2  351.71    4.13
   4   6   3   55.71    1.12
  -4   6  -3   53.96    1.36
   4   6   3   53.19    1.23
   4   6   3   54.49    1.33
  -4   6  -4  117.30    2.13
   4   6   4  116.00    1.88
   4   6   4  120.74    1.77
  -4   6  -5   10.88    1.22
  -4   6  -5   10.65    0.90
   4   6   5    9.92    0.97
   4   6   5    9.26    0.78
  -4   6  -6   29.96    1.64
  -4   6  -6   27.36    1.13
   4   6   6   27.04    1.23
   4   6   6   24.39    1.02
   4   6   7    6.73    1.12
  -4   6  -7    5.99    1.54
  -4   6  -7    5.50    1.01
  -4   6  -8   15.08    1.88
  -4   6  -8   12.81    1.11
  -4   6  -9    0.95    1.11
  -4   6  -9    3.28    2.05
   4   8 -10    0.23    1.78
   4   8  -9   13.88    1.70
   4   8  -9   12.60    2.16
   4   8  -8    4.82    1.87
   4   8  -8    6.18    1.58
   4   8  -7    3.59    1.56
   4   8  -7    4.94    1.38
   4   8  -6   48.25    1.87
   4   8  -6   51.10    1.75
   4   8  -5   78.30    2.04
   4   8  -5   76.59    1.88
   4   8  -4   86.65    1.91
   4   8  -3    5.52    1.05
   4   8  -2  239.71    3.23
   4   8  -2  236.76    3.29
   4   8  -1   68.83    1.65
   4   8  -1   66.54    1.61
   4   8   0  198.05    2.83
   4   8   0  197.33    2.68
  -4   8  -1  265.97    3.42
   4   8   1  276.85    3.54
  -4   8  -1  278.56    3.48
   4   8   1  261.05    3.24
  -4   8  -2   14.10    0.99
  -4   8  -2   15.73    0.97
   4   8   2   15.22    1.09
   4   8   2   14.03    0.84
  -4   8  -3   42.29    1.43
   4   8   3   42.17    1.08
  -4   8  -3   41.89    1.33
   4   8   3   38.95    1.44
  -4   8  -4   63.88    1.75
   4   8   4   66.16    1.32
  -4   8  -5    6.03    1.23
   4   8   5    3.34    0.84
  -4   8  -5    3.89    1.28
   4   8   5    4.24    1.15
  -4   8  -6   10.41    1.59
   4   8   6   10.34    0.95
  -4   8  -6   10.46    1.10
   4   8   7    1.39    0.96
  -4   8  -7    0.24    1.78
  -4   8  -7    1.66    1.14
  -4   8  -8   -0.52    1.88
  -4   8  -8    1.40    1.32
   4  10  -9    2.09    1.87
   4  10  -8    2.03    1.96
   4  10  -8    3.41    1.80
   4  10  -7    8.76    1.89
   4  10  -7    6.89    1.67
   4  10  -6   36.84    1.94
   4  10  -6   37.14    1.85
   4  10  -5    0.25    1.35
   4  10  -5    0.43    1.46
   4  10  -4   89.47    2.23
   4  10  -3   53.55    1.73
   4  10  -2  236.25    3.46
   4  10  -2  253.97    3.60
   4  10  -1   10.71    1.22
   4  10   0    7.81    1.24
  -4  10   0    8.76    1.28
  -4  10  -1  252.34    3.51
   4  10   1  256.35    3.32
  -4  10  -1  256.36    3.56
   4  10   1  247.05    3.58
  -4  10  -2   63.99    1.75
   4  10   2   61.73    1.79
   4  10   2   60.26    1.38
  -4  10  -2   59.92    1.65
   4  10   3    5.36    0.90
  -4  10  -3    6.89    1.25
  -4  10  -3    6.84    1.19
   4  10   3    6.37    1.40
  -4  10  -4   35.25    1.56
   4  10   4   36.71    1.18
  -4  10  -4   36.10    1.61
   4  10   5   10.69    0.95
  -4  10  -5   11.45    1.33
  -4  10  -5   11.72    1.63
   4  10   6   14.71    1.07
  -4  10  -6   14.61    1.52
  -4  10  -6   15.69    1.79
  -4  10  -7    1.93    1.88
  -4  10  -7    1.62    1.44
  -4  10  -8    2.67    1.48
   4  12  -7    2.69    1.78
   4  12  -6   14.36    1.92
   4  12  -6   16.88    1.96
   4  12  -5    5.56    1.81
   4  12  -5    5.31    1.69
   4  12  -4   97.87    2.43
   4  12  -4   99.29    2.56
   4  12  -3    0.41    1.46
   4  12  -2  111.78    2.43
   4  12  -2  119.82    2.60
   4  12  -1   13.18    1.52
   4  12   0   61.29    1.99
  -4  12   0   58.75    2.00
  -4  12  -1   42.65    1.79
  -4  12  -1   37.72    1.74
   4  12   1   44.07    1.93
  -4  12  -2   23.44    1.59
  -4  12  -2   25.36    1.68
   4  12   2   25.70    1.77
  -4  12  -3   20.55    1.63
   4  12   3   18.62    1.21
   4  12   3   17.54    1.94
  -4  12  -3   17.01    1.61
   4  12   4    1.19    0.99
   4  12   4   -1.09    1.94
  -4  12  -4    3.64    1.46
  -4  12  -4    0.91    1.56
  -4  12  -5    2.85    1.57
  -4  12  -5    1.36    1.67
  -4  12  -6    1.06    1.71
  -4  12  -6    1.55    1.78
  -4  12  -7    0.96    1.68
   4  14  -4   27.41    1.97
   4  14  -4   31.08    2.04
   4  14  -3    4.28    1.86
   4  14  -2   44.36    2.14
   4  14  -1    9.24    1.82
   4  14   0    6.43    1.75
  -4  14   0    3.77    1.95
   4  14   1   40.15    2.07
  -4  14  -1   42.24    2.23
  -4  14  -2    1.31    1.73
  -4  14  -2    0.68    1.80
   4  14   2    0.69    1.93
  -4  14  -3    0.20    1.73
  -4  14  -3    0.34    1.77
   4  14   3   -1.82    2.04
  -4  14  -4    6.58    2.00
  -4  14  -4    5.04    1.90
  -4  14  -5    2.18    1.99
  -4  14  -6    2.49    1.94
  -5 -15   4    6.84    2.02
  -5 -15   3    2.67    1.80
  -5 -15   2   34.49    2.31
  -5 -15   2   31.02    1.81
  -5 -15   1   16.83    2.05
  -5 -15   1   15.29    1.69
  -5 -15   0   29.88    2.06
  -5 -15   0   28.08    1.78
  -5 -15  -1   14.19    2.03
  -5 -15  -2    3.90    1.85
  -5 -15  -3    9.47    2.20
  -5 -15  -4    3.12    2.31
   5 -15   4   -0.71    1.96
  -5 -13   5    5.64    1.92
  -5 -13   4   11.23    1.77
   5 -13  -3   13.18    1.31
  -5 -13   3   12.70    1.67
   5 -13  -2   38.78    1.65
  -5 -13   2   35.19    1.75
  -5 -13   1   67.47    2.33
  -5 -13   1   65.00    1.99
  -5 -13   0   35.19    1.99
   5 -13   0   30.45    1.25
  -5 -13   0   33.48    1.62
  -5 -13  -1   34.89    1.56
   5 -13   1   36.17    1.45
   5 -13   2    7.09    1.44
  -5 -13  -2   12.56    1.52
  -5 -13  -2    8.66    1.77
  -5 -13  -3   23.98    2.14
  -5 -13  -4    3.84    1.94
  -5 -13  -5    7.77    1.99
  -5 -13  -6    0.97    2.10
   5 -11  -8    3.20    2.53
   5 -11  -7    5.51    2.36
  -5 -11   7    2.18    1.82
  -5 -11   6   -0.96    1.69
  -5 -11   5   32.11    1.89
   5 -11  -4   24.28    1.18
  -5 -11   4   27.33    1.75
   5 -11  -3   34.72    1.25
  -5 -11   3   34.43    1.64
   5 -11  -2  138.03    1.73
  -5 -11   2  147.89    2.61
   5 -11  -1   62.88    1.25
  -5 -11   1   64.69    1.69
  -5 -11   0  178.16    2.67
  -5 -11   0  176.34    2.91
  -5 -11  -1   23.80    1.34
  -5 -11  -1   24.29    1.64
  -5 -11  -2    9.30    1.22
  -5 -11  -2    7.09    1.41
  -5 -11  -3   25.26    1.34
  -5 -11  -3   28.43    1.78
  -5 -11  -4   19.73    1.83
  -5 -11  -5   10.53    1.82
  -5 -11  -6    5.52    1.89
  -5 -11  -7    4.16    2.05
   5  -9  -9   14.00    2.66
   5  -9  -8    2.90    2.21
  -5  -9   8    1.69    1.83
   5  -9  -7    1.16    2.00
  -5  -9   7    0.11    1.66
   5  -9  -6    9.71    1.78
  -5  -9   6    8.99    1.53
   5  -9  -5    9.65    0.71
  -5  -9   5   11.24    1.46
   5  -9  -4   62.27    1.27
   5  -9  -4   62.31    1.59
  -5  -9   3    0.86    1.13
   5  -9  -3    1.11    1.08
   5  -9  -3    1.73    0.78
   5  -9  -2   42.98    1.39
  -5  -9   2   45.79    1.53
  -5  -9   2   43.19    1.38
   5  -9  -2   41.95    0.72
   5  -9  -2   45.44    1.42
   5  -9  -1  281.18    3.60
  -5  -9   1  269.81    3.54
   5  -9  -1  273.24    3.11
  -5  -9   0   72.84    1.65
  -5  -9   0   68.32    1.64
   5  -9   0   72.35    1.75
  -5  -9   0   72.17    1.81
  -5  -9  -1  370.15    4.45
   5  -9   1  361.92    4.68
   5  -9   1  365.32    4.57
  -5  -9  -1  379.68    4.53
  -5  -9  -1  387.13    4.76
   5  -9   1  358.72    4.62
   5  -9   2   29.27    1.47
  -5  -9  -2   31.33    1.28
   5  -9   2   31.17    1.43
   5  -9   2   28.12    1.44
  -5  -9  -2   28.84    1.37
   5  -9   3   92.64    2.23
  -5  -9  -3   84.86    1.78
  -5  -9  -3   92.31    2.14
   5  -9   3   84.10    1.89
  -5  -9  -3   95.48    1.87
  -5  -9  -4    4.81    1.32
  -5  -9  -4    4.57    1.15
   5  -9   4    3.71    1.13
   5  -9   5   46.25    1.63
  -5  -9  -5   47.93    1.99
  -5  -9  -6   22.41    2.24
  -5  -9  -6   21.22    1.88
  -5  -9  -7   10.44    2.41
  -5  -9  -7    9.79    1.99
  -5  -9  -8    1.38    2.04
  -5  -7   9   -1.03    1.78
   5  -7  -9    2.27    2.22
   5  -7  -8    1.88    1.94
   5  -7  -7    6.59    1.67
   5  -7  -7    4.99    0.63
   5  -7  -6   28.12    1.72
   5  -7  -6   24.78    0.74
  -5  -7   6   25.81    1.58
  -5  -7   5  156.45    2.76
  -5  -7   5  148.60    2.52
  -5  -7   4   87.84    1.86
   5  -7  -4   90.70    1.31
  -5  -7   3   82.82    1.75
  -5  -7   3   78.19    1.72
   5  -7  -3   83.53    1.64
   5  -7  -3   78.65    1.49
   5  -7  -3   74.84    1.18
  -5  -7   2  783.10    8.25
   5  -7  -2  762.81    8.07
   5  -7  -2  752.76    8.09
  -5  -7   2  773.43    8.21
   5  -7  -2  758.80    7.46
   5  -7  -1  192.10    2.60
  -5  -7   1  186.67    2.59
  -5  -7   0  323.84    3.82
   5  -7   0  303.06    3.80
   5  -7   0  319.04    3.78
  -5  -7   0  316.50    3.92
   5  -7   0  309.91    3.78
   5  -7   1  301.96    3.83
   5  -7   1  304.40    3.73
  -5  -7  -1  322.12    3.79
  -5  -7  -1  313.52    3.74
   5  -7   1  320.75    3.92
  -5  -7  -1  297.57    3.89
   5  -7   2   43.95    1.36
   5  -7   2   44.39    1.20
  -5  -7  -2   42.97    1.15
   5  -7   2   42.57    1.40
  -5  -7  -2   44.30    1.36
   5  -7   3  280.56    3.76
  -5  -7  -3  277.51    3.39
  -5  -7  -3  288.87    3.59
  -5  -7  -3  282.80    3.79
   5  -7   3  270.93    3.74
   5  -7   4    5.59    1.22
   5  -7   4    5.05    1.19
  -5  -7  -4    5.51    1.15
  -5  -7  -4    5.29    0.85
   5  -7   4    5.47    0.92
  -5  -7  -5   10.23    1.08
   5  -7   5    9.11    1.01
  -5  -7  -5    8.76    1.45
  -5  -7  -6   21.36    1.69
  -5  -7  -6   24.83    1.18
  -5  -7  -7    3.08    1.08
  -5  -7  -7    3.18    1.74
  -5  -7  -8    5.75    1.95
  -5  -7  -9    5.06    1.99
   5  -5 -10    4.92    2.21
  -5  -5  10    3.89    2.12
   5  -5  -9   -0.01    2.05
  -5  -5   9   -0.82    1.78
   5  -5  -8   20.90    1.89
  -5  -5   8   21.59    1.76
   5  -5  -7   28.15    1.79
  -5  -5   7   26.95    1.51
  -5  -5   7   26.98    1.62
   5  -5  -6  156.75    1.87
  -5  -5   6  161.49    2.80
   5  -5  -6  158.71    2.83
   5  -5  -5   27.05    0.55
  -5  -5   5   29.33    1.29
   5  -5  -5   27.74    1.31
   5  -5  -4  384.85    3.91
  -5  -5   4  391.12    4.63
  -5  -5   3   27.90    1.04
  -5  -5   3   28.10    1.05
   5  -5  -3   29.72    0.53
  -5  -5   2 1164.22   11.82
   5  -5  -2 1142.32   11.57
   5  -5  -2 1168.73   11.75
  -5  -5   2 1144.82   11.76
   5  -5  -1  753.42    7.78
   5  -5  -1  765.16    7.82
   5  -5  -1  767.53    7.68
   5  -5   0  494.56    5.12
  -5  -5   0  486.97    5.17
   5  -5   0  465.01    5.08
  -5  -5   0  463.69    5.19
   5  -5   0  461.46    5.12
   5  -5   1  849.32    9.03
  -5  -5  -1  906.47    8.97
   5  -5   1  857.54    8.96
  -5  -5  -1  882.22    9.03
  -5  -5  -1  860.88    9.12
   5  -5   1  902.17    9.16
   5  -5   2   66.78    1.41
  -5  -5  -2   72.74    1.25
   5  -5   2   68.94    1.24
  -5  -5  -2   69.70    1.34
  -5  -5  -2   66.89    1.44
   5  -5   2   64.97    1.42
   5  -5   3  235.28    3.18
  -5  -5  -3  242.15    2.80
  -5  -5  -3  245.53    3.23
   5  -5   3  237.32    3.27
   5  -5   4   20.64    1.20
  -5  -5  -4   21.54    0.80
   5  -5   4   22.37    0.83
   5  -5   4   23.07    1.31
  -5  -5  -4   23.87    1.21
   5  -5   5   15.97    1.36
   5  -5   5   13.41    1.33
  -5  -5  -5   15.21    1.28
  -5  -5  -5   15.78    0.81
  -5  -5  -6   49.94    1.80
  -5  -5  -6   50.35    1.17
  -5  -5  -7    6.39    0.90
  -5  -5  -7    6.17    1.51
  -5  -5  -8    7.06    0.94
  -5  -5  -8    7.15    1.78
  -5  -5  -9   -1.79    1.90
  -5  -5 -10    1.95    2.17
  -5  -3  11   13.00    2.24
   5  -3 -10    0.52    2.07
   5  -3  -9    9.78    1.99
   5  -3  -8    3.63    1.61
  -5  -3   8    4.71    1.22
  -5  -3   7  101.71    2.01
   5  -3  -7  102.96    2.42
  -5  -3   7   95.64    2.22
  -5  -3   6   56.85    1.50
   5  -3  -6   51.83    1.64
  -5  -3   6   54.34    1.69
   5  -3  -5  155.36    2.45
  -5  -3   5  145.76    2.42
   5  -3  -4  684.33    7.39
  -5  -3   4  691.64    7.42
  -5  -3   3  217.68    2.73
   5  -3  -3  226.55    2.68
  -5  -3   2 1017.06   10.35
   5  -3  -2 1014.57    9.94
   5  -3  -1   66.74    0.92
  -5  -3   1   71.61    1.14
   5  -3  -1   73.88    0.92
  -5  -3   1   68.11    1.15
   5  -3  -1   71.74    0.95
  -5  -3   0  209.02    2.37
   5  -3   0  196.74    2.19
   5  -3   0  186.79    2.22
   5  -3   0  185.28    2.31
  -5  -3   0  201.88    2.40
  -5  -3  -1  787.83    8.03
   5  -3   1  795.46    7.99
  -5  -3  -1  770.19    7.87
   5  -3   1  796.81    7.87
  -5  -3  -1  813.04    8.14
   5  -3   1  749.38    8.11
   5  -3   2  114.87    1.73
   5  -3   2  117.45    1.45
  -5  -3  -2  117.56    1.73
  -5  -3  -2  117.12    1.79
   5  -3   2  111.78    1.80
   5  -3   3  211.76    2.83
  -5  -3  -3  218.75    2.41
   5  -3   3  216.01    2.35
  -5  -3  -3  216.30    2.89
   5  -3   4   27.88    1.21
  -5  -3  -4   28.17    0.67
   5  -3   4   27.20    1.14
  -5  -3  -4   28.66    1.14
   5  -3   5   23.52    1.38
  -5  -3  -5   23.88    1.32
  -5  -3  -5   23.34    0.69
   5  -3   6   13.76    1.47
  -5  -3  -6   13.36    0.74
  -5  -3  -6   14.72    1.39
  -5  -3  -7    3.53    0.72
  -5  -3  -7    1.88    1.34
  -5  -3  -8    9.79    0.85
  -5  -3  -8    7.60    1.70
  -5  -3  -9    2.79    1.90
  -5  -3 -10    4.50    2.04
  -5  -1  11   19.12    2.02
   5  -1 -10    7.06    2.01
   5  -1  -9    1.02    1.75
  -5  -1   9    0.81    1.18
  -5  -1   8   11.94    1.12
   5  -1  -8   10.88    1.59
  -5  -1   7   39.55    1.23
  -5  -1   7   42.31    1.58
   5  -1  -7   41.91    1.65
  -5  -1   6  122.08    2.20
   5  -1  -6  119.36    2.29
  -5  -1   5   20.33    0.89
  -5  -1   5   22.41    1.06
   5  -1  -5   19.48    1.04
  -5  -1   4  932.43    9.52
   5  -1  -4  931.01    9.53
  -5  -1   3   87.76    1.34
   5  -1  -3   86.61    1.33
   5  -1  -2 3996.73   40.17
  -5  -1   2 4086.44   40.22
  -5  -1   1   56.03    0.92
   5  -1  -1   58.99    0.80
   5  -1   0  235.53    2.50
  -5  -1   0  237.29    2.58
   5  -1   0  232.91    2.30
   5  -1   1  546.95    5.66
   5  -1   1  547.58    5.44
  -5  -1  -1  542.40    5.78
   5  -1   1  558.80    5.78
   5  -1   2   39.11    0.90
  -5  -1  -2   40.43    0.51
  -5  -1  -2   38.08    0.93
   5  -1   3  808.19    8.48
  -5  -1  -3  798.10    7.86
  -5  -1  -3  796.36    8.51
   5  -1   4  366.81    4.40
  -5  -1  -4  360.76    3.65
  -5  -1  -4  362.51    4.42
  -5  -1  -5    2.67    1.09
   5  -1   5    1.97    1.03
  -5  -1  -5    1.96    0.39
   5  -1   6  179.74    2.99
  -5  -1  -6  170.28    2.03
  -5  -1  -6  170.77    2.91
   5  -1   6  176.40    2.80
  -5  -1  -7    4.01    0.64
  -5  -1  -7    3.61    1.33
  -5  -1  -8    8.80    0.73
  -5  -1  -8   10.69    1.75
  -5  -1  -8    9.93    0.84
  -5  -1  -9    1.83    0.85
  -5  -1  -9    3.97    1.96
  -5  -1 -10    6.46    2.16
   5   1 -12   -1.43    2.02
  -5   1  11   18.73    1.81
   5   1 -11   19.74    1.97
   5   1 -10    2.41    2.00
  -5   1   9    0.24    1.04
   5   1  -9   -1.51    1.81
   5   1  -8   10.48    1.71
  -5   1   8   10.39    0.94
  -5   1   7   34.51    1.03
  -5   1   7   34.78    1.46
   5   1  -7   36.94    1.69
  -5   1   6  116.53    1.67
  -5   1   6  112.23    2.10
   5   1  -6  120.15    2.29
  -5   1   5   38.38    1.16
   5   1  -5   39.20    1.27
  -5   1   5   38.63    0.79
  -5   1   5   39.79    0.97
  -5   1   4  903.32    9.38
   5   1  -4  920.64    9.48
  -5   1   4  921.25    9.01
  -5   1   4  893.05    9.15
  -5   1   3   95.85    1.39
   5   1  -3  100.03    1.45
  -5   1   3   97.60    1.29
  -5   1   3  102.40    1.15
   5   1  -2 3924.30   38.84
  -5   1   2 3913.40   38.78
   5   1  -2 4046.34   38.94
  -5   1   2 4087.50   38.63
   5   1  -1   81.94    1.14
   5   1  -1   83.60    1.00
   5   1  -1   86.89    1.13
  -5   1   1   80.94    1.01
  -5   1   0  290.28    2.98
   5   1   0  314.45    3.14
   5   1   0  321.72    3.26
   5   1   0  296.13    3.21
  -5   1  -1  558.75    5.75
   5   1   1  559.99    5.59
   5   1   1  568.50    5.82
   5   1   2   40.20    0.90
  -5   1  -2   40.06    0.88
  -5   1  -2   40.53    0.99
   5   1   2   39.95    0.91
   5   1   2   40.31    0.52
  -5   1  -3  875.13    9.35
  -5   1  -3  926.09    9.47
  -5   1  -4  312.37    4.16
  -5   1  -4  326.08    4.25
  -5   1  -5    3.13    1.02
   5   1   5    3.71    0.96
  -5   1  -5    2.61    1.03
  -5   1  -5    3.01    0.38
  -5   1  -6  157.00    2.81
  -5   1  -6  164.60    1.92
  -5   1  -7    4.13    1.45
  -5   1  -7    4.94    1.48
  -5   1  -7    4.00    0.60
  -5   1  -8   11.59    1.71
  -5   1  -8    9.76    0.78
  -5   1  -8   11.44    1.76
  -5   1  -9    3.14    1.93
  -5   1  -9    6.04    1.97
  -5   1  -9    2.63    0.75
   5   3 -11   13.19    1.89
  -5   3  11   13.13    1.61
   5   3 -10    0.06    1.53
   5   3 -10    0.07    2.09
   5   3  -9    7.13    1.53
  -5   3   9   10.64    0.91
   5   3  -9   10.62    1.88
   5   3  -8    2.96    1.29
   5   3  -8    4.06    1.58
  -5   3   8    4.42    0.80
   5   3  -7  120.51    2.50
   5   3  -7  115.04    2.23
  -5   3   7  117.65    1.63
   5   3  -6   48.46    1.59
   5   3  -6   44.66    1.40
  -5   3   6   47.70    0.84
   5   3  -5  120.70    2.06
  -5   3   5  120.96    1.38
  -5   3   5  116.69    1.54
   5   3  -4  690.80    7.50
  -5   3   4  704.21    6.96
  -5   3   3  225.55    2.28
   5   3  -3  221.57    2.78
   5   3  -2  972.72    9.93
  -5   3   2  994.16    9.59
   5   3  -2  963.66   10.00
   5   3  -2  981.09    9.99
   5   3  -1  116.08    1.56
   5   3  -1  119.80    1.58
   5   3  -1  119.48    1.65
   5   3   0  146.99    1.90
  -5   3   0  149.31    1.75
   5   3   0  146.08    1.83
   5   3   0  156.89    1.95
  -5   3   0  158.23    1.92
   5   3   1  827.41    8.05
   5   3   1  822.31    8.21
   5   3   2  120.52    1.52
  -5   3  -2  121.88    1.45
  -5   3  -2  120.86    1.70
   5   3   3  166.30    2.20
  -5   3  -3  166.17    2.38
  -5   3  -3  180.07    1.97
  -5   3  -3  178.95    2.59
  -5   3  -4   25.18    1.13
  -5   3  -4   25.45    0.62
   5   3   4   25.72    0.95
  -5   3  -4   26.39    1.30
   5   3   4   26.70    1.04
  -5   3  -5   20.44    1.26
  -5   3  -5   25.18    0.70
   5   3   5   23.67    1.06
   5   3   5   21.45    1.12
  -5   3  -5   21.33    1.39
  -5   3  -6   10.47    1.39
  -5   3  -6   12.17    0.68
   5   3   6   12.24    1.15
   5   3   6   12.67    1.19
  -5   3  -6   12.50    1.50
  -5   3  -7    3.44    1.46
  -5   3  -7    2.23    0.70
  -5   3  -7   -0.30    1.52
  -5   3  -8    7.90    0.86
  -5   3  -8    6.28    1.83
  -5   3  -9    3.79    0.85
  -5   3  -9    1.86    2.05
   5   5 -11    0.40    1.77
   5   5 -10    8.12    2.09
   5   5 -10    5.94    1.61
   5   5  -9    1.87    1.47
  -5   5   9    0.91    0.96
   5   5  -9    4.60    1.83
  -5   5   9    3.11    0.73
   5   5  -8   22.81    1.57
  -5   5   8   21.00    0.74
  -5   5   8   20.14    0.93
   5   5  -7   37.89    1.75
   5   5  -7   36.85    1.54
  -5   5   7   33.98    0.75
  -5   5   7   33.10    0.85
   5   5  -6  152.19    2.74
   5   5  -6  152.42    2.55
  -5   5   6  153.30    1.78
   5   5  -5   31.13    1.28
  -5   5   5   30.33    0.42
  -5   5   5   32.04    0.44
   5   5  -4  358.63    4.35
   5   5  -3   40.41    1.14
   5   5  -3   35.77    1.02
   5   5  -2 1154.84   11.92
   5   5  -2 1188.65   11.90
   5   5  -1  761.58    7.85
   5   5  -1  740.46    7.86
   5   5   0  450.01    4.98
  -5   5   0  426.10    4.97
  -5   5  -1  971.74    9.71
   5   5   1  964.83    9.67
  -5   5  -1  953.09    9.67
   5   5   2   79.13    1.31
  -5   5  -2   81.16    1.29
   5   5   2   81.20    1.36
  -5   5  -2   82.84    1.44
   5   5   3  255.89    2.97
  -5   5  -3  232.93    3.19
   5   5   3  243.19    3.09
  -5   5  -3  261.82    2.93
   5   5   3  245.00    3.04
  -5   5  -4   20.94    1.09
  -5   5  -4   21.39    0.78
   5   5   4   19.74    0.87
   5   5   4   19.83    1.03
  -5   5  -5   15.39    1.22
  -5   5  -5   15.21    0.79
   5   5   5   17.21    1.05
   5   5   5   14.03    0.99
  -5   5  -6   59.65    1.28
   5   5   6   57.46    1.39
   5   5   6   57.52    1.56
  -5   5  -7    6.33    1.55
   5   5   7    7.37    1.08
  -5   5  -7    6.19    0.89
  -5   5  -8    6.70    1.00
  -5   5  -8    5.85    1.84
  -5   5  -9    1.60    2.04
   5   7 -10    3.09    1.69
   5   7  -9   -0.09    1.93
   5   7  -9    0.47    1.53
   5   7  -8   -0.54    1.82
   5   7  -8   -0.79    1.45
   5   7  -7    4.55    1.57
   5   7  -7    3.36    1.32
   5   7  -6   28.21    1.60
   5   7  -6   27.11    1.43
   5   7  -5  118.52    2.19
   5   7  -5  112.98    2.13
   5   7  -4  111.55    2.07
   5   7  -3   62.58    1.49
   5   7  -3   71.38    1.56
   5   7  -2  685.08    7.62
   5   7  -2  725.37    7.69
   5   7  -1  214.75    2.88
   5   7  -1  210.28    2.85
   5   7   0  297.36    3.70
  -5   7   0  317.54    3.84
   5   7   0  289.93    3.59
  -5   7   0  321.51    3.72
  -5   7  -1  315.71    3.76
  -5   7  -1  307.02    3.78
   5   7   1  310.04    3.62
  -5   7  -2   39.93    1.20
   5   7   2   41.49    1.10
   5   7   2   38.99    1.19
  -5   7  -2   40.17    1.12
   5   7   3  294.62    3.61
  -5   7  -3  285.79    3.46
   5   7   3  294.58    3.71
   5   7   3  280.03    3.37
  -5   7  -4    3.63    0.85
  -5   7  -4    2.60    1.10
   5   7   4    3.26    0.93
   5   7   4    3.55    0.82
   5   7   5   10.24    0.94
  -5   7  -5    8.66    1.31
   5   7   5    9.27    1.08
  -5   7  -5   10.85    0.95
  -5   7  -6   19.80    1.65
   5   7   6   21.00    1.11
  -5   7  -6   22.59    1.09
   5   7   7    4.32    1.05
  -5   7  -7    3.60    1.04
  -5   7  -7    1.23    1.75
  -5   7  -8   10.66    1.93
  -5   7  -8    4.17    1.04
   5   9  -9   13.12    1.85
   5   9  -8    2.68    1.66
   5   9  -8    1.59    1.76
   5   9  -7    3.03    1.56
   5   9  -7    3.19    1.69
   5   9  -6    5.32    1.45
   5   9  -6    5.80    1.53
   5   9  -5    4.51    1.32
   5   9  -5    4.88    1.35
   5   9  -4   68.44    1.89
   5   9  -3    5.91    1.15
   5   9  -3    4.04    1.13
   5   9  -2   75.74    1.76
   5   9  -2   78.29    1.90
   5   9  -1  247.51    3.39
   5   9   0   44.56    1.49
  -5   9   0   51.45    1.47
  -5   9   0   49.90    1.53
   5   9   0   44.46    1.35
  -5   9  -1  336.12    4.30
   5   9   1  347.60    4.11
   5   9   1  335.01    4.33
  -5   9  -2   25.27    1.29
   5   9   2   22.74    1.02
  -5   9  -2   24.90    1.26
   5   9   3   87.02    1.63
  -5   9  -3   89.30    1.83
  -5   9  -3   83.74    1.91
   5   9   4    4.20    0.93
  -5   9  -4    4.07    1.26
   5   9   4    1.79    1.31
  -5   9  -4    5.82    1.15
   5   9   5   46.76    1.28
  -5   9  -5   49.51    1.60
  -5   9  -5   44.70    1.75
   5   9   6   24.59    1.19
  -5   9  -6   26.32    1.36
  -5   9  -6   24.79    1.83
   5   9   7    8.96    1.13
  -5   9  -7   10.02    1.87
  -5   9  -7   10.28    1.31
  -5   9  -8    1.58    1.35
   5  11  -8    7.03    1.87
   5  11  -7    7.13    1.84
   5  11  -7    7.20    1.81
   5  11  -6   -1.47    1.74
   5  11  -6    0.40    1.67
   5  11  -5   30.77    1.83
   5  11  -5   30.77    1.80
   5  11  -4   34.81    1.66
   5  11  -3   37.58    1.86
   5  11  -3   36.06    1.81
   5  11  -2  172.85    2.96
   5  11  -2  176.28    3.04
   5  11  -1   54.20    1.83
  -5  11   0  199.80    3.34
   5  11   0  185.51    3.09
  -5  11  -1   34.29    1.70
   5  11   1   32.43    1.60
  -5  11  -1   33.82    1.58
   5  11   2   10.82    1.50
  -5  11  -2   10.01    1.39
   5  11   2   10.01    1.09
  -5  11  -2   12.60    1.50
  -5  11  -3   21.07    1.60
   5  11   3   16.71    1.64
   5  11   3   19.31    1.13
  -5  11  -3   18.56    1.46
  -5  11  -4   16.04    1.45
   5  11   4   15.25    1.12
  -5  11  -4   13.14    1.47
   5  11   5   10.41    1.12
  -5  11  -5   12.17    1.42
  -5  11  -5   11.83    1.67
  -5  11  -6    8.56    1.79
  -5  11  -6    9.16    1.52
  -5  11  -7    6.61    1.60
   5  13  -6    4.83    2.02
   5  13  -5    2.86    1.83
   5  13  -5    5.45    1.90
   5  13  -4   11.81    1.92
   5  13  -3   10.27    1.75
   5  13  -3    9.07    1.75
   5  13  -2   37.53    1.92
   5  13  -1   60.03    2.14
   5  13   0   36.12    1.81
  -5  13   0   37.21    1.99
   5  13   1   37.39    2.10
  -5  13  -1   34.97    1.97
  -5  13  -2    7.33    1.63
   5  13   2    8.45    1.84
  -5  13  -2    5.57    1.63
  -5  13  -3   22.19    1.96
  -5  13  -3   20.39    1.91
   5  13   3   20.18    2.17
  -5  13  -4    0.77    1.64
  -5  13  -4    2.24    1.68
   5  13   4   -3.16    2.01
  -5  13  -5    4.66    1.80
  -5  13  -5    8.80    1.86
  -5  13  -6    5.96    1.78
  -5  13  -7    1.69    1.68
   5  15   0   31.40    2.23
  -5  15   0   27.91    2.29
   5  15   1   11.10    2.07
  -5  15  -1   11.89    2.19
  -5  15  -2    2.73    2.04
  -5  15  -3    9.36    2.07
  -6 -16   2    8.39    1.97
  -6 -14   4   31.10    2.06
  -6 -14   3   50.17    2.07
  -6 -14   2   22.59    1.81
   6 -14  -2   23.72    1.61
  -6 -14   2   25.17    2.16
  -6 -14   1   16.01    1.72
  -6 -14   1   15.94    1.93
  -6 -14   0   38.87    1.87
  -6 -14   0   36.38    2.10
  -6 -14  -1   10.58    1.51
  -6 -14  -1   13.65    1.96
   6 -14   2    2.20    1.39
  -6 -14  -2    4.29    1.96
   6 -14   3    6.92    1.78
  -6 -14  -3    6.21    2.05
  -6 -14  -4    6.37    2.24
  -6 -14  -5    5.64    2.34
   6 -12  -7    3.95    2.33
  -6 -12   6    4.81    1.86
  -6 -12   5   25.35    1.97
  -6 -12   4   27.32    1.85
   6 -12  -3   36.93    1.41
  -6 -12   3   37.99    1.80
  -6 -12   2  116.12    2.66
  -6 -12   2  107.38    2.35
   6 -12  -1   25.03    1.01
  -6 -12   1   28.33    1.70
  -6 -12   1   27.32    1.53
  -6 -12   0   61.77    2.02
  -6 -12   0   67.09    1.84
   6 -12   0   62.08    1.48
  -6 -12  -1   22.65    1.46
  -6 -12  -1   21.51    1.74
   6 -12   1   20.72    1.33
  -6 -12  -2   19.60    2.08
  -6 -12  -2   14.49    1.72
  -6 -12  -3   11.67    1.39
  -6 -12  -3   11.90    1.89
  -6 -12  -4    3.14    1.90
  -6 -12  -5    0.21    1.96
  -6 -12  -6    4.37    2.20
   6 -10  -8    2.12    2.25
   6 -10  -7    1.20    2.05
  -6 -10   7   -0.20    1.75
  -6 -10   6   14.56    1.85
  -6 -10   5   15.16    1.57
   6 -10  -5   15.04    0.87
  -6 -10   4   24.61    1.64
   6 -10  -4   21.72    0.96
   6 -10  -3   17.61    1.14
   6 -10  -3   20.11    0.98
  -6 -10   3   20.75    1.42
   6 -10  -2   76.84    1.82
   6 -10  -2   77.28    1.09
   6 -10  -1  106.37    1.60
  -6 -10   1  109.88    2.13
  -6 -10   1  115.18    2.44
   6 -10  -1  100.64    2.03
   6 -10  -1  108.59    2.18
  -6 -10   0   56.25    1.62
   6 -10   0   54.68    1.71
  -6 -10   0   59.18    1.81
   6 -10   0   58.05    1.65
   6 -10   1   12.49    1.36
   6 -10   1   11.16    1.26
  -6 -10  -1   10.92    1.17
  -6 -10  -1   11.03    1.40
   6 -10   1   10.93    1.30
   6 -10   2   10.97    1.39
  -6 -10  -2   11.56    1.47
   6 -10   3   46.98    1.63
  -6 -10  -3   50.12    1.60
   6 -10   4    5.24    1.34
  -6 -10  -4    6.20    1.58
  -6 -10  -5    3.85    1.75
  -6 -10  -6    7.15    2.05
  -6 -10  -7    3.88    2.01
   6  -8  -9   15.46    2.55
  -6  -8   9   10.80    2.00
   6  -8  -8   14.02    2.14
   6  -8  -7   20.81    1.95
  -6  -8   7   18.76    1.75
   6  -8  -6   66.27    2.18
  -6  -8   6   67.95    2.01
   6  -8  -5   30.57    0.74
  -6  -8   5   30.99    1.56
  -6  -8   4  105.18    2.28
  -6  -8   4  101.65    2.12
   6  -8  -4   97.54    1.42
  -6  -8   3  131.64    2.47
   6  -8  -3  126.50    2.08
   6  -8  -3  132.02    1.79
  -6  -8   3  133.37    2.32
   6  -8  -3  129.93    2.20
  -6  -8   2  329.12    4.36
  -6  -8   2  353.44    4.28
  -6  -8   2  340.89    4.19
   6  -8  -2  344.64    4.14
   6  -8  -2  332.10    3.41
   6  -8  -1   19.75    1.09
  -6  -8   1   16.08    1.02
  -6  -8   1   17.31    1.20
   6  -8  -1   17.28    1.00
  -6  -8   1   18.67    1.19
   6  -8  -1   16.21    0.94
  -6  -8   0  290.51    3.65
  -6  -8   0  290.45    3.82
  -6  -8   0  290.17    3.68
   6  -8   0  284.16    3.62
  -6  -8   0  305.69    3.86
   6  -8   0  299.07    3.68
  -6  -8  -1  110.54    1.93
   6  -8   1  107.85    2.05
   6  -8   1  109.38    1.94
  -6  -8  -1  114.29    1.94
  -6  -8  -1   98.16    2.03
   6  -8   1  106.33    2.01
  -6  -8  -1  121.01    2.18
   6  -8   2   79.58    1.89
   6  -8   2   80.84    1.72
  -6  -8  -2   78.08    1.65
   6  -8   2   77.89    1.86
   6  -8   3   72.51    1.93
  -6  -8  -3   79.60    1.63
   6  -8   3   63.90    1.54
  -6  -8  -3   70.42    1.66
   6  -8   3   72.09    1.86
  -6  -8  -3   70.56    1.98
  -6  -8  -4    2.60    1.39
  -6  -8  -4    2.98    0.96
   6  -8   4    2.35    1.00
  -6  -8  -5   19.94    1.69
  -6  -8  -5   18.65    1.23
   6  -8   5   16.74    1.20
  -6  -8  -6   12.28    1.83
  -6  -8  -6   14.55    1.16
  -6  -8  -7   -0.15    1.17
  -6  -8  -7   -0.35    1.95
  -6  -8  -8    3.45    1.80
   6  -6 -10   -0.75    2.36
  -6  -6  10   -0.76    2.02
   6  -6  -9   -1.95    2.10
  -6  -6   9   -0.16    1.80
   6  -6  -8   11.66    1.95
  -6  -6   8   10.76    1.63
   6  -6  -7    5.43    1.54
   6  -6  -6   74.10    2.05
  -6  -6   5  114.19    2.21
   6  -6  -5  112.72    2.24
  -6  -6   5  117.00    2.39
  -6  -6   4   17.29    1.21
   6  -6  -4   18.31    1.05
   6  -6  -4   19.14    0.43
  -6  -6   4   17.44    1.18
  -6  -6   3   82.28    1.67
   6  -6  -3   80.61    1.59
  -6  -6   3   83.55    1.70
   6  -6  -3   72.68    1.01
   6  -6  -3   73.93    1.03
   6  -6  -2   38.76    1.12
  -6  -6   2   38.03    1.17
  -6  -6   2   38.48    1.24
  -6  -6   2   34.25    1.16
   6  -6  -2   36.83    1.03
   6  -6  -2   36.28    0.86
   6  -6  -1   55.99    1.22
  -6  -6   1   54.34    1.27
  -6  -6   1   58.21    1.36
   6  -6  -1   60.70    1.18
  -6  -6   1   66.54    1.44
   6  -6  -1   48.81    1.06
   6  -6   0  387.18    4.40
  -6  -6   0  403.03    4.53
  -6  -6   0  382.08    4.51
   6  -6   0  386.47    4.41
  -6  -6   0  394.13    4.44
  -6  -6   0  382.11    4.56
   6  -6   0  402.61    4.41
  -6  -6  -1  253.11    3.15
   6  -6   1  243.83    3.11
  -6  -6  -1  247.47    3.04
   6  -6   1  252.55    3.06
  -6  -6  -1  242.01    3.24
   6  -6   1  247.21    3.24
   6  -6   2  257.18    3.36
   6  -6   2  246.76    3.10
  -6  -6  -2  270.56    3.13
  -6  -6  -2  265.15    3.32
  -6  -6  -2  249.82    3.42
   6  -6   2  242.86    3.40
   6  -6   3   55.52    1.54
  -6  -6  -3   62.52    1.30
   6  -6   3   55.79    1.19
  -6  -6  -3   56.89    1.45
  -6  -6  -3   58.06    1.56
   6  -6   3   62.51    1.62
   6  -6   4   26.11    1.38
   6  -6   4   28.67    0.98
   6  -6   4   25.91    1.48
  -6  -6  -4   28.89    1.42
   6  -6   5   28.04    1.57
  -6  -6  -5   28.60    1.60
  -6  -6  -5   26.33    1.00
  -6  -6  -6    3.93    0.90
  -6  -6  -6    3.20    1.53
  -6  -6  -7    2.98    1.01
  -6  -6  -7    2.85    1.66
  -6  -6  -8    1.11    1.83
  -6  -6  -9    0.69    2.11
   6  -4 -10    1.36    2.16
  -6  -4  10    0.72    1.85
   6  -4  -9    7.59    1.98
  -6  -4   9    6.39    1.61
   6  -4  -8   41.53    2.11
  -6  -4   8   44.17    1.78
   6  -4  -7   46.87    1.94
  -6  -4   7   43.96    1.57
   6  -4  -6   28.60    1.50
  -6  -4   6   29.09    1.42
  -6  -4   6   30.16    1.45
  -6  -4   6   25.59    1.28
  -6  -4   5   99.91    1.93
   6  -4  -5   89.89    1.86
   6  -4  -4   29.16    1.06
  -6  -4   4   30.34    1.15
  -6  -4   3    0.67    0.72
  -6  -4   3    0.28    0.72
  -6  -4   2 1487.82   14.72
   6  -4  -2 1444.30   14.24
   6  -4  -2 1453.67   14.27
   6  -4  -1  428.43    4.60
  -6  -4   1  438.57    4.69
   6  -4  -1  414.99    4.31
   6  -4  -1  409.21    4.38
  -6  -4   1  417.42    4.59
  -6  -4   1  406.41    4.61
   6  -4  -1  416.34    4.39
   6  -4   0 1268.94   12.69
  -6  -4   0 1272.00   12.82
   6  -4   0 1246.83   12.62
  -6  -4   0 1275.30   12.74
  -6  -4   0 1289.19   12.87
   6  -4   1  258.61    3.12
  -6  -4  -1  264.79    3.06
   6  -4   1  260.61    3.00
   6  -4   1  266.72    3.31
   6  -4   2   50.16    1.17
   6  -4   2   48.50    0.92
  -6  -4  -2   54.31    0.97
  -6  -4  -2   55.43    1.23
  -6  -4  -2   54.71    1.28
   6  -4   2   53.13    1.28
   6  -4   3  118.61    2.02
  -6  -4  -3  125.21    1.60
   6  -4   3  117.58    2.06
  -6  -4  -3  120.02    2.07
   6  -4   4   19.70    1.22
  -6  -4  -4   18.87    0.70
   6  -4   4   17.33    1.14
  -6  -4  -4   17.08    1.20
   6  -4   5   10.13    1.22
  -6  -4  -5   12.57    1.25
   6  -4   5   12.26    1.20
  -6  -4  -5   10.02    0.64
  -6  -4  -6    3.06    1.36
  -6  -4  -6    3.28    0.65
  -6  -4  -7    5.24    1.57
  -6  -4  -7    6.18    0.76
  -6  -4  -8    3.27    1.83
  -6  -4  -8    2.31    0.80
  -6  -4  -9    3.09    1.94
  -6  -4 -10    3.18    2.20
  -6  -2  11    3.57    1.84
   6  -2 -10    8.31    2.13
  -6  -2  10    6.38    1.70
   6  -2  -9   -0.18    1.76
  -6  -2   9   -1.38    1.66
  -6  -2   9   -0.80    1.23
   6  -2  -8    5.20    1.57
  -6  -2   8    3.22    1.36
  -6  -2   8    4.39    1.08
  -6  -2   7    5.51    1.18
  -6  -2   7    5.13    1.31
   6  -2  -7    6.90    1.36
  -6  -2   7    6.31    1.00
  -6  -2   6  104.19    2.05
   6  -2  -6  107.44    2.15
  -6  -2   6  112.28    1.88
  -6  -2   6  107.33    1.91
   6  -2  -5  154.34    2.43
  -6  -2   5  161.95    2.44
  -6  -2   5  156.28    2.33
   6  -2  -4  210.82    2.70
  -6  -2   4  221.62    2.73
   6  -2  -3   25.24    0.72
  -6  -2   3   27.69    0.79
  -6  -2   2  138.97    1.85
   6  -2  -2  153.00    1.56
   6  -2  -2  151.77    1.75
  -6  -2   2  142.79    1.82
   6  -2  -2  149.47    1.74
  -6  -2   1   59.88    1.02
   6  -2  -1   64.14    0.91
   6  -2  -1   60.32    0.87
   6  -2  -1   60.48    0.73
   6  -2   0 1385.34   13.78
  -6  -2   0 1369.83   13.85
   6  -2   0 1385.30   13.59
  -6  -2   0 1416.13   13.72
  -6  -2   0 1372.73   13.87
  -6  -2  -1   17.42    0.64
   6  -2   1   16.97    0.55
  -6  -2  -1   17.38    0.48
   6  -2   1   17.29    0.44
   6  -2   1   17.56    0.71
  -6  -2  -1   16.85    0.68
   6  -2   2  546.49    5.86
  -6  -2  -2  533.11    5.87
  -6  -2  -2  542.75    5.44
   6  -2   2  552.38    5.40
   6  -2   2  523.26    5.89
  -6  -2  -2  539.99    5.95
  -6  -2  -3  290.91    3.65
   6  -2   3  297.48    3.63
  -6  -2  -3  291.84    3.00
   6  -2   3  287.32    3.61
  -6  -2  -4   18.11    1.13
   6  -2   4   16.72    1.10
  -6  -2  -4   19.10    0.47
   6  -2   4   19.36    1.21
  -6  -2  -4   18.42    1.07
  -6  -2  -5  107.21    2.26
  -6  -2  -5  104.59    1.31
  -6  -2  -5  103.09    2.14
  -6  -2  -6   85.54    2.31
   6  -2   6   83.63    2.13
  -6  -2  -6   82.00    1.17
  -6  -2  -6   80.48    2.11
  -6  -2  -7    0.89    1.66
  -6  -2  -7    1.66    0.58
  -6  -2  -7    1.14    1.39
  -6  -2  -8    5.51    1.84
  -6  -2  -8    5.67    0.67
  -6  -2  -8    4.62    1.70
  -6  -2  -9    0.85    1.85
  -6  -2  -9    0.81    2.20
  -6  -2 -10    2.06    2.27
  -6   0  12   -1.62    1.96
  -6   0  11   13.38    1.77
  -6   0  10    7.01    1.66
   6   0 -10    4.50    2.13
  -6   0   9    4.34    1.05
   6   0  -9    0.49    1.88
  -6   0   9    2.22    1.45
  -6   0   8  270.85    3.66
  -6   0   8  263.60    3.37
   6   0  -8  263.19    4.08
  -6   0   7   31.05    1.32
  -6   0   7   27.60    1.01
  -6   0   7   29.93    1.46
   6   0  -7   29.23    1.48
  -6   0   6  102.12    1.73
  -6   0   6   98.49    1.55
  -6   0   6  111.16    2.03
   6   0  -6  110.71    2.08
  -6   0   5   93.98    1.52
  -6   0   5   96.77    1.40
  -6   0   5   95.42    1.73
   6   0  -5   94.52    1.78
  -6   0   4  224.55    2.66
   6   0  -4  219.58    2.77
  -6   0   3    4.32    0.46
   6   0  -3    4.01    0.51
  -6   0   3    4.62    0.47
   6   0  -3    4.37    0.49
  -6   0   2  613.59    6.21
   6   0  -2  620.62    6.21
  -6   0   2  602.42    6.23
   6   0  -1   57.57    0.85
  -6   0   1   55.51    0.86
   6   0  -1   59.43    0.94
  -6   0   0 1500.10   14.42
   6   0   0 1518.99   14.67
  -6   0   0 1445.76   14.67
   6   0   0 1462.51   14.62
   6   0   1 1025.50   10.63
  -6   0  -1 1022.03   10.68
   6   0   2  327.47    3.71
  -6   0  -2  326.40    3.72
  -6   0  -2  326.63    3.86
   6   0   2  331.22    3.80
   6   0   2  333.32    3.74
   6   0   3   24.00    0.92
  -6   0  -3   24.33    0.97
  -6   0  -3   24.14    0.96
   6   0   3   25.90    1.03
  -6   0  -4  388.87    4.68
   6   0   4  379.62    4.58
  -6   0  -4  372.09    4.67
   6   0   5   65.31    1.69
  -6   0  -5   64.86    1.75
  -6   0  -5   62.70    0.74
  -6   0  -5   58.92    0.72
  -6   0  -5   56.39    1.66
   6   0   6   61.55    1.84
  -6   0  -6   61.12    1.97
  -6   0  -6   59.36    0.84
  -6   0  -6   61.36    1.88
   6   0   6   64.38    1.81
  -6   0  -6   63.70    0.87
  -6   0  -7    8.81    1.57
  -6   0  -7    7.55    0.50
  -6   0  -7    7.87    0.54
  -6   0  -7    8.28    1.47
  -6   0  -8    1.34    1.71
  -6   0  -8    0.27    0.59
  -6   0  -8    1.01    0.55
  -6   0  -8    0.33    1.72
  -6   0  -9    1.88    1.97
  -6   0  -9    1.92    1.94
  -6   0 -10    0.54    2.15
   6   2 -11    3.79    1.78
  -6   2  11    3.82    1.52
  -6   2  10    6.65    1.38
   6   2 -10    7.29    2.02
   6   2 -10    5.53    1.69
  -6   2   9    0.24    0.60
  -6   2   9   -1.24    1.26
   6   2  -9    0.48    1.73
  -6   2   8    3.70    0.73
  -6   2   8    1.90    1.06
   6   2  -8    2.82    1.50
  -6   2   7    2.87    0.64
   6   2  -7    3.33    1.28
  -6   2   7    2.72    0.83
  -6   2   6  109.87    1.67
  -6   2   6  111.49    1.46
   6   2  -6  107.11    2.12
  -6   2   5  182.22    2.25
  -6   2   5  183.20    2.02
  -6   2   4  227.21    2.56
   6   2  -4  236.29    2.91
  -6   2   3   22.43    0.51
   6   2  -3   20.80    0.71
  -6   2   2  210.14    2.30
   6   2  -2  218.63    2.46
   6   2  -2  217.64    2.61
  -6   2   2  215.28    2.19
  -6   2   1   49.87    0.79
   6   2  -1   51.72    0.93
   6   2  -1   53.97    0.83
  -6   2   1   50.55    0.79
   6   2   0 1382.76   13.34
  -6   2   0 1358.01   13.05
   6   2   0 1354.83   13.34
  -6   2  -1    4.21    0.38
   6   2   1    5.22    0.36
   6   2   1    4.46    0.53
   6   2   1    4.09    0.56
   6   2   2  523.21    5.36
   6   2   2  548.44    5.77
  -6   2  -2  512.00    5.87
  -6   2  -2  564.45    5.74
  -6   2  -3  273.90    2.77
  -6   2  -3  274.41    3.55
   6   2   4   17.96    0.97
  -6   2  -4   16.59    1.00
  -6   2  -4   17.52    0.37
  -6   2  -5   89.23    1.98
  -6   2  -5   89.10    1.07
   6   2   5   96.11    1.83
   6   2   5   91.69    1.83
  -6   2  -5   91.47    2.05
  -6   2  -6   83.80    2.11
  -6   2  -6   89.46    1.15
   6   2   6   87.12    1.86
  -6   2  -6   86.59    2.20
   6   2   6   84.06    1.90
  -6   2  -7    3.26    1.56
  -6   2  -7    2.18    0.51
  -6   2  -7    0.79    1.50
  -6   2  -8    3.39    1.91
  -6   2  -8    6.13    0.62
  -6   2  -8    6.74    1.84
  -6   2  -9   -0.14    2.13
  -6   2  -9    2.91    2.11
   6   4 -11   14.77    2.03
   6   4 -10    3.25    2.07
   6   4 -10   -0.21    1.67
  -6   4  10    0.33    1.15
  -6   4   9    8.28    1.05
   6   4  -9    7.76    1.63
   6   4  -9    9.04    1.77
  -6   4   9    8.24    0.72
   6   4  -8   49.94    2.02
   6   4  -8   48.37    1.85
  -6   4   8   49.30    1.24
  -6   4   8   44.83    0.89
   6   4  -7   43.80    1.73
   6   4  -7   41.85    1.59
  -6   4   7   41.36    0.73
  -6   4   7   41.56    1.00
   6   4  -6   28.64    1.34
   6   4  -6   26.99    1.30
  -6   4   6   27.43    0.48
  -6   4   6   27.03    0.72
  -6   4   5  107.79    1.29
   6   4  -5  111.09    2.04
  -6   4   4   52.64    0.65
   6   4  -4   52.24    1.28
   6   4  -4   54.06    1.36
   6   4  -3    8.89    0.71
   6   4  -3    8.50    0.75
   6   4  -2 1388.40   14.15
   6   4  -2 1415.60   14.21
   6   4  -1  433.53    4.63
   6   4  -1  428.16    4.67
  -6   4   0 1336.73   13.41
   6   4   0 1394.21   13.57
  -6   4  -1  289.77    3.26
  -6   4  -1  286.62    3.29
   6   4   1  284.53    3.43
  -6   4  -1  292.82    3.52
   6   4   2   47.22    0.96
  -6   4  -2   47.90    0.88
   6   4   2   46.60    1.02
  -6   4  -3  124.55    1.57
   6   4   3  122.28    1.73
   6   4   3  117.50    1.77
  -6   4  -3  116.12    1.90
  -6   4  -4   16.23    1.09
  -6   4  -4   17.55    0.61
   6   4   4   16.81    0.98
  -6   4  -4   16.91    1.28
  -6   4  -5   18.78    1.32
  -6   4  -5   18.52    0.64
   6   4   5   19.82    1.01
   6   4   5   20.70    1.20
  -6   4  -5   19.95    1.43
   6   4   6    4.10    1.05
  -6   4  -6    2.31    1.35
  -6   4  -6    3.40    0.59
  -6   4  -6    3.60    1.58
  -6   4  -7    5.02    1.61
  -6   4  -7    6.56    0.69
  -6   4  -8    2.73    0.75
  -6   4  -8    1.31    1.79
  -6   4  -9    3.81    2.07
   6   6 -10   -0.09    1.68
  -6   6   9   -0.03    0.70
   6   6  -9   -2.24    1.97
   6   6  -9   -0.71    1.60
  -6   6   8   12.82    0.57
  -6   6   8   12.97    0.61
   6   6  -8   10.84    1.46
  -6   6   7    4.38    0.28
  -6   6   7    3.84    0.29
   6   6  -7    3.13    1.50
   6   6  -7    4.90    1.30
   6   6  -6   77.31    1.99
   6   6  -6   72.32    1.86
   6   6  -5  120.11    2.23
   6   6  -4   25.64    1.18
   6   6  -4   25.24    1.18
   6   6  -3  100.63    1.78
   6   6  -3   96.65    1.76
   6   6  -2   27.86    1.01
   6   6  -2   29.50    1.02
   6   6  -1   59.60    1.36
   6   6  -1   60.34    1.34
   6   6   0  426.33    4.79
  -6   6   0  441.96    4.74
   6   6   0  429.66    4.80
   6   6   1  182.78    2.46
  -6   6  -1  183.46    2.45
   6   6   2  271.62    3.36
  -6   6  -2  274.80    3.27
  -6   6  -3   43.68    1.29
   6   6   3   42.49    1.11
   6   6   3   41.67    1.23
  -6   6  -3   42.31    1.02
   6   6   3   41.29    1.15
  -6   6  -4   25.42    1.27
   6   6   4   26.16    1.04
   6   6   4   27.59    1.15
  -6   6  -5   24.39    1.44
  -6   6  -5   21.78    0.89
   6   6   5   22.75    1.20
   6   6   5   22.12    1.06
   6   6   6    3.93    1.00
  -6   6  -6    5.26    1.42
  -6   6  -6    4.48    0.84
  -6   6  -7    3.89    1.57
  -6   6  -7    3.07    0.81
  -6   6  -8    2.26    1.87
  -6   6  -8   -0.08    0.87
   6   8  -9   18.32    2.21
   6   8  -9   14.26    1.80
   6   8  -8   11.31    1.84
   6   8  -8   12.79    1.65
   6   8  -7   14.41    1.73
   6   8  -7   15.53    1.58
   6   8  -6   63.57    2.01
   6   8  -6   60.92    1.78
   6   8  -5   46.00    1.67
   6   8  -4  108.03    2.20
   6   8  -4  107.12    2.15
   6   8  -3  111.61    2.08
   6   8  -3  117.90    2.14
   6   8  -2  339.71    4.25
   6   8  -2  344.36    4.36
   6   8  -1   15.86    1.10
   6   8  -1   18.30    1.07
   6   8   0  267.80    3.53
  -6   8   0  277.08    3.65
   6   8   0  267.28    3.45
   6   8   1  134.44    2.25
  -6   8  -1  137.02    2.23
   6   8   1  135.92    2.07
  -6   8  -1  134.03    2.11
   6   8   2   65.54    1.37
   6   8   2   70.47    1.62
  -6   8  -2   68.59    1.56
  -6   8  -2   67.27    1.58
   6   8   3   79.49    1.55
   6   8   3   76.01    1.78
  -6   8  -3   79.36    1.78
   6   8   4    1.26    0.90
  -6   8  -4    1.92    1.17
   6   8   4    0.57    1.20
  -6   8  -4    3.71    0.97
   6   8   5   13.78    1.09
  -6   8  -5   15.06    1.12
  -6   8  -5   14.34    1.48
   6   8   6   14.17    1.17
  -6   8  -6   16.11    1.18
  -6   8  -6   14.61    1.72
  -6   8  -7    0.44    1.84
  -6   8  -7   -0.31    1.14
  -6   8  -8    1.58    1.96
  -6   8  -8    3.50    1.17
   6  10  -8    4.47    1.99
   6  10  -8    4.59    1.72
   6  10  -7    2.27    1.82
   6  10  -7    1.88    1.64
   6  10  -6   18.48    1.69
   6  10  -6   17.30    1.75
   6  10  -5   16.18    1.54
   6  10  -4   21.33    1.41
   6  10  -3   31.85    1.70
   6  10  -3   30.65    1.51
   6  10  -2   55.86    1.79
   6  10  -2   60.49    1.87
   6  10  -1  118.04    2.33
   6  10   0   81.16    1.95
  -6  10   0   83.73    2.05
   6  10   1    1.92    0.92
  -6  10  -1    2.51    1.15
   6  10   1    1.85    1.24
  -6  10  -1    2.49    1.18
   6  10   2   12.74    1.10
   6  10   2   16.46    1.41
  -6  10  -2   14.88    1.33
  -6  10  -2   13.14    1.20
   6  10   3   42.72    1.36
  -6  10  -3   44.14    1.59
   6  10   3   42.12    1.82
  -6  10  -3   40.97    1.57
   6  10   4    4.77    1.03
   6  10   4    2.80    1.47
  -6  10  -4    6.36    1.23
  -6  10  -4    5.79    1.35
   6  10   5    3.39    1.07
  -6  10  -5    3.62    1.58
  -6  10  -5    3.68    1.30
  -6  10  -6    9.51    1.80
  -6  10  -6    9.55    1.31
  -6  10  -7    2.66    1.91
  -6  10  -7    3.02    1.33
   6  12  -6    4.38    1.87
   6  12  -6    4.89    1.77
   6  12  -5   27.22    1.83
   6  12  -5   29.94    1.83
   6  12  -4   31.95    1.98
   6  12  -3   39.52    1.86
   6  12  -3   41.10    2.00
   6  12  -2  102.61    2.39
   6  12  -1   36.04    1.79
   6  12   0   65.11    2.09
  -6  12   0   66.34    2.23
  -6  12  -1   33.35    1.71
   6  12   1   30.87    1.73
  -6  12  -1   32.03    1.95
  -6  12  -2   14.61    1.49
   6  12   2   13.19    1.20
   6  12   2   16.41    1.68
  -6  12  -2   15.06    1.72
  -6  12  -3   15.93    1.68
   6  12   3   12.87    1.19
   6  12   3   12.47    1.83
  -6  12  -3   13.31    1.54
   6  12   4    0.98    1.13
   6  12   4   -1.39    1.87
  -6  12  -4    2.24    1.50
  -6  12  -4    0.23    1.56
  -6  12  -5    0.26    1.59
  -6  12  -5    0.19    1.63
  -6  12  -6    7.48    1.74
  -6  12  -6    7.44    1.85
  -6  12  -7    5.96    1.75
   6  14  -3   45.09    2.10
   6  14  -2   19.91    1.95
   6  14  -1   17.96    1.85
   6  14   0   31.74    1.99
  -6  14   0   25.72    2.14
   6  14   1   16.08    2.01
  -6  14  -1   12.11    1.99
  -6  14  -2    4.58    1.77
   6  14   2    2.34    1.83
  -6  14  -2    4.05    1.86
  -6  14  -3   10.47    1.84
  -6  14  -3   10.07    2.04
   6  14   3    6.02    2.09
  -6  14  -4    1.77    2.03
   6  14   4   -3.83    2.25
  -6  14  -4    0.19    1.78
  -6  14  -5    2.44    1.93
  -6  14  -6    1.60    1.90
  -7 -15   3    3.84    1.79
  -7 -15   2   30.37    2.14
  -7 -15   1   15.44    1.83
  -7 -15   0   28.98    1.88
  -7 -13   5   24.52    2.02
  -7 -13   4   20.79    1.92
  -7 -13   3   44.85    2.18
  -7 -13   3   41.98    1.97
  -7 -13   2   33.52    2.12
  -7 -13   2   32.94    1.83
  -7 -13   1   24.11    1.93
  -7 -13   1   22.95    1.66
  -7 -13   0   40.58    2.16
  -7 -13   0   41.30    1.86
  -7 -13  -1   18.80    1.58
  -7 -13  -1   21.14    2.04
   7 -13   1   18.11    1.45
  -7 -13  -2   25.29    1.60
  -7 -13  -2   25.83    2.03
  -7 -13  -3    0.64    1.43
  -7 -13  -3   -1.99    2.05
  -7 -13  -4    9.38    2.18
  -7 -13  -5    3.41    2.09
   7 -11  -8    5.92    2.47
   7 -11  -7    1.08    2.19
  -7 -11   7   -0.36    1.80
  -7 -11   6    7.84    1.86
  -7 -11   5   14.66    1.74
   7 -11  -4    5.02    0.86
  -7 -11   4    6.09    1.47
   7 -11  -3   40.82    1.25
  -7 -11   3   49.29    1.91
   7 -11  -2   85.32    1.79
  -7 -11   2   88.75    2.09
   7 -11  -1   30.32    0.98
  -7 -11   1   32.22    1.60
   7 -11  -1   32.91    1.42
  -7 -11   1   33.37    1.71
  -7 -11   0  155.74    2.71
  -7 -11   0  160.88    2.94
  -7 -11  -1   27.05    1.52
  -7 -11  -1   30.68    1.81
  -7 -11  -2  144.76    2.56
  -7 -11  -2  142.42    2.87
  -7 -11  -3   11.35    1.40
  -7 -11  -3    9.39    1.81
  -7 -11  -4    8.39    1.81
  -7 -11  -5    3.29    2.05
  -7 -11  -6    0.26    2.08
  -7 -11  -7   -1.46    2.10
   7  -9  -9    3.02    2.41
   7  -9  -8    5.19    2.08
   7  -9  -7    6.33    1.93
  -7  -9   7    4.98    1.76
   7  -9  -6    1.08    1.76
  -7  -9   6   -0.52    1.59
  -7  -9   5   30.21    1.69
   7  -9  -5   28.17    0.73
  -7  -9   4    4.67    1.31
   7  -9  -4    5.95    1.02
   7  -9  -4    5.12    0.62
   7  -9  -4    5.56    0.63
  -7  -9   3  196.63    3.02
   7  -9  -3  204.13    2.46
   7  -9  -2  179.42    2.05
   7  -9  -2  196.47    2.83
  -7  -9   2  184.89    2.86
   7  -9  -2  182.11    2.07
   7  -9  -2  183.36    2.72
  -7  -9   2  182.48    3.08
  -7  -9   2  201.14    3.04
   7  -9  -2  192.64    2.59
   7  -9  -1   33.76    1.35
   7  -9  -1   30.94    1.31
  -7  -9   1   37.17    1.65
  -7  -9   1   36.23    1.47
  -7  -9   1   35.16    1.48
   7  -9  -1   31.54    1.21
  -7  -9   0  102.65    1.98
  -7  -9   0   99.17    2.16
   7  -9   0   96.39    1.98
   7  -9   0   98.39    1.92
  -7  -9   0   95.38    1.96
  -7  -9   0  105.62    2.17
   7  -9   1   69.40    1.78
  -7  -9  -1   68.86    1.78
  -7  -9  -1   68.14    1.67
   7  -9   1   71.94    1.74
  -7  -9  -1   72.52    1.72
  -7  -9  -1   78.22    2.01
   7  -9   1   63.38    1.67
   7  -9   2   86.85    2.08
   7  -9   2   80.14    1.84
  -7  -9  -2   83.63    1.79
  -7  -9  -2   79.79    1.77
  -7  -9  -2   80.90    2.11
   7  -9   2   76.29    1.94
   7  -9   3   44.12    1.78
  -7  -9  -3   44.00    1.60
  -7  -9  -3   41.63    1.90
  -7  -9  -3   45.13    1.55
   7  -9   3   41.14    1.50
  -7  -9  -4   11.08    1.62
   7  -9   4   11.63    1.28
  -7  -9  -4   11.22    1.29
  -7  -9  -5   33.65    2.02
  -7  -9  -5   34.72    1.48
  -7  -9  -6   12.51    2.02
  -7  -9  -7    0.37    2.11
  -7  -9  -8    1.46    2.17
   7  -7 -10   -2.52    2.58
   7  -7  -9   16.37    2.20
  -7  -7   9   19.81    2.02
   7  -7  -8    6.27    1.96
  -7  -7   8    5.66    1.72
   7  -7  -7   36.86    2.04
  -7  -7   6   36.91    1.68
   7  -7  -6   42.25    1.89
  -7  -7   5  189.94    3.08
  -7  -7   5  187.47    3.16
  -7  -7   4   40.24    1.49
   7  -7  -4   39.10    1.37
   7  -7  -4   35.51    0.60
   7  -7  -4   34.69    0.58
  -7  -7   4   39.18    1.56
   7  -7  -3  214.69    2.94
  -7  -7   3  214.65    3.07
  -7  -7   3  211.94    3.11
   7  -7  -3  223.98    2.42
   7  -7  -3  201.00    2.71
   7  -7  -3  198.34    2.39
  -7  -7   2  152.93    2.35
   7  -7  -2  144.45    1.66
   7  -7  -2  149.21    2.15
  -7  -7   2  147.65    2.47
   7  -7  -2  157.56    2.33
   7  -7  -2  158.99    2.00
  -7  -7   1   93.54    1.76
  -7  -7   1   98.01    1.87
   7  -7  -1   92.09    1.62
  -7  -7   1   94.82    1.82
  -7  -7   1   93.23    1.81
   7  -7   0  438.04    5.01
  -7  -7   0  457.17    5.14
  -7  -7   0  455.78    5.21
   7  -7   0  432.68    4.99
  -7  -7   0  466.80    5.10
  -7  -7   0  434.95    5.23
  -7  -7  -1   54.33    1.39
   7  -7   1   54.97    1.36
   7  -7   1   52.22    1.28
  -7  -7  -1   53.07    1.48
   7  -7   1   53.25    1.39
  -7  -7  -2  156.12    2.44
   7  -7   2  157.63    2.50
   7  -7   2  144.64    2.21
  -7  -7  -2  159.28    2.28
  -7  -7  -2  171.00    2.50
  -7  -7  -2  164.51    2.66
   7  -7   2  144.81    2.54
   7  -7   3   13.57    1.24
   7  -7   3   12.17    0.97
  -7  -7  -3   14.33    0.94
  -7  -7  -3   12.68    1.22
   7  -7   3   10.76    1.14
  -7  -7  -3   15.39    1.34
   7  -7   4   36.10    1.60
   7  -7   4   37.47    1.19
  -7  -7  -4   39.16    1.23
  -7  -7  -4   39.51    1.73
  -7  -7  -5   47.27    2.17
  -7  -7  -5   49.34    2.00
  -7  -7  -5   43.93    1.27
   7  -7   5   41.02    1.24
  -7  -7  -6    2.73    1.86
  -7  -7  -6    3.82    0.98
  -7  -7  -6    3.69    1.71
  -7  -7  -7    5.78    2.11
  -7  -7  -7    4.59    1.02
  -7  -7  -7    3.42    1.79
  -7  -7  -8    0.07    2.06
  -7  -7  -8    2.98    2.51
  -7  -7  -9    2.38    2.21
   7  -5 -10    3.89    2.20
  -7  -5  10    2.24    1.87
   7  -5  -9    1.22    1.96
  -7  -5   9    1.98    1.65
   7  -5  -8   27.60    1.94
  -7  -5   8   25.65    1.68
  -7  -5   7    4.04    1.30
   7  -5  -7    4.64    1.51
  -7  -5   7    3.44    1.25
   7  -5  -6   14.13    1.33
  -7  -5   6   16.37    1.36
   7  -5  -5   58.41    1.62
  -7  -5   5   64.40    1.68
   7  -5  -4   97.79    1.78
  -7  -5   4   94.40    1.78
  -7  -5   3  508.65    5.78
  -7  -5   3  517.28    5.79
   7  -5  -3  516.37    5.74
   7  -5  -2  272.75    3.33
   7  -5  -2  274.26    2.89
  -7  -5   2  269.03    3.38
   7  -5  -2  276.62    3.16
   7  -5  -2  275.25    2.98
   7  -5  -1   28.38    0.90
   7  -5  -1   29.18    0.71
  -7  -5   1   30.61    1.01
   7  -5  -1   29.81    0.79
  -7  -5   1   29.05    1.00
  -7  -5   1   28.30    0.98
  -7  -5   1   29.04    1.00
   7  -5  -1   29.71    0.78
  -7  -5   0  857.43    9.19
  -7  -5   0  886.63    9.17
   7  -5   0  858.64    9.00
   7  -5   0  884.59    9.04
  -7  -5   0  871.74    9.29
   7  -5   0  864.67    9.12
  -7  -5  -1  346.98    3.95
   7  -5   1  298.07    3.66
  -7  -5  -1  314.39    3.63
   7  -5   1  311.75    3.60
  -7  -5  -1  341.58    3.81
  -7  -5  -1  313.71    3.92
   7  -5   1  314.74    3.90
   7  -5   2  376.60    4.48
   7  -5   2  370.94    4.22
  -7  -5  -2  383.24    4.22
  -7  -5  -2  399.26    4.57
   7  -5   2  398.92    4.66
  -7  -5  -2  398.41    4.72
   7  -5   3  158.21    2.46
   7  -5   3  141.22    1.92
  -7  -5  -3  163.18    2.07
   7  -5   3  166.75    2.58
  -7  -5  -3  146.53    2.45
  -7  -5  -4  140.77    2.64
   7  -5   4  125.85    2.37
  -7  -5  -4  144.18    1.91
   7  -5   4  130.64    1.81
   7  -5   4  135.03    2.51
  -7  -5  -4  140.27    2.60
  -7  -5  -5   12.87    1.62
   7  -5   5   11.13    1.39
  -7  -5  -5   12.79    0.80
  -7  -5  -5   11.60    1.39
  -7  -5  -6   56.13    2.20
  -7  -5  -6   55.28    2.05
  -7  -5  -6   57.16    1.17
  -7  -5  -7    0.74    1.88
  -7  -5  -7    1.25    0.82
  -7  -5  -7    0.22    1.76
  -7  -5  -8    0.59    1.96
  -7  -5  -8    1.12    2.15
  -7  -5  -9    0.37    2.20
  -7  -3  11   -0.51    1.96
   7  -3 -10    1.78    2.11
  -7  -3  10    0.57    1.76
   7  -3  -9   38.14    2.11
  -7  -3   9   36.90    1.81
  -7  -3   8    7.22    1.37
   7  -3  -8    7.53    1.58
  -7  -3   8    7.78    1.17
   7  -3  -7  122.59    2.59
  -7  -3   7  123.35    2.36
   7  -3  -6   33.15    1.41
  -7  -3   6   32.93    1.45
  -7  -3   6   32.35    1.28
   7  -3  -5  220.84    3.05
  -7  -3   5  217.75    3.01
  -7  -3   5  212.69    2.96
  -7  -3   4   26.75    1.00
   7  -3  -4   28.04    0.94
  -7  -3   3 1474.63   14.70
   7  -3  -3 1490.94   14.60
   7  -3  -3 1446.08   14.34
  -7  -3   2  656.72    6.83
  -7  -3   2  647.52    6.92
   7  -3  -2  661.76    6.62
  -7  -3   1  571.80    6.12
   7  -3  -1  552.89    5.88
  -7  -3   1  576.12    6.25
   7  -3  -1  565.68    6.03
   7  -3   0  791.65    7.67
  -7  -3   0  743.17    7.81
   7  -3   0  719.26    7.70
   7  -3   0  765.86    7.53
  -7  -3   0  764.63    7.70
   7  -3   0  736.72    7.72
  -7  -3   0  719.82    7.83
  -7  -3  -1   62.01    1.25
   7  -3   1   60.38    1.05
  -7  -3  -1   60.68    1.03
   7  -3   1   62.30    0.96
   7  -3   1   63.28    1.25
  -7  -3  -1   60.18    1.28
   7  -3   2   86.00    1.48
  -7  -3  -2   85.33    1.18
   7  -3   2   82.64    1.13
  -7  -3  -2   85.71    1.57
   7  -3   2   89.30    1.65
  -7  -3  -3   84.17    1.72
   7  -3   3   88.60    1.71
   7  -3   3   83.52    1.08
  -7  -3  -3   85.59    1.15
   7  -3   3   84.19    1.74
  -7  -3  -3   89.34    1.83
   7  -3   4   81.02    1.86
  -7  -3  -4   78.38    1.85
   7  -3   4   86.14    1.84
  -7  -3  -4   80.10    1.85
  -7  -3  -4   84.01    1.18
  -7  -3  -5    8.35    0.53
  -7  -3  -5    7.67    1.28
  -7  -3  -5    8.21    1.33
   7  -3   5    7.74    1.29
   7  -3   5    9.93    1.30
  -7  -3  -6   25.08    1.80
  -7  -3  -6   26.00    1.66
  -7  -3  -6   25.95    0.70
  -7  -3  -7    4.14    1.76
  -7  -3  -7    5.15    0.65
  -7  -3  -7    5.34    1.64
  -7  -3  -8    1.56    2.10
  -7  -3  -8    2.69    0.65
  -7  -3  -8    3.13    1.82
  -7  -3  -9    1.24    1.92
  -7  -3  -9   -1.34    2.24
  -7  -1  12    1.54    1.95
  -7  -1  11    4.12    1.76
   7  -1 -11    0.42    2.47
  -7  -1  10    1.30    1.47
   7  -1 -10    2.59    2.01
  -7  -1   9    5.37    1.09
   7  -1  -9    6.44    1.71
  -7  -1   9    3.68    1.32
   7  -1  -8   27.59    1.78
  -7  -1   8   27.79    1.20
  -7  -1   8   26.79    1.45
  -7  -1   7  103.70    2.17
   7  -1  -7  103.83    2.31
  -7  -1   7  103.34    1.80
  -7  -1   6    0.71    0.68
  -7  -1   6    1.35    0.97
   7  -1  -6    1.50    0.98
  -7  -1   6    1.60    0.87
  -7  -1   5   83.07    1.62
   7  -1  -5   80.96    1.62
  -7  -1   5   81.53    1.52
  -7  -1   4   35.93    0.98
   7  -1  -4   37.47    0.96
  -7  -1   4   39.43    1.00
  -7  -1   3  608.84    6.42
   7  -1  -3  627.03    6.36
  -7  -1   3  625.76    6.49
  -7  -1   3  615.17    6.29
   7  -1  -3  608.50    6.36
  -7  -1   2  697.98    7.08
   7  -1  -2  700.91    6.95
   7  -1  -2  694.10    6.90
  -7  -1   2  694.01    7.03
   7  -1  -2  714.91    7.16
  -7  -1   1  188.13    1.91
   7  -1  -1  188.80    2.13
  -7  -1   0 1707.73   16.32
   7  -1   0 1709.44   16.25
   7  -1   1  162.71    1.99
  -7  -1  -1  167.02    2.06
  -7  -1  -1  168.90    2.24
   7  -1   1  177.27    2.25
   7  -1   1  168.72    2.17
  -7  -1  -1  172.97    2.28
   7  -1   2   78.29    1.34
  -7  -1  -2   72.87    1.31
   7  -1   2   77.37    1.48
  -7  -1  -2   73.44    1.44
   7  -1   2   79.96    1.43
   7  -1   3  108.05    1.84
  -7  -1  -3  104.29    1.82
   7  -1   3  109.30    1.90
   7  -1   4  114.52    2.04
  -7  -1  -4  105.36    2.05
   7  -1   4  114.73    2.05
  -7  -1  -4  105.26    2.03
   7  -1   5   80.23    1.92
  -7  -1  -5   80.80    1.97
  -7  -1  -5   78.76    1.96
  -7  -1  -6   28.82    1.68
  -7  -1  -6   32.03    1.63
  -7  -1  -6   29.31    0.37
  -7  -1  -7    0.04    1.64
  -7  -1  -7    1.04    0.34
  -7  -1  -7    0.68    0.34
  -7  -1  -7    1.33    1.49
  -7  -1  -8    4.40    0.37
  -7  -1  -8    3.16    0.35
  -7  -1  -8    4.61    1.85
  -7  -1  -8    5.65    1.92
  -7  -1  -9    5.33    2.05
  -7  -1  -9    5.94    2.17
  -7   1  11    4.07    1.60
  -7   1  10    2.54    1.46
   7   1 -10    1.15    1.94
  -7   1   9    4.59    0.92
   7   1  -9    4.75    1.78
  -7   1   9    5.28    1.26
  -7   1   8   30.46    0.98
  -7   1   8   31.01    1.38
  -7   1   7  109.26    2.17
   7   1  -7  107.36    2.34
  -7   1   7  112.98    1.90
  -7   1   7  112.65    1.62
  -7   1   6    2.15    0.52
   7   1  -6    0.99    1.00
  -7   1   6    3.29    0.89
  -7   1   6    1.79    0.70
   7   1  -5   76.58    1.60
  -7   1   5   75.75    1.49
  -7   1   5   72.86    1.25
  -7   1   5   71.75    1.04
  -7   1   4   41.96    0.99
   7   1  -4   42.23    1.01
  -7   1   4   41.24    0.86
  -7   1   4   42.28    0.63
  -7   1   4   39.17    0.65
  -7   1   3  699.86    7.03
   7   1  -3  673.95    7.08
   7   1  -3  703.76    7.25
  -7   1   3  676.54    6.80
   7   1  -2  768.74    7.42
   7   1  -2  774.13    7.68
  -7   1   2  760.00    7.49
   7   1  -1  220.91    2.52
  -7   1   1  199.01    2.38
   7   1  -1  219.78    2.45
  -7   1   1  199.60    2.35
  -7   1   0 1620.82   15.48
   7   1   0 1622.36   15.70
   7   1   0 1614.43   15.85
   7   1   0 1587.13   15.83
  -7   1  -1  177.97    2.13
   7   1   1  178.24    1.98
   7   1   2   82.69    0.94
   7   1   2   86.77    1.46
  -7   1  -2   79.36    1.51
  -7   1  -2   84.39    1.38
  -7   1  -3  111.00    1.97
   7   1   3  108.58    1.85
  -7   1  -3  109.64    1.80
  -7   1  -4   93.62    1.89
  -7   1  -4  100.38    1.91
  -7   1  -5   98.59    2.15
   7   1   5  100.83    1.92
  -7   1  -6   31.61    1.62
  -7   1  -6   31.74    1.74
  -7   1  -7    1.47    1.51
  -7   1  -7    1.62    1.49
  -7   1  -8    6.45    1.84
  -7   1  -8    4.73    1.83
  -7   1  -9    8.64    2.09
  -7   1  -9    4.27    2.01
   7   3 -11   -0.74    1.88
  -7   3  10    0.23    1.18
   7   3 -10    1.67    1.96
   7   3 -10   -0.51    1.75
   7   3  -9   36.73    2.08
   7   3  -9   33.72    1.82
  -7   3   9   35.29    1.36
  -7   3   9   33.20    0.93
   7   3  -8    4.19    1.38
  -7   3   8    4.96    0.91
   7   3  -8    5.41    1.50
  -7   3   8    4.89    0.61
   7   3  -7  124.33    2.44
   7   3  -7  122.93    2.37
  -7   3   7  125.25    1.84
  -7   3   7  122.16    1.45
  -7   3   6   40.58    0.92
  -7   3   6   36.49    0.49
   7   3  -6   39.69    1.39
  -7   3   5  226.31    2.51
   7   3  -5  214.36    3.01
  -7   3   4   19.90    0.52
   7   3  -4   19.89    0.88
   7   3  -4   20.98    1.02
   7   3  -3 1447.83   15.03
   7   3  -3 1443.33   15.15
  -7   3   3 1532.05   14.70
   7   3  -3 1587.71   15.32
   7   3  -2  631.19    6.61
   7   3  -2  660.31    6.81
  -7   3   2  625.43    6.40
   7   3  -2  660.87    6.82
   7   3  -1  595.03    6.25
   7   3  -1  581.60    6.16
   7   3  -1  589.72    6.09
  -7   3   1  582.00    6.02
   7   3   0  811.62    8.04
  -7   3   0  755.17    7.68
   7   3   0  756.78    7.85
   7   3   0  781.49    8.01
  -7   3   0  798.72    7.99
  -7   3  -1   66.49    1.04
   7   3   1   68.67    1.03
   7   3   1   64.54    1.24
   7   3   2   84.30    1.20
  -7   3  -2   82.45    1.34
   7   3   3   98.15    1.37
  -7   3  -3   96.40    1.71
   7   3   4   89.78    1.62
  -7   3  -4   88.43    2.02
  -7   3  -4   85.27    1.78
   7   3   5   12.90    1.07
  -7   3  -5   12.70    0.43
  -7   3  -5   11.69    1.34
   7   3   5   13.18    1.21
  -7   3  -5   10.65    1.24
   7   3   6   27.81    1.32
  -7   3  -6   23.81    1.58
  -7   3  -6   27.38    0.58
  -7   3  -6   27.88    1.71
  -7   3  -7    4.28    0.44
  -7   3  -7    6.58    1.73
  -7   3  -8    1.79    1.88
  -7   3  -8    1.63    0.42
  -7   3  -8    3.24    1.86
  -7   3  -9   -2.51    2.14
   7   5 -10    4.05    1.74
   7   5 -10    8.47    2.07
  -7   5   9    1.30    0.82
   7   5  -9    4.23    1.85
   7   5  -9    1.74    1.56
   7   5  -8   35.34    1.92
  -7   5   8   31.40    0.87
   7   5  -8   33.78    1.78
  -7   5   7    4.75    0.52
   7   5  -7    3.16    1.44
   7   5  -7    4.12    1.28
  -7   5   6   10.34    0.39
   7   5  -6   10.33    1.29
   7   5  -5   62.40    1.61
   7   5  -4   81.14    1.62
   7   5  -4   90.59    1.78
   7   5  -3  437.27    5.01
   7   5  -3  449.82    5.07
   7   5  -2  281.61    3.46
   7   5  -2  291.51    3.51
   7   5  -1   42.37    1.09
   7   5  -1   36.54    0.99
  -7   5   0  864.96    8.41
   7   5   0  771.97    8.48
  -7   5  -1  304.68    3.45
   7   5   1  314.71    3.71
   7   5   1  311.67    3.58
   7   5   2  376.10    4.29
   7   5   2  368.70    4.23
  -7   5  -2  370.36    4.14
  -7   5  -2  367.98    4.29
  -7   5  -3  167.26    2.06
   7   5   3  169.34    2.29
  -7   5  -3  166.04    2.45
   7   5   4  143.38    2.15
  -7   5  -4  140.42    2.38
  -7   5  -4  148.86    1.89
   7   5   4  147.56    2.38
   7   5   5   12.06    1.03
  -7   5  -5   10.23    1.22
  -7   5  -5   11.24    0.65
   7   5   5   10.29    1.10
  -7   5  -6   57.20    1.11
  -7   5  -6   55.91    1.88
  -7   5  -7    1.71    1.58
  -7   5  -7    0.97    0.66
  -7   5  -8    0.97    1.81
  -7   5  -8    0.71    0.72
  -7   5  -9    1.39    1.97
   7   7 -10    0.33    1.85
   7   7  -9   18.58    2.11
   7   7  -9   16.27    1.87
   7   7  -8    6.70    1.81
   7   7  -8    7.57    1.69
   7   7  -7   36.45    1.87
   7   7  -7   33.63    1.70
   7   7  -6   50.80    1.81
   7   7  -6   45.03    1.65
   7   7  -5  171.53    2.84
   7   7  -4   52.36    1.49
   7   7  -4   48.77    1.45
   7   7  -3  196.02    2.83
   7   7  -3  199.51    2.82
   7   7  -2  189.33    2.76
   7   7  -2  179.24    2.69
   7   7  -1   90.77    1.73
   7   7  -1   93.91    1.73
   7   7   0  413.66    4.85
   7   7   0  399.69    4.72
  -7   7  -1   54.17    1.28
   7   7   1   58.38    1.38
   7   7   1   55.82    1.30
  -7   7  -1   57.79    1.41
   7   7   2  137.42    2.08
   7   7   2  140.25    2.20
  -7   7  -2  138.48    2.13
  -7   7  -2  138.11    2.17
   7   7   3   24.06    1.07
   7   7   3   24.14    1.23
  -7   7  -3   24.25    1.04
   7   7   3   23.51    1.09
  -7   7  -3   23.43    1.20
   7   7   4   35.82    1.20
  -7   7  -4   37.56    1.13
  -7   7  -4   35.25    1.46
   7   7   5   51.33    1.46
  -7   7  -5   51.21    1.23
  -7   7  -5   51.37    1.78
  -7   7  -6    3.17    0.85
  -7   7  -6    1.01    1.52
  -7   7  -7    3.90    0.88
  -7   7  -7    2.31    1.82
  -7   7  -8    2.41    1.91
   7   9  -9    2.79    1.90
   7   9  -8    6.11    1.73
   7   9  -8    7.68    1.98
   7   9  -7    8.48    1.67
   7   9  -7    9.25    1.72
   7   9  -6    0.21    1.45
   7   9  -6    1.74    1.54
   7   9  -5   21.44    1.55
   7   9  -4    7.64    1.39
   7   9  -4    5.96    1.35
   7   9  -3  166.60    2.76
   7   9  -3  171.78    2.84
   7   9  -2  218.83    3.19
   7   9  -2  211.95    3.21
   7   9  -1   52.38    1.64
   7   9  -1   55.00    1.65
   7   9   0   87.66    1.90
  -7   9   0   91.00    1.98
   7   9   0   91.16    1.82
  -7   9  -1   71.56    1.77
   7   9   1   65.08    1.69
   7   9   1   66.74    1.60
  -7   9  -1   69.24    1.71
   7   9   2   73.83    1.80
  -7   9  -2   74.66    1.76
   7   9   2   71.58    1.61
  -7   9  -2   72.50    1.74
   7   9   3   42.37    1.30
  -7   9  -3   43.18    1.40
   7   9   3   39.07    1.53
  -7   9  -3   40.86    1.54
   7   9   4    8.48    1.03
  -7   9  -4    8.08    1.31
  -7   9  -4    9.42    1.10
   7   9   4    5.97    1.43
   7   9   5   33.50    1.29
  -7   9  -5   32.44    1.43
  -7   9  -5   32.47    1.64
  -7   9  -6   14.47    1.22
  -7   9  -6   11.42    1.70
  -7   9  -7    2.03    1.17
  -7   9  -7    2.16    1.83
   7  11  -7    1.88    1.77
   7  11  -7   -2.03    1.97
   7  11  -6    8.58    1.69
   7  11  -6    7.46    1.91
   7  11  -5   13.71    1.51
   7  11  -4    3.73    1.49
   7  11  -4    2.64    1.58
   7  11  -3   43.88    1.80
   7  11  -3   43.11    1.84
   7  11  -2   87.24    2.08
   7  11  -1   31.44    1.59
   7  11   0  158.60    2.89
  -7  11   0  156.37    2.88
   7  11   1   18.10    1.58
  -7  11  -1   20.25    1.43
   7  11   2  149.55    2.89
  -7  11  -2  147.39    2.71
  -7  11  -2  146.85    2.67
  -7  11  -3   21.44    1.60
   7  11   3   20.67    1.79
  -7  11  -3   18.36    1.54
   7  11   4    6.20    1.66
  -7  11  -4   10.58    1.37
  -7  11  -4    8.61    1.52
  -7  11  -5    2.78    1.39
  -7  11  -5    4.85    1.67
  -7  11  -6    3.14    1.42
  -7  11  -6    4.67    1.79
   7  13  -5   21.24    2.20
   7  13  -4   20.19    1.83
   7  13  -4   23.88    1.96
   7  13  -3   42.99    1.99
   7  13  -3   48.39    2.18
   7  13  -2   35.77    2.14
   7  13  -1   27.00    1.83
   7  13   0   32.88    2.00
  -7  13   0   33.14    2.06
   7  13   1   22.66    1.83
  -7  13  -1   19.61    1.90
  -7  13  -2   22.88    1.75
   7  13   2   20.94    1.90
  -7  13  -2   22.94    1.96
  -7  13  -3    0.80    1.79
   7  13   3   -0.04    1.82
  -7  13  -3    1.19    1.75
  -7  13  -4    3.41    1.61
   7  13   4   -0.26    2.10
  -7  13  -4    4.95    1.82
  -7  13  -5    2.34    1.87
  -7  13  -5    2.99    1.67
  -7  13  -6    0.36    1.70
  -7  15  -1   -0.90    2.07
  -7  15  -2   14.71    2.27
  -8 -16   1   13.62    1.96
  -8 -14   4    1.97    1.81
  -8 -14   3   11.90    1.83
  -8 -14   2   16.95    1.94
  -8 -14   2   16.29    2.01
  -8 -14   1   27.33    1.87
  -8 -14   1   25.82    1.99
  -8 -14   0   33.75    2.25
  -8 -14   0   30.83    1.90
  -8 -14  -1    2.69    1.90
  -8 -14  -1    5.81    1.56
  -8 -14  -2    4.74    2.12
  -8 -14  -2    7.40    1.70
  -8 -14  -3    4.50    2.34
   8 -12  -7    3.30    2.48
  -8 -12   6    7.03    1.96
  -8 -12   5    9.47    1.81
  -8 -12   4   20.47    1.90
  -8 -12   3   35.29    1.80
  -8 -12   3   37.34    1.99
  -8 -12   2   25.35    1.77
  -8 -12   2   27.38    1.79
  -8 -12   1   44.90    1.81
  -8 -12   1   41.03    1.88
  -8 -12   0   56.93    1.89
  -8 -12   0   66.86    2.25
  -8 -12  -1   27.45    1.66
  -8 -12  -1   29.49    1.93
  -8 -12  -2   22.99    1.64
  -8 -12  -2   21.45    1.97
  -8 -12  -3    0.81    1.48
  -8 -12  -3   -2.16    2.03
  -8 -12  -4    3.51    2.03
  -8 -12  -5    1.45    2.11
  -8 -12  -6   -2.78    2.52
   8 -10  -8    4.08    2.13
  -8 -10   7    5.75    1.86
   8 -10  -7    8.25    2.09
   8 -10  -6   11.65    1.93
  -8 -10   6   11.82    1.80
  -8 -10   5   41.24    1.91
   8 -10  -4   25.99    1.33
   8 -10  -4   25.69    0.86
   8 -10  -3   85.60    1.93
  -8 -10   3   92.96    2.17
   8 -10  -3   93.38    1.61
   8 -10  -3   83.28    1.55
   8 -10  -2   17.93    0.61
   8 -10  -2   16.59    0.57
  -8 -10   2   20.55    1.41
  -8 -10   2   19.47    1.63
   8 -10  -2   16.71    1.03
   8 -10  -2   19.86    1.24
  -8 -10   1   63.83    1.82
  -8 -10   1   64.95    1.99
   8 -10  -1   60.42    1.50
   8 -10  -1   58.85    1.63
  -8 -10   0   88.64    2.06
  -8 -10   0   92.82    2.23
   8 -10   0   79.56    1.86
   8 -10   0   80.29    1.98
   8 -10   1   90.79    2.06
  -8 -10  -1   91.59    2.25
   8 -10   1   89.50    2.12
  -8 -10  -1   88.59    2.05
   8 -10   2   26.69    1.48
  -8 -10  -2   29.45    1.84
  -8 -10  -2   26.36    1.47
   8 -10   3   16.17    1.43
  -8 -10  -3   15.96    1.85
  -8 -10  -3   16.38    1.52
  -8 -10  -4    0.99    1.79
  -8 -10  -5   19.73    2.10
  -8 -10  -6   20.75    2.51
  -8 -10  -6   15.61    2.31
  -8 -10  -7    1.02    2.21
   8  -8  -9   12.37    2.23
   8  -8  -8    1.05    2.03
   8  -8  -7    0.67    1.66
   8  -8  -6   41.69    1.95
  -8  -8   6   39.67    1.80
  -8  -8   5    0.60    1.35
  -8  -8   4  107.17    2.23
   8  -8  -4  101.29    1.81
   8  -8  -4  101.10    1.28
   8  -8  -4  104.15    1.30
   8  -8  -3   65.95    1.48
  -8  -8   3   79.79    2.01
  -8  -8   3   77.90    1.92
   8  -8  -3   70.58    1.68
   8  -8  -3   70.79    1.19
   8  -8  -2   41.55    1.32
   8  -8  -2   34.64    0.69
  -8  -8   2   38.12    1.39
   8  -8  -2   35.42    1.16
  -8  -8   2   38.32    1.52
  -8  -8   2   40.89    1.51
   8  -8  -2   35.18    1.02
   8  -8  -1  158.72    2.42
  -8  -8   1  160.77    2.56
   8  -8  -1  149.70    2.33
  -8  -8   1  153.19    2.64
  -8  -8   1  156.32    2.54
  -8  -8   1  161.99    2.67
   8  -8  -1  146.93    2.24
  -8  -8   0   58.57    1.66
   8  -8   0   52.05    1.41
  -8  -8   0   60.08    1.52
   8  -8   0   56.63    1.45
  -8  -8   0   60.30    1.60
  -8  -8   0   57.09    1.67
   8  -8   0   51.85    1.37
   8  -8   1   -0.01    1.05
  -8  -8  -1   -0.28    0.98
  -8  -8  -1   -0.14    1.00
   8  -8   1    0.34    0.96
   8  -8   1    0.10    1.02
  -8  -8  -1   -0.64    1.17
  -8  -8  -1   -0.08    1.11
  -8  -8  -2   84.30    1.86
   8  -8   2   81.90    1.88
  -8  -8  -2   79.13    1.67
  -8  -8  -2   76.30    1.88
  -8  -8  -2   80.71    2.04
   8  -8   2   84.23    1.98
   8  -8   3   29.57    1.53
  -8  -8  -3   31.44    1.17
   8  -8   3   27.39    1.16
  -8  -8  -3   32.93    1.67
  -8  -8  -3   30.09    1.57
  -8  -8  -4   11.62    1.10
   8  -8   4    9.49    1.06
  -8  -8  -4    8.41    1.17
  -8  -8  -5   15.97    1.96
  -8  -8  -5   15.93    1.91
  -8  -8  -5   17.48    1.17
  -8  -8  -6    9.95    1.94
  -8  -8  -6    9.77    1.24
  -8  -8  -6    8.90    2.05
  -8  -8  -7    2.80    2.10
  -8  -8  -7    2.97    2.33
  -8  -8  -8    0.15    1.99
   8  -6 -10    1.12    2.25
   8  -6  -9   -0.27    2.12
  -8  -6   9   -0.26    1.75
   8  -6  -8    2.91    1.72
  -8  -6   8    2.65    1.58
   8  -6  -7   12.92    1.63
  -8  -6   7   11.45    1.52
   8  -6  -6    4.26    1.24
   8  -6  -5   78.10    1.85
  -8  -6   5   79.23    2.02
  -8  -6   4    7.57    1.12
  -8  -6   4    6.59    1.06
   8  -6  -4    7.40    1.05
   8  -6  -3  414.12    4.72
  -8  -6   3  394.33    4.74
  -8  -6   3  411.25    4.78
   8  -6  -3  382.12    4.37
   8  -6  -3  387.48    4.00
  -8  -6   2   10.93    0.95
   8  -6  -2   11.01    0.45
   8  -6  -2   10.34    0.72
  -8  -6   2   11.18    1.04
   8  -6  -2   12.28    0.96
   8  -6  -2   10.52    0.57
   8  -6  -1  202.24    2.70
   8  -6  -1  208.77    2.46
  -8  -6   1  213.29    2.88
   8  -6  -1  193.21    2.54
  -8  -6   1  209.09    2.83
  -8  -6   1  216.08    2.85
  -8  -6   1  203.99    2.83
   8  -6  -1  195.85    2.57
  -8  -6   0   99.48    1.83
  -8  -6   0   98.67    1.73
   8  -6   0   97.86    1.60
  -8  -6   0   97.12    1.72
   8  -6   0   99.18    1.67
  -8  -6   0  101.73    1.94
  -8  -6  -1    9.56    1.04
   8  -6   1   11.60    0.83
   8  -6   1    8.66    0.80
  -8  -6  -1    9.77    0.86
  -8  -6  -1    9.74    0.94
  -8  -6  -1    7.99    1.00
   8  -6   1    7.65    0.89
   8  -6   2   50.85    1.35
  -8  -6  -2   52.43    1.22
   8  -6   2   48.68    1.18
  -8  -6  -2   50.47    1.45
   8  -6   2   49.87    1.49
   8  -6   3   53.47    1.59
  -8  -6  -3   55.03    1.20
   8  -6   3   50.98    1.14
  -8  -6  -3   52.83    1.64
   8  -6   3   52.18    1.64
   8  -6   4   28.80    1.47
  -8  -6  -4   30.86    1.66
   8  -6   4   30.27    0.98
  -8  -6  -4   30.52    1.02
  -8  -6  -5    8.19    1.62
  -8  -6  -5    6.61    1.55
  -8  -6  -5    7.58    0.85
  -8  -6  -6   50.37    2.31
  -8  -6  -6   53.88    2.23
  -8  -6  -6   50.94    1.23
  -8  -6  -7    4.84    2.07
  -8  -6  -7    4.96    0.96
  -8  -6  -7    4.36    1.91
  -8  -6  -8    2.27    2.01
  -8  -6  -8    1.51    2.36
  -8  -6  -9    2.51    2.36
   8  -4 -10    0.85    2.05
  -8  -4  10    0.65    1.79
   8  -4  -9   -0.17    1.81
  -8  -4   9   -0.31    1.57
   8  -4  -8   56.53    2.17
  -8  -4   8   59.54    1.85
   8  -4  -7   17.16    1.50
  -8  -4   7   18.06    1.36
  -8  -4   7   18.47    1.43
   8  -4  -6   45.24    1.51
  -8  -4   6   47.31    1.62
  -8  -4   6   48.94    1.63
   8  -4  -5   91.47    1.84
  -8  -4   5   97.43    1.90
   8  -4  -4  247.07    3.25
  -8  -4   4  288.16    3.50
  -8  -4   3  227.02    2.90
  -8  -4   3  224.78    3.00
   8  -4  -3  233.76    2.49
  -8  -4   2   80.03    1.43
  -8  -4   2   77.75    1.53
   8  -4  -2   81.25    1.15
   8  -4  -2   80.55    1.16
   8  -4  -2   83.70    1.10
   8  -4  -1  132.50    1.70
  -8  -4   1  133.24    2.00
  -8  -4   1  133.10    1.89
   8  -4  -1  128.45    1.61
   8  -4  -1  131.72    1.88
   8  -4  -1  136.24    1.77
   8  -4   0  217.14    2.65
   8  -4   0  219.50    2.68
  -8  -4   0  222.69    2.87
   8  -4   0  214.88    2.54
  -8  -4   0  218.80    2.73
  -8  -4   0  236.60    2.81
  -8  -4   0  226.82    2.89
   8  -4   0  234.10    2.80
  -8  -4  -1   86.45    1.60
   8  -4   1   84.95    1.41
  -8  -4  -1  100.67    1.49
   8  -4   1   93.08    1.34
   8  -4   1   79.75    1.53
  -8  -4  -1   90.22    1.73
   8  -4   2  397.81    4.52
  -8  -4  -2  427.65    4.25
   8  -4   2  361.78    4.14
  -8  -4  -2  409.63    4.74
   8  -4   2  365.33    4.63
  -8  -4  -2  388.68    4.77
   8  -4   3   31.14    1.21
   8  -4   3   31.28    0.72
  -8  -4  -3   33.38    0.82
   8  -4   3   28.67    1.30
  -8  -4  -3   30.80    1.36
  -8  -4  -4   47.79    1.68
   8  -4   4   48.68    1.52
  -8  -4  -4   49.74    0.95
   8  -4   4   48.92    1.62
  -8  -4  -4   48.26    1.68
  -8  -4  -5   27.58    1.59
   8  -4   5   26.57    1.54
  -8  -4  -5   26.81    0.78
  -8  -4  -5   28.76    1.70
  -8  -4  -6   27.99    1.78
  -8  -4  -6   28.02    0.78
  -8  -4  -7    1.99    1.89
  -8  -4  -7    2.04    0.63
  -8  -4  -7    0.94    1.75
  -8  -4  -8    0.92    1.97
  -8  -4  -8   -0.33    2.22
  -8  -4  -9   -0.67    2.27
  -8  -2  11   -0.04    1.91
   8  -2 -11   -2.47    2.43
  -8  -2  10    1.68    1.65
   8  -2 -10    3.61    1.85
  -8  -2   9    7.44    1.24
   8  -2  -9    8.14    1.83
  -8  -2   9    6.42    1.40
  -8  -2   8   63.28    1.83
  -8  -2   8   66.17    1.62
  -8  -2   7  131.50    2.29
  -8  -2   7  123.65    2.11
  -8  -2   7  131.89    2.54
   8  -2  -7  128.67    2.52
  -8  -2   6   22.77    1.22
  -8  -2   6   21.93    1.08
  -8  -2   6   20.83    1.22
   8  -2  -6   22.22    1.27
  -8  -2   5   10.98    0.88
  -8  -2   5   11.88    1.00
   8  -2  -5    9.93    0.94
  -8  -2   4   52.50    1.23
   8  -2  -4   55.54    1.15
  -8  -2   4   53.15    1.20
   8  -2  -3  386.24    4.24
  -8  -2   3  393.29    4.36
  -8  -2   3  398.61    4.35
   8  -2  -3  405.04    4.27
   8  -2  -2  116.56    1.30
   8  -2  -2  114.36    1.52
  -8  -2   2  116.37    1.62
   8  -2  -2  111.34    1.33
  -8  -2   1  591.83    6.43
   8  -2  -1  604.41    6.29
   8  -2  -1  587.42    6.22
   8  -2   0  377.16    3.87
  -8  -2   0  374.06    4.04
   8  -2   0  369.56    4.20
   8  -2   1   66.02    1.27
  -8  -2  -1   66.57    1.29
   8  -2   1   65.90    1.04
   8  -2   1   66.56    1.27
  -8  -2  -2  236.96    2.96
   8  -2   2  227.64    2.85
   8  -2   2  232.46    2.40
  -8  -2  -2  224.86    3.11
   8  -2   2  219.22    3.01
   8  -2   3   73.94    1.53
  -8  -2  -3   71.64    1.55
   8  -2   3   78.04    1.65
  -8  -2  -3   74.04    1.68
   8  -2   4  122.23    2.21
  -8  -2  -4  124.31    2.31
  -8  -2  -4  122.57    1.30
   8  -2   4  119.84    2.21
  -8  -2  -4  123.35    2.29
   8  -2   5  173.95    2.96
  -8  -2  -5  169.56    2.99
  -8  -2  -6   -0.19    1.43
  -8  -2  -6   -0.17    1.45
  -8  -2  -7    6.68    1.79
  -8  -2  -7    7.72    1.71
  -8  -2  -8   16.99    2.16
  -8  -2  -8   16.98    2.02
  -8  -2  -9    7.85    2.18
  -8  -2  -9    7.00    2.21
   8   0 -11    1.72    2.40
  -8   0  11    2.85    1.64
   8   0 -10   -2.74    2.11
  -8   0  10    0.02    1.47
   8   0  -9   23.96    1.98
  -8   0   9   23.74    1.52
  -8   0   9   25.85    1.17
  -8   0   8    2.54    0.85
   8   0  -8    0.70    1.62
  -8   0   8    2.78    1.08
  -8   0   7   12.50    1.28
   8   0  -7   11.23    1.37
  -8   0   7    9.91    0.78
  -8   0   7   11.05    1.07
  -8   0   6   55.20    1.45
   8   0  -6   56.59    1.61
  -8   0   6   52.62    1.09
  -8   0   6   53.62    1.32
  -8   0   5   52.82    1.27
   8   0  -5   54.03    1.35
  -8   0   5   51.54    1.17
  -8   0   5   55.90    0.99
  -8   0   4   10.23    0.49
  -8   0   4    9.98    0.67
   8   0  -4    9.27    0.68
  -8   0   4   10.02    0.70
   8   0  -3  158.55    1.99
  -8   0   3  171.20    2.06
  -8   0   3  180.69    2.18
   8   0  -3  169.26    2.22
  -8   0   3  183.43    2.00
  -8   0   2    1.81    0.44
   8   0  -2    1.79    0.55
  -8   0   2    1.46    0.26
   8   0  -2    2.09    0.42
   8   0  -2    1.82    0.25
  -8   0   1   11.53    0.53
   8   0  -1   13.13    0.57
  -8   0   0  144.27    1.61
   8   0   0  139.83    1.89
   8   0   0  147.09    1.92
  -8   0  -1   24.50    0.67
   8   0   1   24.94    0.82
   8   0   1   26.38    0.83
  -8   0  -2  503.86    5.43
  -8   0  -2  506.98    5.65
   8   0   2  505.81    5.44
  -8   0  -3   13.31    0.92
  -8   0  -3   13.07    1.01
   8   0   3   12.85    0.94
   8   0   3   15.34    1.02
  -8   0  -4   47.02    1.42
  -8   0  -4   50.98    1.59
   8   0   4   47.12    1.42
  -8   0  -5   34.31    1.57
  -8   0  -5   35.80    1.60
  -8   0  -6   12.08    1.50
  -8   0  -6   10.41    1.54
  -8   0  -7    0.01    1.57
  -8   0  -7    0.39    1.63
  -8   0  -8    2.84    1.83
  -8   0  -8    0.88    1.80
  -8   0  -9    3.82    2.05
  -8   0  -9    2.44    2.11
   8   2 -11   -1.87    1.89
  -8   2  11   -0.30    1.53
  -8   2  10    0.49    1.28
   8   2 -10    2.06    2.02
  -8   2   9    5.38    1.16
   8   2  -9    5.76    1.79
  -8   2   9    6.92    0.74
  -8   2   8   70.84    1.59
  -8   2   8   64.54    1.14
   8   2  -8   69.34    2.14
  -8   2   7  136.61    1.99
   8   2  -7  134.31    2.57
  -8   2   6   22.79    0.86
  -8   2   6   21.61    0.50
   8   2  -6   22.19    1.14
  -8   2   5   22.69    0.76
   8   2  -5   21.11    0.98
  -8   2   4   52.69    0.96
   8   2  -4   54.48    1.17
  -8   2   3  463.79    4.78
  -8   2   3  458.64    4.57
   8   2  -3  469.13    4.94
  -8   2   2   91.47    1.25
   8   2  -2   88.72    1.25
   8   2  -2   94.42    1.55
   8   2  -1  612.93    6.51
  -8   2   1  616.24    6.37
   8   2  -1  614.98    6.43
  -8   2   1  602.67    6.34
   8   2   0  429.88    4.66
  -8   2   0  429.33    4.22
   8   2   0  405.31    4.45
   8   2   0  412.18    4.61
  -8   2   0  418.26    4.62
  -8   2  -1   78.96    1.14
   8   2   1   76.97    1.07
   8   2   1   77.43    1.32
   8   2   1   77.66    1.38
  -8   2  -2  211.24    2.61
   8   2   2  197.90    2.22
   8   2   3   70.97    1.57
  -8   2  -3   73.24    1.67
  -8   2  -3   75.21    1.49
  -8   2  -4  134.29    2.26
   8   2   4  139.37    2.18
  -8   2  -5  172.95    2.87
   8   2   5  171.19    2.61
  -8   2  -5  175.58    3.06
  -8   2  -6    1.02    1.42
  -8   2  -6    2.43    1.36
  -8   2  -7    9.40    1.77
  -8   2  -7    7.26    1.80
  -8   2  -8   17.74    2.13
  -8   2  -8   14.41    2.08
  -8   2  -9    5.10    2.20
  -8   2  -9    6.18    2.23
  -8   4  10    0.15    1.09
   8   4 -10   -0.23    1.91
   8   4 -10    3.08    1.98
  -8   4   9    0.60    0.98
   8   4  -9    0.45    1.62
   8   4  -8   57.58    2.09
   8   4  -8   52.71    1.98
  -8   4   8   57.46    1.23
  -8   4   7   20.86    0.77
   8   4  -7   22.67    1.49
  -8   4   6   36.62    0.75
   8   4  -6   38.63    1.50
  -8   4   5   94.85    1.19
   8   4  -5   92.65    1.86
  -8   4   4  230.11    2.43
   8   4  -4  228.37    3.01
   8   4  -4  236.01    3.22
   8   4  -3  282.60    3.45
   8   4  -3  291.08    3.63
   8   4  -2   65.84    1.23
   8   4  -2   71.33    1.36
   8   4  -2   69.73    1.46
   8   4  -1  107.64    1.74
  -8   4   1  105.65    1.48
   8   4   0  144.85    2.10
  -8   4   0  148.74    1.80
   8   4   0  147.12    2.01
   8   4   0  164.54    2.23
  -8   4   0  158.26    2.15
  -8   4  -1   76.19    1.20
   8   4   1   72.23    1.24
   8   4   1   72.48    1.37
   8   4   2  385.53    4.42
   8   4   2  382.05    4.22
  -8   4  -2  386.43    4.70
   8   4   2  398.32    4.52
  -8   4  -2  388.01    4.37
   8   4   3   26.07    0.80
   8   4   3   25.81    1.01
  -8   4  -3   26.24    1.02
   8   4   4   36.34    1.18
  -8   4  -4   32.11    0.69
   8   4   4   33.03    1.28
  -8   4  -4   37.51    1.62
  -8   4  -4   36.23    1.29
  -8   4  -5   24.32    1.43
  -8   4  -5   22.47    1.69
  -8   4  -5   22.07    0.59
  -8   4  -6   30.43    1.67
  -8   4  -6   27.06    0.58
  -8   4  -6   32.23    1.95
  -8   4  -7    1.99    1.65
  -8   4  -7    1.18    1.64
  -8   4  -7    0.00    0.10
  -8   4  -8    1.35    1.89
  -8   4  -9    0.02    2.16
   8   6 -10   -0.45    2.05
   8   6 -10    1.51    1.81
   8   6  -9   -0.26    1.87
   8   6  -9    1.20    1.71
   8   6  -8    0.40    1.75
   8   6  -8    2.58    1.51
   8   6  -7   13.62    1.57
   8   6  -7   14.82    1.50
   8   6  -6    9.56    1.29
   8   6  -5   83.31    1.86
   8   6  -5   86.89    1.92
   8   6  -4   14.30    1.07
   8   6  -4    6.28    0.99
   8   6  -3  433.02    5.00
   8   6  -3  425.50    5.02
   8   6  -2    4.08    0.91
   8   6  -2    3.75    0.87
   8   6  -2    3.87    0.85
   8   6  -1  199.61    2.75
   8   6   0  111.67    1.87
   8   6   0  108.80    1.86
   8   6   1   15.04    0.93
  -8   6  -1   13.92    0.79
   8   6   1   14.04    0.89
   8   6   2   57.97    1.36
   8   6   2   53.44    1.31
  -8   6  -2   54.74    1.28
   8   6   3   45.80    1.28
   8   6   3   42.99    1.32
   8   6   3   41.56    1.19
  -8   6  -3   46.13    1.11
  -8   6  -3   43.49    1.31
  -8   6  -4   28.81    0.93
   8   6   4   26.22    1.13
  -8   6  -4   27.09    1.35
   8   6   5    5.24    1.09
  -8   6  -5    4.85    0.75
  -8   6  -5    7.27    1.31
  -8   6  -6   44.85    1.02
  -8   6  -6   51.28    1.94
  -8   6  -7    4.24    0.72
  -8   6  -7    6.70    1.68
  -8   6  -8    3.11    1.90
   8   8  -9   10.23    1.80
   8   8  -9   12.21    2.12
   8   8  -8    0.48    1.64
   8   8  -8    0.78    1.80
   8   8  -7    1.20    1.49
   8   8  -7    2.78    1.64
   8   8  -6   39.82    1.76
   8   8  -5    4.24    1.30
   8   8  -5    4.74    1.26
   8   8  -4   92.77    2.05
   8   8  -4   92.84    2.04
   8   8  -3   99.99    2.11
   8   8  -3  101.16    2.08
   8   8  -2   33.71    1.40
   8   8  -2   34.07    1.45
   8   8  -2   35.30    1.38
   8   8  -1  119.96    2.15
   8   8  -1  126.48    2.20
   8   8   0   65.62    1.59
   8   8   0   64.64    1.61
   8   8   1    1.72    0.97
  -8   8  -1    1.22    0.90
   8   8   1    0.91    0.93
  -8   8  -1    0.31    1.05
   8   8   2   66.68    1.56
   8   8   2   68.73    1.60
  -8   8  -2   62.70    1.55
  -8   8  -2   63.01    1.52
   8   8   3   26.68    1.18
   8   8   3   25.44    1.29
  -8   8  -3   28.88    1.20
  -8   8  -3   27.89    1.33
   8   8   4    6.90    1.14
  -8   8  -4    8.02    1.03
   8   8   4    5.04    1.27
  -8   8  -4    7.39    1.25
  -8   8  -5   16.38    1.09
  -8   8  -5   17.25    1.48
  -8   8  -6    9.03    1.00
  -8   8  -6    8.39    1.65
  -8   8  -7    3.37    0.97
  -8   8  -7    2.50    1.91
   8  10  -8    3.72    1.93
   8  10  -8    5.17    2.01
   8  10  -7    7.19    1.85
   8  10  -7    8.46    1.85
   8  10  -6   12.51    1.63
   8  10  -5   37.99    1.81
   8  10  -4   31.75    1.64
   8  10  -4   33.81    1.73
   8  10  -3  106.45    2.35
   8  10  -3  107.44    2.31
   8  10  -2   20.54    1.49
   8  10  -1   66.79    1.79
   8  10   0   79.50    1.96
   8  10   1  102.71    2.08
   8  10   1  105.05    2.23
  -8  10  -1  101.23    2.24
   8  10   2   46.83    1.62
  -8  10  -2   43.18    1.66
   8  10   2   44.93    1.46
  -8  10  -2   43.15    1.48
   8  10   3   13.05    1.44
  -8  10  -3   14.29    1.32
  -8  10  -3   12.13    1.31
  -8  10  -4   -0.01    1.29
   8  10   4   -2.08    1.64
  -8  10  -4    1.53    1.37
  -8  10  -5   15.68    1.36
  -8  10  -5   17.33    1.71
  -8  10  -6   15.06    1.36
  -8  10  -6   18.02    1.88
  -8  10  -7    2.41    1.88
   8  12  -6    4.89    1.91
   8  12  -6    2.71    1.75
   8  12  -5   11.47    1.84
   8  12  -4   17.31    1.78
   8  12  -4   14.61    1.75
   8  12  -3   37.22    2.01
   8  12  -3   33.16    1.87
   8  12  -2   24.48    1.72
   8  12  -1   40.13    2.01
   8  12   0   52.17    1.98
   8  12   1   31.98    1.71
  -8  12  -1   28.71    1.83
  -8  12  -2   20.71    1.56
   8  12   2   22.76    1.80
  -8  12  -2   19.95    1.84
  -8  12  -3    0.28    1.52
   8  12   3    0.61    1.84
  -8  12  -3   -0.70    1.54
  -8  12  -4    0.25    1.58
   8  12   4   -2.36    1.84
  -8  12  -4    1.93    1.54
  -8  12  -5    1.48    1.62
  -8  12  -5    0.98    1.59
  -8  12  -6   -0.34    1.58
   8  14  -2   12.02    1.80
   8  14  -1   17.92    1.97
   8  14   0   34.97    2.07
   8  14   1    8.55    1.86
  -8  14  -2    9.77    1.83
  -8  14  -2    5.32    1.96
   8  14   2    7.69    1.94
  -8  14  -3    6.74    1.83
   8  14   3    6.41    2.10
  -8  14  -3    4.07    2.07
   8  14   4   -0.21    2.20
  -8  14  -4    3.13    1.93
  -8  14  -5   -1.15    2.01
  -9 -15   2    4.44    1.97
  -9 -15   1    6.50    1.89
  -9 -15   0    1.32    1.68
  -9 -13   4   17.08    1.92
  -9 -13   4   18.91    2.09
  -9 -13   3   43.75    2.22
  -9 -13   3   41.03    2.14
  -9 -13   2   32.43    1.99
  -9 -13   2   28.51    2.09
  -9 -13   1   64.77    2.15
  -9 -13   1   71.59    2.41
  -9 -13   0   17.81    2.02
  -9 -13   0   13.44    1.60
  -9 -13  -1   20.99    2.13
  -9 -13  -1   21.15    1.75
  -9 -13  -2    8.68    2.19
  -9 -13  -2   10.55    1.71
  -9 -13  -3   -1.39    2.22
  -9 -13  -3    1.06    1.85
  -9 -13  -4    6.42    2.26
   9 -11  -8   16.82    2.45
   9 -11  -7   -1.18    2.15
   9 -11  -6   34.52    2.25
  -9 -11   6   32.60    2.09
  -9 -11   5   13.91    1.78
  -9 -11   4   72.04    2.24
   9 -11  -3   37.51    1.21
  -9 -11   3   39.58    1.97
  -9 -11   3   37.61    1.81
  -9 -11   2   30.71    1.76
  -9 -11   2   29.02    1.72
   9 -11  -2   29.56    1.49
  -9 -11   1   66.43    1.98
  -9 -11   1   65.85    2.11
   9 -11  -1   59.55    1.67
   9 -11  -1   62.62    1.87
  -9 -11   0   71.52    2.02
  -9 -11   0   72.02    2.21
  -9 -11  -1   16.48    1.52
  -9 -11  -1   14.45    1.71
  -9 -11  -2   34.61    1.78
  -9 -11  -2   32.20    2.03
  -9 -11  -3    4.87    1.54
  -9 -11  -3   11.59    1.93
  -9 -11  -4   21.52    2.15
  -9 -11  -5    5.18    2.05
  -9 -11  -6   -1.52    2.45
   9  -9  -9    1.76    2.46
   9  -9  -8    3.47    2.01
   9  -9  -7    5.63    1.78
  -9  -9   7    7.34    1.88
   9  -9  -6   27.28    1.83
  -9  -9   6   26.80    1.81
  -9  -9   5    4.16    1.46
   9  -9  -5    3.63    1.04
   9  -9  -4   26.67    1.26
   9  -9  -4   26.34    0.68
   9  -9  -4   24.25    0.66
  -9  -9   3   36.22    1.53
   9  -9  -3   34.17    0.98
   9  -9  -2   28.54    1.25
  -9  -9   2   32.83    1.56
   9  -9  -2   28.23    0.68
  -9  -9   2   32.51    1.61
   9  -9  -2   28.48    1.06
   9  -9  -1  197.09    2.87
   9  -9  -1  179.25    2.41
  -9  -9   1  201.09    3.04
   9  -9  -1  179.97    2.74
  -9  -9   1  189.78    3.07
   9  -9  -1  178.16    2.67
   9  -9   0   35.25    1.29
  -9  -9   0   41.24    1.58
   9  -9   0   37.74    1.39
  -9  -9   0   38.99    1.54
  -9  -9   0   42.79    1.78
   9  -9   0   34.65    1.37
   9  -9   1   26.44    1.29
  -9  -9  -1   29.36    1.42
   9  -9   1   26.62    1.37
  -9  -9  -1   30.71    1.47
  -9  -9  -1   27.59    1.62
   9  -9   1   28.19    1.42
   9  -9   2   14.94    1.41
   9  -9   2   18.59    1.25
  -9  -9  -2   14.94    1.19
  -9  -9  -2   16.83    1.66
  -9  -9  -2   19.28    1.50
  -9  -9  -3    6.96    1.58
  -9  -9  -3    7.56    1.12
   9  -9   3    5.99    1.16
  -9  -9  -3    9.72    1.66
  -9  -9  -4    3.56    1.08
  -9  -9  -4    2.98    1.61
  -9  -9  -5    3.00    1.18
  -9  -9  -5    3.09    1.93
  -9  -9  -6   -0.57    2.06
  -9  -9  -6    2.83    2.27
  -9  -9  -7    4.09    2.22
   9  -7 -10   -2.78    2.45
   9  -7  -9    5.00    2.18
  -9  -7   9    6.03    1.90
  -9  -7   8   14.34    1.80
   9  -7  -8   17.28    2.02
   9  -7  -7    2.49    1.67
   9  -7  -6   21.70    1.56
   9  -7  -5   66.29    1.85
  -9  -7   5   61.86    1.95
  -9  -7   5   68.30    1.93
  -9  -7   4  118.26    2.29
  -9  -7   4  121.37    2.28
   9  -7  -3  305.17    3.66
   9  -7  -3  261.79    3.18
  -9  -7   3  281.62    3.67
  -9  -7   3  277.93    3.63
  -9  -7   3  250.24    3.56
   9  -7  -3  245.94    2.82
  -9  -7   2  248.24    3.30
   9  -7  -2  237.68    2.88
  -9  -7   2  250.62    3.34
   9  -7  -2  231.28    3.09
   9  -7  -2  233.90    2.75
   9  -7  -1  175.49    2.56
   9  -7  -1  183.26    2.34
  -9  -7   1  187.61    2.78
  -9  -7   1  199.47    2.83
   9  -7  -1  173.94    2.45
  -9  -7   1  200.09    2.83
  -9  -7   1  189.15    2.89
   9  -7  -1  178.82    2.48
  -9  -7   0  135.95    2.29
   9  -7   0  130.77    2.06
  -9  -7   0  150.51    2.36
  -9  -7   0  148.70    2.31
   9  -7   0  139.77    2.16
  -9  -7   0  140.66    2.40
   9  -7   0  134.22    2.16
  -9  -7  -1  143.12    2.47
   9  -7   1  129.18    2.15
   9  -7   1  126.68    2.05
  -9  -7  -1  140.13    2.21
  -9  -7  -1  146.09    2.44
  -9  -7  -1  134.80    2.49
   9  -7   1  127.27    2.28
  -9  -7  -2   75.59    1.83
   9  -7   2   70.61    1.67
  -9  -7  -2   70.03    1.52
   9  -7   2   69.56    1.50
  -9  -7  -2   75.67    1.79
   9  -7   2   65.45    1.79
  -9  -7  -2   72.14    2.02
   9  -7   3   30.83    1.41
  -9  -7  -3   34.37    1.14
   9  -7   3   29.53    1.09
  -9  -7  -3   31.92    1.54
  -9  -7  -3   30.94    1.61
   9  -7   4   12.71    1.43
  -9  -7  -4   11.61    1.59
   9  -7   4   12.16    0.94
  -9  -7  -4   13.69    1.00
  -9  -7  -5   10.08    1.86
  -9  -7  -5    9.22    1.85
  -9  -7  -5   10.86    0.99
  -9  -7  -6    2.96    2.02
  -9  -7  -6    2.51    0.94
  -9  -7  -6    4.05    1.97
  -9  -7  -7    1.18    2.03
  -9  -7  -7    2.35    2.18
  -9  -7  -8    3.97    2.29
   9  -5 -10    2.73    2.19
  -9  -5  10    1.58    1.99
   9  -5  -9    4.38    1.92
  -9  -5   9    3.92    1.75
   9  -5  -8    9.65    1.86
  -9  -5   8    8.94    1.65
   9  -5  -7    1.88    1.48
  -9  -5   7    1.09    1.30
   9  -5  -6   13.78    1.32
  -9  -5   6   13.31    1.30
  -9  -5   6   12.25    1.32
   9  -5  -5   13.28    1.10
  -9  -5   5   15.73    1.23
  -9  -5   4  161.24    2.54
   9  -5  -4  158.93    2.32
   9  -5  -3  125.66    1.53
  -9  -5   3  129.20    2.16
  -9  -5   3  140.02    2.13
   9  -5  -3  125.74    1.72
  -9  -5   3  140.14    2.17
   9  -5  -3  128.22    1.37
   9  -5  -2    2.61    0.46
  -9  -5   2    2.48    0.88
   9  -5  -2    2.41    0.46
  -9  -5   2    2.76    0.84
   9  -5  -2    2.08    0.55
   9  -5  -2    2.73    0.81
   9  -5  -1  522.95    5.68
  -9  -5   1  554.14    6.08
   9  -5  -1  548.97    5.63
  -9  -5   1  549.28    5.95
   9  -5  -1  534.11    5.88
   9  -5  -1  539.84    5.76
   9  -5   0   66.20    1.31
  -9  -5   0   73.68    1.52
   9  -5   0   71.76    1.21
  -9  -5   0   73.98    1.42
  -9  -5   0   73.39    1.42
   9  -5   0   75.49    1.38
   9  -5   0   69.27    1.41
  -9  -5   0   70.52    1.58
   9  -5   1   75.78    1.34
  -9  -5  -1   73.49    1.58
   9  -5   1   68.67    1.34
  -9  -5  -1   79.61    1.47
  -9  -5  -1   75.40    1.45
   9  -5   1   70.25    1.52
  -9  -5  -1   75.91    1.77
   9  -5   2   54.19    1.33
  -9  -5  -2   56.39    1.19
   9  -5   2   48.06    1.05
  -9  -5  -2   54.88    1.57
   9  -5   2   45.45    1.38
  -9  -5  -2   54.11    1.58
   9  -5   3   65.84    1.63
  -9  -5  -3   69.42    1.89
   9  -5   3   69.18    1.81
  -9  -5  -3   73.91    1.27
   9  -5   3   63.54    1.15
  -9  -5  -4    1.92    1.39
  -9  -5  -4    3.29    1.36
   9  -5   4    2.62    1.20
  -9  -5  -4    2.12    0.71
   9  -5   4    2.51    0.57
  -9  -5  -5   16.39    1.71
   9  -5   5   16.89    1.56
  -9  -5  -5   16.29    0.77
  -9  -5  -5   17.80    1.62
  -9  -5  -6   27.16    2.06
  -9  -5  -6   26.02    1.94
  -9  -5  -6   25.41    0.85
  -9  -5  -7    4.99    1.96
  -9  -5  -7    7.13    2.13
  -9  -5  -8    0.30    2.06
  -9  -5  -8   -0.60    2.36
  -9  -3  11   -1.47    2.01
   9  -3 -11    2.97    2.35
  -9  -3  10    1.02    1.81
   9  -3 -10    4.68    2.11
  -9  -3   9    4.48    1.31
  -9  -3   9    4.04    1.59
   9  -3  -9    5.97    1.80
  -9  -3   8    5.20    1.11
   9  -3  -8    5.74    1.58
  -9  -3   8    4.42    1.40
  -9  -3   7   40.57    1.69
   9  -3  -7   42.66    1.74
  -9  -3   7   42.12    1.46
  -9  -3   7   41.32    1.61
  -9  -3   6  107.95    2.17
   9  -3  -6  107.43    2.04
  -9  -3   6  106.55    2.04
   9  -3  -5   46.30    1.29
  -9  -3   5   46.20    1.34
  -9  -3   5   49.77    1.38
   9  -3  -4  122.37    1.81
  -9  -3   4  116.10    1.83
  -9  -3   3  283.57    3.45
  -9  -3   3  290.02    3.49
   9  -3  -2   67.38    0.90
  -9  -3   2   67.05    1.19
   9  -3  -2   61.44    0.84
   9  -3  -2   65.53    1.12
  -9  -3   2   68.61    1.30
   9  -3  -2   66.84    0.98
  -9  -3   1 1212.03   12.24
   9  -3  -1 1228.20   11.92
  -9  -3   1 1261.36   12.52
   9  -3  -1 1274.02   12.25
   9  -3   0  332.42    3.75
   9  -3   0  332.35    3.59
   9  -3   0  330.96    3.87
   9  -3   0  339.29    3.92
  -9  -3  -1  985.41   10.22
   9  -3   1  984.50    9.87
   9  -3   1  988.41    9.76
  -9  -3  -1 1005.20   10.28
   9  -3   2   36.19    1.07
   9  -3   2   35.12    0.71
  -9  -3  -2   35.24    1.32
  -9  -3  -2   36.68    1.31
   9  -3   2   35.72    1.20
  -9  -3  -3  177.00    2.77
   9  -3   3  192.72    2.71
   9  -3   3  179.30    1.95
  -9  -3  -3  188.06    2.10
  -9  -3  -3  187.38    2.93
   9  -3   3  198.08    2.82
  -9  -3  -4   20.60    1.35
   9  -3   4   20.00    1.24
  -9  -3  -4   20.78    0.55
   9  -3   4   21.74    1.33
  -9  -3  -4   20.20    1.40
   9  -3   5   38.40    1.62
  -9  -3  -5   36.38    1.78
  -9  -3  -5   37.76    1.77
  -9  -3  -6    4.87    1.59
  -9  -3  -6    4.92    1.56
  -9  -3  -7    1.97    1.79
  -9  -3  -7    2.99    1.93
  -9  -3  -8    2.80    1.84
  -9  -3  -8    1.90    2.09
  -9  -3  -9    6.78    2.21
  -9  -1  12   -1.22    1.99
   9  -1 -11   -4.48    2.32
  -9  -1  11   -1.50    1.89
   9  -1 -10    1.30    2.04
  -9  -1  10    3.30    1.63
   9  -1  -9   20.21    1.93
  -9  -1   9   21.00    1.18
  -9  -1   9   19.67    1.59
   9  -1  -8   20.38    1.65
  -9  -1   8   18.83    1.45
  -9  -1   8   16.22    0.99
  -9  -1   7    6.11    1.12
  -9  -1   7    6.33    1.21
   9  -1  -7    6.98    1.22
  -9  -1   7    6.61    0.90
  -9  -1   6   20.99    1.23
   9  -1  -6   20.16    1.17
  -9  -1   6   22.24    1.13
  -9  -1   6   20.62    0.90
   9  -1  -5   43.69    1.18
  -9  -1   5   44.87    1.19
  -9  -1   4  295.38    3.41
   9  -1  -4  290.88    3.33
  -9  -1   4  289.34    3.21
   9  -1  -4  284.86    3.40
   9  -1  -3  265.23    2.85
  -9  -1   3  266.85    2.98
  -9  -1   3  272.59    3.19
  -9  -1   3  262.38    2.97
   9  -1  -2   97.55    1.28
  -9  -1   2   98.23    1.42
  -9  -1   2   97.48    1.24
  -9  -1   1  671.34    6.69
  -9  -1   1  672.02    7.06
   9  -1  -1  669.25    6.94
   9  -1  -1  682.46    7.04
   9  -1   0  343.30    3.88
  -9  -1   0  347.33    3.99
   9  -1   0  339.45    3.86
   9  -1   1  590.61    5.71
  -9  -1  -1  585.41    5.83
   9  -1   2   42.79    1.02
   9  -1   2   43.30    1.22
  -9  -1  -2   41.76    1.24
   9  -1   2   44.05    1.19
  -9  -1  -3   65.92    1.57
   9  -1   3   67.18    1.43
  -9  -1  -3   64.89    1.64
   9  -1   3   71.80    1.62
   9  -1   3   68.18    1.53
   9  -1   4   26.41    1.23
  -9  -1  -4   25.47    1.27
   9  -1   4   26.39    1.29
  -9  -1  -4   25.53    1.35
   9  -1   4   29.45    1.43
   9  -1   5    6.31    1.23
  -9  -1  -5    4.67    1.28
  -9  -1  -5    5.96    1.44
  -9  -1  -6   29.88    1.70
  -9  -1  -6   32.15    1.84
  -9  -1  -7    4.60    1.81
  -9  -1  -7    3.80    1.77
  -9  -1  -8   23.63    2.18
  -9  -1  -8   23.88    2.11
  -9  -1  -9    2.86    2.08
  -9  -1  -9    2.67    2.21
   9   1 -11    0.49    2.23
  -9   1  11    0.18    1.60
   9   1 -10    4.58    1.92
  -9   1  10    3.84    1.41
  -9   1   9   21.03    1.38
  -9   1   9   19.23    0.93
   9   1  -9   21.56    1.82
  -9   1   8   15.81    1.14
  -9   1   8   15.92    0.80
   9   1  -8   14.68    1.55
  -9   1   7    8.55    0.99
   9   1  -7    7.26    1.22
  -9   1   7    7.04    0.57
  -9   1   7    8.66    1.14
  -9   1   6   19.13    1.10
   9   1  -6   17.68    1.13
  -9   1   6   17.58    0.92
  -9   1   6   16.36    0.60
  -9   1   5   46.27    1.16
   9   1  -5   43.84    1.17
  -9   1   5   45.35    1.04
  -9   1   5   43.95    0.72
  -9   1   4  272.47    3.14
  -9   1   4  271.09    3.16
   9   1  -4  281.56    3.43
  -9   1   4  278.94    2.87
   9   1  -3  216.38    2.44
  -9   1   3  212.04    2.52
   9   1  -3  212.28    2.75
  -9   1   3  208.24    2.32
   9   1  -2   87.46    1.47
  -9   1   2   91.69    1.38
  -9   1   2   88.01    1.24
  -9   1   1  735.13    7.59
   9   1  -1  724.68    7.59
  -9   1   1  709.82    7.55
  -9   1   0  336.63    3.37
   9   1   0  328.16    3.63
   9   1   0  340.45    3.85
  -9   1   0  349.29    3.96
   9   1   0  319.52    3.78
  -9   1  -1  616.82    6.24
   9   1   1  602.10    6.12
   9   1   1  589.19    6.44
   9   1   1  627.77    6.55
  -9   1  -2   56.93    1.15
   9   1   2   54.53    0.73
   9   1   2   63.12    1.37
   9   1   2   60.38    1.27
  -9   1  -3   71.16    1.51
  -9   1  -3   69.08    1.67
   9   1   3   69.41    1.54
   9   1   3   72.81    1.53
  -9   1  -4   24.78    1.22
  -9   1  -4   25.90    1.37
   9   1   4   25.67    1.22
  -9   1  -5    4.83    1.23
  -9   1  -5    2.72    1.37
  -9   1  -6   34.09    1.71
  -9   1  -6   33.18    1.80
  -9   1  -7    5.95    1.69
  -9   1  -7    3.89    1.81
  -9   1  -8   23.57    2.15
  -9   1  -8   27.18    2.11
  -9   1  -9   -0.09    2.42
  -9   3  10    2.37    1.16
   9   3 -10    5.69    1.98
   9   3 -10    2.19    1.90
  -9   3   9    5.84    1.06
  -9   3   9    4.02    0.28
   9   3  -9    4.70    1.70
   9   3  -8    5.24    1.55
  -9   3   8    6.35    0.92
   9   3  -8    9.47    1.57
  -9   3   7   40.32    1.05
   9   3  -7   40.27    1.64
  -9   3   6   96.68    1.42
   9   3  -6   98.13    1.96
  -9   3   5   54.19    0.94
   9   3  -5   50.37    1.36
  -9   3   4  146.36    1.77
   9   3  -4  147.18    2.10
   9   3  -4  151.80    2.36
   9   3  -3  284.86    3.26
  -9   3   3  282.82    3.06
   9   3  -3  276.05    3.50
   9   3  -2   76.54    1.50
  -9   3   2   66.01    1.11
   9   3  -2   73.89    1.23
  -9   3   2   67.11    1.02
   9   3  -2   67.33    1.36
   9   3  -1 1261.19   12.73
   9   3  -1 1260.64   12.68
  -9   3   1 1264.99   12.52
   9   3   0  360.17    4.10
  -9   3   0  357.91    3.60
   9   3   0  332.71    3.83
   9   3   0  339.51    4.02
  -9   3   0  343.77    4.02
  -9   3  -1  946.14    9.74
   9   3   1  980.64    9.81
   9   3   1  961.40   10.09
  -9   3  -1  979.52   10.20
  -9   3  -2   39.27    0.98
   9   3   2   38.87    1.13
   9   3   3  177.03    2.50
   9   3   3  176.59    2.09
  -9   3  -3  182.11    2.55
  -9   3  -4   30.97    1.36
  -9   3  -4   30.82    1.58
   9   3   4   34.35    1.34
  -9   3  -5   38.37    1.60
  -9   3  -5   42.16    1.86
  -9   3  -6    3.39    1.41
  -9   3  -6    5.14    1.67
  -9   3  -7    1.47    1.67
  -9   3  -7    3.92    1.85
  -9   3  -8    0.44    1.93
  -9   3  -8    2.73    2.08
   9   5 -10    4.44    1.87
   9   5 -10    1.80    2.05
  -9   5   9    5.77    0.72
   9   5  -9    3.97    1.72
   9   5  -9    2.91    1.76
  -9   5   8   10.55    0.66
   9   5  -8    8.74    1.61
   9   5  -8    9.67    1.62
  -9   5   7    4.13    0.45
   9   5  -7    2.99    1.38
   9   5  -7    2.71    1.37
  -9   5   6   17.52    0.49
   9   5  -6   14.68    1.34
   9   5  -5   10.52    1.04
   9   5  -5   10.47    1.29
   9   5  -4  143.55    2.27
   9   5  -4  154.44    2.49
   9   5  -3  128.40    2.02
   9   5  -3  130.28    2.12
   9   5  -2   -0.74    0.87
   9   5  -2    0.16    0.73
   9   5  -2   -0.35    0.76
   9   5  -1  506.07    5.56
   9   5  -1  473.54    5.41
  -9   5   0   82.78    1.33
  -9   5   0   89.51    1.74
  -9   5  -1   75.86    1.30
   9   5   1   79.60    1.60
  -9   5  -1   76.84    1.67
   9   5   2   48.01    1.15
  -9   5  -2   48.46    1.19
   9   5   2   50.72    1.29
   9   5   2   46.19    1.30
  -9   5  -2   52.31    1.53
  -9   5  -3   59.45    1.43
  -9   5  -3   60.69    1.73
   9   5   3   63.76    1.47
  -9   5  -4    4.24    1.05
   9   5   4    4.09    0.99
  -9   5  -5   17.65    1.63
  -9   5  -5   18.83    1.45
  -9   5  -6   29.24    2.13
  -9   5  -6   30.59    1.74
  -9   5  -7    8.45    1.74
  -9   5  -8    2.42    1.95
   9   7  -9    6.33    1.93
   9   7  -9    6.44    1.69
   9   7  -8   15.79    1.89
   9   7  -8   13.91    1.70
   9   7  -7    2.19    1.36
   9   7  -7    2.92    1.41
   9   7  -6   18.44    1.51
   9   7  -5   58.91    1.76
   9   7  -5   58.87    1.82
   9   7  -4  137.97    2.43
   9   7  -4  132.21    2.32
   9   7  -3  225.83    3.17
   9   7  -3  225.09    3.18
   9   7  -2  243.61    3.34
   9   7  -2  251.44    3.34
   9   7  -1  217.53    3.01
   9   7   0  146.29    2.32
   9   7   0  142.68    2.33
   9   7   1  129.38    2.12
  -9   7  -1  123.91    1.92
   9   7   1  124.45    2.06
   9   7   2   70.98    1.57
   9   7   2   69.86    1.60
  -9   7  -2   69.86    1.54
   9   7   3   36.93    1.33
   9   7   3   36.16    1.31
  -9   7  -3   34.58    1.10
  -9   7  -3   36.04    1.26
  -9   7  -4   16.31    0.98
   9   7   4   15.22    1.17
  -9   7  -4   16.10    1.30
  -9   7  -5    9.79    0.90
  -9   7  -5    9.22    1.49
  -9   7  -6    2.67    0.84
  -9   7  -6    1.05    1.56
  -9   7  -7   -1.79    1.82
  -9   7  -8    0.28    2.17
   9   9  -8    4.05    1.74
   9   9  -8    5.92    1.92
   9   9  -7    6.40    1.55
   9   9  -7   11.47    1.76
   9   9  -6   24.17    1.79
   9   9  -5    8.37    1.46
   9   9  -5    7.14    1.55
   9   9  -4   28.88    1.54
   9   9  -4   29.59    1.66
   9   9  -3   33.69    1.59
   9   9  -3   30.73    1.51
   9   9  -2   33.41    1.50
   9   9  -1  177.47    2.80
   9   9   0   34.21    1.42
   9   9   0   40.58    1.49
   9   9   1   34.12    1.47
   9   9   1   36.11    1.40
   9   9   2   17.05    1.30
  -9   9  -2   14.20    1.26
  -9   9  -2   15.16    1.19
  -9   9  -3    6.62    1.16
   9   9   3    7.55    1.33
  -9   9  -3    9.10    1.22
  -9   9  -4    2.07    1.09
   9   9   4   -0.32    1.40
  -9   9  -4    3.20    1.32
  -9   9  -5    3.15    1.16
  -9   9  -5    4.56    1.42
  -9   9  -6    2.54    1.09
  -9   9  -6    4.82    1.67
  -9   9  -7    2.90    1.89
   9  11  -7   -1.19    1.98
   9  11  -6   26.81    1.92
   9  11  -5   15.85    1.72
   9  11  -5   11.95    1.69
   9  11  -4   65.88    2.17
   9  11  -4   68.28    2.21
   9  11  -3   42.22    1.81
   9  11  -3   42.48    1.85
   9  11  -2   34.92    1.79
   9  11  -1   61.85    1.96
   9  11   0   79.03    2.04
   9  11   1   10.52    1.54
  -9  11  -1   10.70    1.31
   9  11   2   31.50    1.68
  -9  11  -2   33.30    1.75
  -9  11  -3    5.07    1.42
   9  11   3    6.23    1.56
  -9  11  -3    5.66    1.31
  -9  11  -4   20.50    1.57
   9  11   4   16.82    1.72
  -9  11  -4   22.19    1.68
  -9  11  -5    4.35    1.46
  -9  11  -5    5.81    1.64
  -9  11  -6    1.62    1.44
  -9  11  -6    3.47    1.82
   9  13  -5    4.25    1.92
   9  13  -4   12.42    1.96
   9  13  -4   12.94    1.89
   9  13  -3   38.45    2.07
   9  13  -2   26.50    1.89
   9  13  -1   71.59    2.30
   9  13   0   10.41    1.79
   9  13   1   21.59    1.81
  -9  13  -2    9.23    1.69
   9  13   2   11.13    1.77
  -9  13  -3    3.86    1.81
  -9  13  -3    1.26    1.74
   9  13   3    2.07    1.92
  -9  13  -4    2.59    1.77
  -9  13  -4   -0.97    1.78
   9  13   4   -1.28    2.10
  -9  13  -5   -2.16    1.73
 -10 -14   3    3.98    2.05
 -10 -14   2    8.67    1.86
 -10 -14   1   27.41    1.96
 -10 -14   0   16.36    1.93
 -10 -14  -1   31.57    2.37
 -10 -14  -2    7.53    1.91
  10 -12  -6    3.21    2.07
 -10 -12   5    4.61    1.92
 -10 -12   5    4.79    1.76
 -10 -12   4   20.86    1.92
 -10 -12   3   34.38    1.99
 -10 -12   3   30.31    1.97
 -10 -12   2   26.86    1.83
 -10 -12   2   26.89    1.89
 -10 -12   1   46.44    2.02
 -10 -12   1   47.45    2.18
 -10 -12   0   22.80    1.74
 -10 -12   0   24.27    1.95
 -10 -12  -1   37.40    2.06
 -10 -12  -1   29.47    2.00
 -10 -12  -2   22.78    1.95
 -10 -12  -2   20.02    2.13
 -10 -12  -3    7.58    1.76
 -10 -12  -3   14.75    2.20
 -10 -12  -4    4.48    2.24
  10 -10  -8   -0.17    2.17
  10 -10  -7    1.95    1.95
 -10 -10   7    1.30    1.79
  10 -10  -6    6.48    1.84
 -10 -10   6    6.52    1.75
 -10 -10   5   15.79    1.82
 -10 -10   4   29.15    1.79
 -10 -10   4   30.22    1.77
  10 -10  -4   25.30    1.33
 -10 -10   3   28.84    1.68
  10 -10  -3   28.40    1.34
 -10 -10   2   95.22    2.26
 -10 -10   2   92.80    2.29
  10 -10  -2   78.10    1.61
  10 -10  -2   81.72    1.82
  10 -10  -1   54.69    1.28
 -10 -10   1   68.55    1.99
 -10 -10   1   73.94    2.21
  10 -10  -1   52.79    1.48
  10 -10  -1   61.59    1.67
  10 -10   0   28.73    1.44
 -10 -10   0   30.14    1.71
 -10 -10   0   29.39    1.60
  10 -10   1   41.57    1.69
 -10 -10  -1   42.26    1.94
 -10 -10  -2   27.65    1.69
 -10 -10  -2   20.80    1.87
 -10 -10  -3   31.79    1.90
 -10 -10  -3   37.47    2.18
 -10 -10  -4   16.56    1.90
 -10 -10  -5    4.43    2.14
 -10 -10  -6   -1.98    2.34
  10  -8  -9    5.91    2.18
  10  -8  -8    5.62    1.99
 -10  -8   8    5.14    1.86
  10  -8  -7    7.27    1.76
  10  -8  -6    9.16    1.59
 -10  -8   6    8.17    1.59
  10  -8  -5   17.37    1.04
  10  -8  -5   18.62    1.41
 -10  -8   5   18.58    1.58
 -10  -8   4  118.30    2.39
 -10  -8   4  115.39    2.39
  10  -8  -3   19.40    1.03
 -10  -8   3   22.12    1.51
 -10  -8   3   20.82    1.42
 -10  -8   3   18.67    1.40
  10  -8  -3   19.73    0.73
 -10  -8   2  131.15    2.39
  10  -8  -2  106.73    1.50
  10  -8  -2  115.59    1.90
 -10  -8   2  126.14    2.40
  10  -8  -2  127.82    2.21
  10  -8  -2  116.11    1.78
  10  -8  -1   58.80    1.52
 -10  -8   1   62.77    1.78
  10  -8  -1   58.12    1.21
 -10  -8   1   64.98    1.78
  10  -8  -1   56.97    1.39
 -10  -8   1   61.27    1.74
 -10  -8   1   63.64    1.82
  10  -8  -1   57.26    1.39
 -10  -8   0   18.21    1.29
  10  -8   0   17.15    1.04
 -10  -8   0   18.56    1.36
 -10  -8   0   18.58    1.29
  10  -8   0   18.96    1.15
  10  -8   0   14.45    1.12
 -10  -8   0   15.90    1.29
  10  -8   1   74.29    1.75
 -10  -8  -1   80.16    1.95
 -10  -8  -1   89.37    1.89
  10  -8   1   88.34    1.79
 -10  -8  -1   86.68    2.26
  10  -8   1   77.35    1.87
 -10  -8  -2    4.58    1.08
  10  -8   2    4.25    1.25
  10  -8   2    5.62    1.01
 -10  -8  -2    4.49    1.34
  10  -8   2    5.15    1.08
 -10  -8  -2    1.93    1.45
 -10  -8  -3    4.21    1.48
 -10  -8  -3    2.38    1.54
  10  -8   3    3.86    1.28
 -10  -8  -3    3.15    1.04
  10  -8   3    3.34    0.99
 -10  -8  -4   19.74    1.17
 -10  -8  -4   20.96    1.95
 -10  -8  -5   17.09    2.14
 -10  -8  -5   18.64    2.11
 -10  -8  -5   18.19    1.17
 -10  -8  -6    2.47    2.16
 -10  -8  -6    3.42    2.28
 -10  -8  -7    2.28    2.15
 -10  -8  -7    0.65    2.31
  10  -6 -10    0.36    2.31
  10  -6  -9   11.42    1.96
 -10  -6   9   12.10    1.88
  10  -6  -8    0.41    1.74
 -10  -6   8    0.19    1.59
  10  -6  -7    5.95    1.53
 -10  -6   7    5.86    1.60
  10  -6  -6   30.72    1.57
  10  -6  -5   32.35    1.34
 -10  -6   5   27.57    1.52
  10  -6  -4   49.65    1.32
 -10  -6   4   49.78    1.61
 -10  -6   4   53.53    1.63
  10  -6  -4   47.36    1.11
 -10  -6   4   53.91    1.54
  10  -6  -4   42.93    1.46
  10  -6  -3  168.34    2.53
  10  -6  -3  149.68    2.02
 -10  -6   3  169.06    2.55
  10  -6  -3  163.97    1.83
 -10  -6   3  169.34    2.61
 -10  -6   3  171.44    2.52
  10  -6  -3  146.33    1.72
 -10  -6   2   16.66    1.18
  10  -6  -2   13.97    0.62
  10  -6  -2   15.11    1.00
  10  -6  -2   15.34    0.71
  10  -6  -2   14.90    0.74
 -10  -6   2   16.20    1.09
  10  -6  -1  388.16    4.25
 -10  -6   1  403.27    4.74
  10  -6  -1  378.94    4.24
 -10  -6   1  396.87    4.59
  10  -6  -1  378.92    4.47
  10  -6  -1  367.79    4.36
  10  -6   0    5.42    0.84
 -10  -6   0    5.47    0.95
 -10  -6   0    5.80    1.06
  10  -6   0    4.54    0.82
  10  -6   0    4.41    0.77
  10  -6   0    4.34    0.70
 -10  -6   0    4.68    0.99
 -10  -6   0    5.41    1.00
  10  -6   1   53.01    1.19
 -10  -6  -1   55.50    1.56
  10  -6   1   55.42    1.29
 -10  -6  -1   59.22    1.37
 -10  -6  -1   56.01    1.42
 -10  -6  -1   56.48    1.76
  10  -6   1   50.09    1.44
  10  -6   2   78.69    1.67
 -10  -6  -2   85.67    1.55
  10  -6   2   76.03    1.45
 -10  -6  -2   82.14    1.87
  10  -6   2   69.75    1.73
 -10  -6  -2   77.21    1.95
 -10  -6  -3   -1.19    1.41
 -10  -6  -3    1.28    1.32
  10  -6   3    0.45    1.02
  10  -6   3    0.06    0.70
 -10  -6  -3    0.90    0.82
 -10  -6  -4   88.75    2.35
  10  -6   4   90.19    2.15
 -10  -6  -4   86.77    2.42
 -10  -6  -4   92.12    1.54
 -10  -6  -5   -0.54    1.69
 -10  -6  -5    0.28    1.73
 -10  -6  -5   -0.23    0.78
 -10  -6  -6   16.28    2.05
 -10  -6  -6   16.53    2.18
 -10  -6  -6   15.99    0.86
 -10  -6  -7    0.18    1.90
 -10  -6  -7    0.38    2.21
 -10  -6  -8    5.98    2.25
  10  -4 -10    2.62    2.06
 -10  -4  10    0.08    1.79
  10  -4  -9   14.85    1.95
 -10  -4   9   14.91    1.72
 -10  -4   8    4.00    1.37
  10  -4  -8    2.58    1.66
 -10  -4   8    1.83    1.41
  10  -4  -7    6.68    1.35
 -10  -4   7    7.24    1.42
  10  -4  -6   29.95    1.38
 -10  -4   6   31.94    1.50
 -10  -4   6   31.95    1.46
  10  -4  -5    0.94    0.86
 -10  -4   5    1.40    1.00
 -10  -4   5    2.06    1.00
  10  -4  -4   31.14    1.00
 -10  -4   4   33.87    1.23
 -10  -4   4   34.72    1.19
  10  -4  -4   33.22    0.79
  10  -4  -3  159.28    1.91
 -10  -4   3  168.52    2.37
  10  -4  -3  161.77    1.72
 -10  -4   3  169.45    2.31
  10  -4  -3  163.14    2.04
  10  -4  -3  159.36    1.99
  10  -4  -2  288.15    3.12
 -10  -4   2  298.22    3.71
  10  -4  -2  292.61    3.34
 -10  -4   2  289.36    3.62
  10  -4  -2  296.53    3.24
  10  -4  -1   67.77    0.97
 -10  -4   1   75.41    1.35
 -10  -4   1   71.69    1.51
  10  -4  -1   73.30    1.31
  10  -4  -1   65.38    1.33
  10  -4  -1   73.02    1.27
  10  -4   0   46.94    1.05
  10  -4   0   44.42    0.86
  10  -4   0   43.95    1.09
 -10  -4   0   48.21    1.36
 -10  -4   0   44.34    1.11
  10  -4   0   44.63    1.16
  10  -4   1   65.30    1.45
 -10  -4  -1   70.87    1.61
  10  -4   1   68.90    1.25
  10  -4   1   67.00    1.18
 -10  -4  -1   68.75    1.62
  10  -4   1   63.21    1.42
  10  -4   2  103.21    1.77
 -10  -4  -2  104.30    2.15
 -10  -4  -2  107.31    2.12
 -10  -4  -3   29.06    1.38
  10  -4   3   27.15    1.26
  10  -4   3   25.27    0.63
 -10  -4  -3   28.40    0.80
 -10  -4  -3   28.48    1.57
  10  -4   3   27.12    1.37
 -10  -4  -4  168.65    2.96
  10  -4   4  170.48    2.84
 -10  -4  -4  163.78    3.03
 -10  -4  -4  171.44    2.05
  10  -4   5    6.17    1.40
 -10  -4  -5    8.29    1.51
 -10  -4  -5    9.37    1.78
 -10  -4  -5    7.84    0.56
 -10  -4  -6    5.55    1.84
 -10  -4  -6    2.88    0.42
 -10  -4  -6    2.58    1.58
 -10  -4  -7    9.12    2.00
 -10  -4  -7   10.73    2.19
 -10  -4  -8    0.25    2.19
 -10  -4  -8   -1.95    2.27
  10  -2 -11   -2.74    2.50
 -10  -2  11   -0.59    1.81
  10  -2 -10    0.19    2.15
 -10  -2  10    2.14    1.59
  10  -2  -9   15.80    1.78
 -10  -2   9   11.06    1.15
 -10  -2   9   12.36    1.55
  10  -2  -8   15.94    1.59
 -10  -2   8   14.71    1.12
 -10  -2   8   14.83    1.39
 -10  -2   7   69.42    1.87
  10  -2  -7   70.18    1.91
 -10  -2   7   74.52    1.61
 -10  -2   7   71.07    1.74
 -10  -2   6   83.69    1.82
  10  -2  -6   84.42    1.79
 -10  -2   6   84.34    1.79
 -10  -2   5   28.07    0.96
 -10  -2   5   25.27    1.11
  10  -2  -5   25.11    1.02
 -10  -2   5   26.10    1.14
 -10  -2   4  122.84    1.88
  10  -2  -4  130.03    1.75
 -10  -2   4  122.52    2.00
 -10  -2   4  126.97    1.81
  10  -2  -4  127.48    1.81
  10  -2  -3   83.92    1.10
 -10  -2   3   77.56    1.30
 -10  -2   3   83.37    1.52
  10  -2  -3   79.02    1.37
 -10  -2   3   83.18    1.38
 -10  -2   2   15.16    0.58
  10  -2  -2   15.25    0.55
 -10  -2   2   14.56    0.76
 -10  -2   1  138.07    1.69
 -10  -2   1  133.27    1.99
  10  -2  -1  129.65    1.80
  10  -2  -1  132.59    1.89
 -10  -2   0   43.73    1.21
 -10  -2   0   43.22    0.87
  10  -2   1   72.95    1.44
 -10  -2  -1   75.77    1.65
 -10  -2  -1   73.80    1.30
  10  -2   1   73.78    1.16
  10  -2   1   70.60    1.08
  10  -2   1   71.35    1.49
  10  -2   2  164.62    2.25
 -10  -2  -2  169.97    2.43
  10  -2   2  161.72    1.80
  10  -2   2  166.49    2.46
  10  -2   2  173.98    2.62
 -10  -2  -2  162.22    2.62
  10  -2   3    4.50    0.96
  10  -2   3    5.69    0.91
 -10  -2  -3    5.82    0.98
  10  -2   3    5.41    1.12
 -10  -2  -3    6.56    1.20
  10  -2   4  116.40    2.18
 -10  -2  -4  117.11    2.34
 -10  -2  -4  110.87    2.39
  10  -2   4  111.20    2.30
  10  -2   4  112.87    2.21
  10  -2   5   12.65    1.42
 -10  -2  -5   12.29    1.55
 -10  -2  -5   12.17    1.49
 -10  -2  -6    1.19    1.55
 -10  -2  -6    2.94    1.63
 -10  -2  -7    4.14    1.78
 -10  -2  -7    3.27    1.85
 -10  -2  -8    3.32    2.18
 -10  -2  -8    4.46    2.07
  10   0 -11    0.25    2.15
 -10   0  11    0.39    1.64
  10   0 -10    0.17    1.96
 -10   0  10   -0.25    1.51
  10   0  -9   -0.97    1.73
 -10   0   9   -0.54    1.39
 -10   0   9    0.14    0.89
 -10   0   8    5.70    1.15
  10   0  -8    6.19    1.43
 -10   0   8    6.00    0.86
 -10   0   7    2.41    0.68
 -10   0   7    3.33    1.15
  10   0  -7    1.28    1.15
 -10   0   7    2.90    0.99
  10   0  -6   55.93    1.52
 -10   0   6   58.44    1.55
 -10   0   6   57.29    1.35
 -10   0   6   60.30    1.07
 -10   0   6   58.68    1.15
 -10   0   5  122.05    1.60
  10   0  -5  134.92    2.00
 -10   0   5  137.91    1.99
 -10   0   5  123.56    1.91
 -10   0   4   64.71    1.15
  10   0  -4   63.18    1.13
 -10   0   4   69.55    1.33
  10   0  -4   65.16    1.33
 -10   0   4   64.03    1.01
 -10   0   3   56.31    0.92
  10   0  -3   60.79    0.90
  10   0  -3   60.20    1.27
 -10   0   3   60.06    1.02
 -10   0   3   61.05    1.22
  10   0  -2   77.06    1.39
 -10   0   2   71.98    1.30
 -10   0   2   77.51    1.24
  10   0  -2   78.33    1.23
  10   0  -1  133.14    1.81
 -10   0   1  122.29    1.79
 -10   0   1  119.48    1.83
  10   0  -1  135.83    1.90
 -10   0   0   31.61    0.60
  10   0   0   30.40    0.93
 -10   0   0   29.37    0.99
  10   0   1    5.77    0.91
  10   0   1    3.22    0.40
 -10   0  -1    3.74    0.52
  10   0   1    5.14    0.75
  10   0   2  155.16    2.27
  10   0   2  158.24    2.34
  10   0   2  153.23    1.62
  10   0   3    0.78    0.92
 -10   0  -3    0.74    1.01
 -10   0  -3    0.24    0.84
  10   0   3    0.61    0.88
 -10   0  -4  702.93    7.92
  10   0   4  720.25    7.81
 -10   0  -4  719.65    8.18
 -10   0  -5    8.94    1.42
 -10   0  -5    8.99    1.48
 -10   0  -6    6.65    1.53
 -10   0  -6    7.79    1.63
 -10   0  -7   15.78    1.89
 -10   0  -7   14.74    1.93
 -10   0  -8    0.99    2.06
 -10   0  -8    1.20    1.93
  10   2 -10    5.46    1.86
 -10   2  10    4.10    1.33
  10   2  -9   12.75    1.80
 -10   2   9   10.99    1.22
 -10   2   9   11.67    0.58
 -10   2   8   14.84    1.05
 -10   2   8   12.89    0.43
 -10   2   8   13.22    0.43
  10   2  -7   64.10    1.76
 -10   2   7   62.49    1.37
  10   2  -6   98.60    1.93
 -10   2   6   97.15    1.56
  10   2  -5   25.10    1.06
 -10   2   5   26.66    0.84
  10   2  -4  114.34    1.69
 -10   2   4  109.38    1.55
  10   2  -4  112.89    1.97
 -10   2   4  108.60    1.21
  10   2  -3  102.56    1.48
  10   2  -3  102.79    1.85
 -10   2   3  103.33    1.32
  10   2  -2    3.43    0.77
 -10   2   2    3.58    0.56
  10   2  -2    3.41    0.45
 -10   2   2    3.69    0.48
  10   2  -1  168.75    2.31
 -10   2   1  169.66    2.26
  10   2  -1  167.08    2.22
  10   2  -1  165.58    2.25
 -10   2   0   41.67    0.59
  10   2   0   38.50    0.88
  10   2   0   40.98    1.13
  10   2   0   39.27    1.05
 -10   2   0   37.82    1.06
 -10   2  -1   77.50    1.15
  10   2   1   75.26    1.14
  10   2   1   77.68    1.51
  10   2   1   79.75    1.52
 -10   2  -2  160.04    2.13
  10   2   2  158.04    2.26
  10   2   3    7.08    1.00
 -10   2  -3    7.74    0.89
 -10   2  -4  101.02    2.07
  10   2   4   98.88    2.07
 -10   2  -4  100.33    2.25
  10   2   4   99.49    1.91
 -10   2  -5   11.66    1.44
 -10   2  -5   12.47    1.47
 -10   2  -6    0.84    1.51
 -10   2  -6    3.47    1.68
 -10   2  -7    1.83    1.81
 -10   2  -7    3.51    1.81
 -10   2  -8    2.26    2.05
 -10   2  -8    5.59    2.14
  10   4 -10    2.71    1.93
  10   4 -10    0.28    1.99
  10   4  -9   12.55    1.91
 -10   4   9   15.60    0.91
  10   4  -9   13.60    1.89
 -10   4   8    3.23    0.80
  10   4  -8    1.73    1.54
  10   4  -8    1.88    1.55
  10   4  -7    8.05    1.32
 -10   4   7    9.55    0.67
  10   4  -6   20.33    1.29
 -10   4   6   20.55    0.64
  10   4  -6   20.23    1.45
 -10   4   5    3.41    0.53
  10   4  -5    2.18    0.94
  10   4  -5    1.53    1.10
 -10   4   4   25.29    0.62
  10   4  -4   27.39    1.05
  10   4  -4   27.66    1.28
  10   4  -3  149.93    2.35
  10   4  -3  159.38    2.39
  10   4  -2  278.74    3.55
  10   4  -2  275.15    3.27
 -10   4   2  277.38    3.08
  10   4  -2  269.93    3.45
  10   4  -1  112.86    1.90
 -10   4   1  123.16    1.71
  10   4   0   35.00    1.14
 -10   4   0   32.58    0.70
  10   4   0   33.06    0.92
  10   4   0   34.08    1.10
 -10   4   0   35.13    1.03
 -10   4  -1   50.58    0.97
  10   4   1   50.29    1.05
  10   4   1   49.79    1.29
 -10   4  -1   49.38    1.30
 -10   4  -2   87.35    1.51
  10   4   2   93.06    1.49
 -10   4  -2   87.20    1.85
  10   4   2   89.08    1.76
  10   4   3   27.94    1.17
  10   4   3   25.08    0.79
  10   4   3   26.61    1.23
 -10   4  -3   25.11    1.09
 -10   4  -4  161.52    2.61
  10   4   4  161.40    2.49
 -10   4  -5    7.48    1.62
 -10   4  -5    7.99    1.37
 -10   4  -6    4.01    1.84
 -10   4  -6    4.20    1.58
 -10   4  -7   11.06    2.09
 -10   4  -7   12.52    1.92
 -10   4  -8    1.14    2.33
 -10   4  -8    0.05    1.99
  10   6 -10    0.93    2.09
  10   6  -9   12.14    1.86
  10   6  -9   11.39    1.91
  10   6  -8    2.26    1.65
  10   6  -8    3.55    1.63
  10   6  -7    5.59    1.45
  10   6  -6   40.99    1.63
  10   6  -6   42.44    1.69
  10   6  -5   32.88    1.41
  10   6  -5   29.36    1.49
  10   6  -4   56.97    1.57
  10   6  -4   57.58    1.59
  10   6  -3  176.55    2.57
  10   6  -3  168.95    2.66
  10   6  -3  169.44    2.64
  10   6  -2    4.66    1.04
  10   6  -2    4.39    0.91
  10   6  -2    5.08    0.94
  10   6  -1  393.75    4.64
 -10   6   0   11.27    0.73
  10   6   0    9.63    0.91
 -10   6  -1   48.46    1.13
  10   6   1   48.36    1.34
  10   6   1   47.72    1.43
  10   6   1   48.26    1.35
  10   6   2   82.10    1.74
 -10   6  -2   79.98    1.52
  10   6   2   73.52    1.72
  10   6   2   76.78    1.57
  10   6   3    1.39    1.04
 -10   6  -3    2.32    1.73
 -10   6  -3    1.25    0.91
  10   6   3    1.93    0.85
  10   6   4   70.07    1.47
 -10   6  -4   72.96    1.77
 -10   6  -5   -1.15    1.43
 -10   6  -6   17.42    1.73
 -10   6  -7    3.99    1.84
 -10   6  -8    8.15    1.96
  10   8  -9    6.67    2.08
  10   8  -8    8.98    1.82
  10   8  -8    5.94    1.79
  10   8  -7    7.87    1.62
  10   8  -6   12.54    1.57
  10   8  -6   10.46    1.54
  10   8  -5   17.81    1.49
  10   8  -5   16.86    1.46
  10   8  -4   97.64    2.07
  10   8  -4   95.33    2.14
  10   8  -3   14.91    1.38
  10   8  -3   13.98    1.28
  10   8  -2  109.61    2.15
  10   8  -1   56.71    1.59
  10   8   0   19.56    1.28
  10   8   0   17.16    1.21
 -10   8   0   20.62    1.08
  10   8   1   74.97    1.78
  10   8   1   75.38    1.74
  10   8   2    1.92    1.16
 -10   8  -2    2.44    0.96
  10   8   3    8.64    1.12
 -10   8  -3   10.04    1.18
  10   8   4   13.32    1.30
 -10   8  -4   16.50    1.32
 -10   8  -5   15.51    1.57
 -10   8  -6    0.69    1.59
 -10   8  -7    0.33    1.92
  10  10  -7    2.21    1.75
  10  10  -7    1.51    1.85
  10  10  -6    8.81    1.68
  10  10  -5   10.70    1.58
  10  10  -5   12.40    1.87
  10  10  -4   36.98    1.91
  10  10  -4   37.63    1.88
  10  10  -3   25.64    1.59
  10  10  -3   23.83    1.57
  10  10  -2   71.50    1.97
  10  10  -1   79.12    2.11
  10  10   0   22.68    1.45
  10  10   1   39.84    1.71
 -10  10  -1   42.26    1.55
  10  10   2   27.90    1.54
 -10  10  -2   24.38    1.40
  10  10   3   35.22    1.73
 -10  10  -3   34.45    1.64
  10  10   4   15.83    1.63
 -10  10  -4   18.60    1.42
 -10  10  -4   20.58    1.63
 -10  10  -5    1.46    1.25
 -10  10  -5    5.56    1.62
 -10  10  -6    3.35    1.89
  10  12  -6    0.60    2.01
  10  12  -5    2.75    1.80
  10  12  -5    4.22    1.88
  10  12  -4   16.99    1.85
  10  12  -4   21.67    1.91
  10  12  -3   29.71    1.96
  10  12  -2   24.77    1.83
  10  12  -1   36.43    1.82
  10  12   0   19.05    1.79
  10  12   1   35.69    2.01
 -10  12  -2   18.12    1.60
  10  12   2   22.67    2.01
 -10  12  -3   13.22    1.67
  10  12   3   12.68    1.87
 -10  12  -4    1.57    1.53
  10  12   4   -3.20    1.99
 -10  12  -5   -0.02    1.76
 -10  12  -5   -1.69    1.56
  10  14  -1   20.44    2.07
  10  14   0   13.51    2.12
  10  14   1   19.80    1.96
  10  14   2    6.24    1.92
 -10  14  -3    2.79    1.83
  10  14   3    1.51    1.99
 -11 -13   3   11.34    1.97
 -11 -13   3   12.19    1.96
 -11 -13   2   16.90    1.88
 -11 -13   2   15.49    2.09
 -11 -13   1    6.87    1.98
 -11 -13   1    5.30    1.73
 -11 -13   0   19.37    2.01
 -11 -13   0   19.79    1.90
 -11 -13  -1    3.02    2.09
 -11 -13  -1    9.76    2.20
 -11 -13  -2    5.61    1.98
 -11 -13  -3    5.55    2.21
 -11 -11   6   11.35    2.00
  11 -11  -6    9.19    1.89
 -11 -11   5   15.65    1.81
 -11 -11   5   16.24    1.97
 -11 -11   4   35.64    1.96
 -11 -11   4   36.30    1.95
 -11 -11   3   17.75    1.83
 -11 -11   2   78.33    2.27
 -11 -11   2   77.66    2.36
 -11 -11   1   13.48    1.63
 -11 -11   1   13.74    1.80
 -11 -11   0    8.29    1.63
 -11 -11   0    7.97    1.67
 -11 -11  -1   65.54    2.96
 -11 -11  -1   41.47    2.21
 -11 -11  -2   42.98    2.11
 -11 -11  -2   40.69    2.34
 -11 -11  -3   -0.70    1.97
 -11 -11  -3    3.22    2.03
 -11 -11  -4   10.88    2.05
  11  -9  -8    1.68    2.06
  11  -9  -7    5.32    1.77
 -11  -9   6   32.32    1.97
  11  -9  -6   30.80    1.88
 -11  -9   5   64.30    2.08
 -11  -9   5   64.64    2.15
  11  -9  -5   59.26    1.96
 -11  -9   4   31.91    1.82
 -11  -9   4   28.43    1.72
  11  -9  -4   26.84    1.22
 -11  -9   3   62.88    1.94
  11  -9  -3   60.92    1.51
  11  -9  -2   21.79    1.15
  11  -9  -2   19.72    0.74
  11  -9  -2   20.38    0.98
  11  -9  -1    5.94    0.81
 -11  -9   1    5.74    1.39
  11  -9  -1    5.52    1.02
  11  -9  -1    5.72    1.07
 -11  -9   1    7.63    1.43
  11  -9   0   48.79    1.45
  11  -9   0   43.36    1.37
 -11  -9   0   51.31    1.82
 -11  -9   0   53.92    1.98
  11  -9   0   46.44    1.55
  11  -9   1    9.16    1.20
  11  -9   1   11.95    1.33
  11  -9   1    8.33    1.29
 -11  -9  -1    9.28    1.63
 -11  -9  -2    9.07    1.31
  11  -9   2    8.43    1.24
 -11  -9  -2    8.20    1.59
  11  -9   2    7.14    1.28
 -11  -9  -2    9.27    1.69
 -11  -9  -3    0.80    1.76
 -11  -9  -3    3.76    1.24
 -11  -9  -3    3.69    1.72
 -11  -9  -4    4.16    1.18
 -11  -9  -4    2.26    1.94
 -11  -9  -5    2.32    2.20
 -11  -9  -5    2.32    2.17
 -11  -9  -6    3.10    2.28
 -11  -9  -6    6.08    2.36
  11  -7  -9   10.04    2.17
 -11  -7   9    9.18    1.94
  11  -7  -8   -0.97    1.83
 -11  -7   8    0.83    1.74
 -11  -7   7   12.09    1.65
  11  -7  -7   12.86    1.61
  11  -7  -6   11.35    1.44
  11  -7  -5   45.29    1.22
  11  -7  -5   47.76    1.62
  11  -7  -4   46.65    1.25
 -11  -7   4   50.64    1.72
  11  -7  -4   47.44    1.38
 -11  -7   4   46.32    1.63
 -11  -7   4   47.44    1.70
  11  -7  -3   29.81    0.99
 -11  -7   3   32.04    1.47
  11  -7  -3   31.21    0.72
 -11  -7   3   31.32    1.48
 -11  -7   3   30.74    1.41
  11  -7  -3   29.48    0.72
 -11  -7   2  258.62    3.60
  11  -7  -2  253.80    2.91
  11  -7  -2  261.14    3.42
  11  -7  -2  253.43    3.04
  11  -7  -1  156.92    2.21
 -11  -7   1  175.88    2.75
  11  -7  -1  161.99    2.23
 -11  -7   1  171.78    2.70
  11  -7  -1  172.59    2.54
  11  -7  -1  159.73    2.36
  11  -7   0  186.45    2.65
 -11  -7   0  186.73    2.94
  11  -7   0  180.34    2.53
  11  -7   0  189.22    2.68
  11  -7   0  184.83    2.77
 -11  -7   0  189.19    3.09
 -11  -7  -1   47.39    1.63
  11  -7   1   44.44    1.29
  11  -7   1   42.54    1.29
 -11  -7  -1   47.02    1.41
 -11  -7  -1   47.54    1.57
 -11  -7  -1   45.66    1.76
  11  -7   1   40.29    1.37
 -11  -7  -2   52.31    1.79
  11  -7   2   54.20    1.55
 -11  -7  -2   61.09    1.56
  11  -7   2   54.57    1.38
 -11  -7  -2   61.47    1.64
  11  -7   2   51.26    1.72
 -11  -7  -2   55.77    1.94
  11  -7   3   34.74    1.53
  11  -7   3   32.71    1.14
 -11  -7  -3   34.84    1.88
 -11  -7  -4    8.21    1.70
  11  -7   4    7.54    1.47
 -11  -7  -4    8.66    1.04
 -11  -7  -4    8.48    1.82
 -11  -7  -5   -0.13    1.88
 -11  -7  -5    1.27    0.95
 -11  -7  -5   -3.06    1.93
 -11  -7  -6    0.83    2.10
 -11  -7  -6    0.30    2.06
 -11  -7  -7    1.08    2.33
 -11  -7  -7    0.36    2.35
  11  -5 -10    3.24    2.05
 -11  -5  10    2.97    1.98
  11  -5  -9    2.47    1.79
 -11  -5   9    3.55    1.79
  11  -5  -8    0.28    1.59
 -11  -5   8    0.05    1.59
  11  -5  -7   18.15    1.58
 -11  -5   7   18.72    1.61
  11  -5  -6   10.51    1.22
 -11  -5   6   12.47    1.31
 -11  -5   6   11.83    1.37
 -11  -5   5   10.75    1.11
  11  -5  -5    9.75    1.04
 -11  -5   5   10.54    1.18
 -11  -5   5    7.65    1.25
 -11  -5   4   17.49    1.19
  11  -5  -4   18.35    0.89
 -11  -5   4   20.48    1.12
  11  -5  -4   18.18    0.63
  11  -5  -3   14.11    0.71
 -11  -5   3   15.04    1.00
  11  -5  -3   12.57    0.61
  11  -5  -3   13.08    0.70
 -11  -5   3   13.80    1.18
 -11  -5   3   13.65    1.02
  11  -5  -3   13.46    0.44
  11  -5  -2  170.41    2.03
 -11  -5   2  184.04    2.70
  11  -5  -2  167.25    2.21
  11  -5  -2  161.04    2.47
 -11  -5   2  174.68    2.61
  11  -5  -2  172.31    2.16
  11  -5  -1   56.79    0.99
 -11  -5   1   61.06    1.40
 -11  -5   1   56.90    1.48
  11  -5  -1   54.98    1.35
  11  -5  -1   59.10    1.26
 -11  -5   0   68.70    1.38
  11  -5   0   68.79    1.19
  11  -5   0   68.11    1.42
 -11  -5   0   75.11    1.75
  11  -5   0   70.03    1.36
  11  -5   0   68.99    1.50
  11  -5   1   92.25    1.53
 -11  -5  -1   94.32    2.03
  11  -5   1   82.10    1.73
  11  -5   1   90.41    1.57
 -11  -5  -1   91.46    1.74
 -11  -5  -1  101.62    2.17
  11  -5   1   83.59    1.79
  11  -5   2   15.76    1.00
  11  -5   2   17.44    0.85
 -11  -5  -2   17.77    0.94
 -11  -5  -2   18.79    1.45
  11  -5   2   15.06    1.19
 -11  -5  -2   17.12    1.34
  11  -5   2   17.18    1.24
 -11  -5  -3    4.74    1.35
  11  -5   3    4.42    0.60
 -11  -5  -3    5.75    1.25
  11  -5   3    4.29    1.02
 -11  -5  -3    4.35    0.75
 -11  -5  -4   32.27    1.75
  11  -5   4   32.60    1.60
 -11  -5  -4   31.52    1.89
 -11  -5  -4   33.35    0.95
 -11  -5  -5    5.17    1.68
 -11  -5  -5    4.62    0.69
 -11  -5  -5    5.66    1.75
 -11  -5  -6   -0.82    1.98
 -11  -5  -6    0.81    1.80
 -11  -5  -7    2.77    2.15
 -11  -5  -7    5.23    2.16
 -11  -3  11    3.43    2.12
  11  -3 -11    0.48    2.41
 -11  -3  10    1.56    1.83
  11  -3 -10    4.35    1.87
 -11  -3   9    2.71    1.27
 -11  -3   9    2.11    1.55
  11  -3  -9    4.55    1.63
 -11  -3   8    0.70    1.18
  11  -3  -8    1.59    1.42
 -11  -3   8    0.09    1.38
 -11  -3   7   10.38    1.31
  11  -3  -7   11.89    1.28
 -11  -3   7   11.58    1.31
 -11  -3   6    9.47    1.16
  11  -3  -6    8.42    1.07
 -11  -3   6   10.73    1.22
 -11  -3   5   59.25    1.52
  11  -3  -5   62.06    1.37
 -11  -3   5   61.03    1.56
  11  -3  -4  359.68    3.91
 -11  -3   4  352.85    4.11
 -11  -3   4  363.73    4.30
 -11  -3   4  344.88    4.10
  11  -3  -4  334.30    3.91
 -11  -3   3   96.53    1.57
  11  -3  -3   97.73    1.22
  11  -3  -3   92.05    1.50
  11  -3  -3   90.56    1.14
  11  -3  -3  100.22    1.25
 -11  -3   3   95.96    1.68
 -11  -3   2  101.99    1.47
  11  -3  -2   91.46    1.53
 -11  -3   2   86.39    1.65
  11  -3  -2   96.25    1.39
 -11  -3   1  145.09    1.92
  11  -3  -1  139.04    1.98
 -11  -3   1  140.28    2.21
 -11  -3   1  143.62    2.21
  11  -3  -1  142.56    1.96
  11  -3   0   82.18    1.40
  11  -3   0   88.54    1.12
 -11  -3   0   87.40    1.71
  11  -3   0   85.91    1.54
  11  -3   0   86.22    1.60
 -11  -3  -1  163.80    2.52
  11  -3   1  154.66    2.29
  11  -3   1  153.87    1.97
  11  -3   1  147.99    1.93
  11  -3   1  159.87    2.45
 -11  -3  -2   37.01    1.25
  11  -3   2   37.09    1.05
  11  -3   2   35.50    0.73
  11  -3   2   37.03    1.35
 -11  -3  -2   38.43    1.58
 -11  -3  -2   40.58    1.53
  11  -3   2   39.45    1.40
  11  -3   3   15.88    1.21
  11  -3   3   15.74    1.31
 -11  -3  -3   15.96    1.37
  11  -3   3   17.93    1.09
 -11  -3  -3   17.50    1.15
  11  -3   4    8.25    1.24
 -11  -3  -4    9.10    1.44
 -11  -3  -4    7.28    1.27
  11  -3   5   32.89    1.63
 -11  -3  -5   33.84    1.80
 -11  -3  -5   37.03    1.92
 -11  -3  -6    3.46    1.80
 -11  -3  -6    1.28    1.71
 -11  -3  -7    6.81    2.06
 -11  -3  -7    5.80    2.04
 -11  -3  -8    0.90    1.98
 -11  -3  -8   -1.27    2.14
 -11  -1  11    1.09    1.71
  11  -1 -11    0.64    2.18
 -11  -1  10    5.98    1.56
  11  -1 -10    5.65    1.99
 -11  -1   9   -0.51    0.98
  11  -1  -9   -1.78    1.70
 -11  -1   9    0.04    1.42
  11  -1  -8   16.72    1.51
 -11  -1   8   16.67    1.40
 -11  -1   8   18.03    1.04
  11  -1  -7   71.51    1.87
 -11  -1   7   67.46    1.43
 -11  -1   7   70.55    1.70
 -11  -1   6    5.37    1.03
  11  -1  -6    3.32    0.98
 -11  -1   6    4.20    1.01
 -11  -1   6    4.40    0.71
 -11  -1   5    9.13    0.66
  11  -1  -5    8.55    0.81
 -11  -1   5    8.42    0.86
 -11  -1   5    9.84    0.96
  11  -1  -4   81.19    1.24
 -11  -1   4   91.93    1.47
 -11  -1   4   88.91    1.64
  11  -1  -4   82.01    1.56
 -11  -1   4   86.47    1.38
  11  -1  -3    2.12    0.73
 -11  -1   3    1.92    0.80
 -11  -1   3    1.99    0.45
 -11  -1   3    2.74    0.64
  11  -1  -3    2.37    0.30
  11  -1  -2  504.01    5.57
 -11  -1   2  488.60    5.58
  11  -1  -2  503.15    5.39
 -11  -1   2  503.18    5.51
  11  -1  -1  111.03    1.78
  11  -1  -1  106.99    1.62
 -11  -1   1  105.79    1.75
 -11  -1   1  113.77    1.32
  11  -1   0  454.48    5.22
 -11  -1   0  492.39    4.90
  11  -1   0  490.37    5.30
 -11  -1   0  455.50    5.35
 -11  -1   0  463.63    4.92
 -11  -1  -1   65.24    1.19
 -11  -1  -1   63.96    1.65
  11  -1   1   61.18    1.37
  11  -1   1   62.79    1.41
  11  -1   2    2.03    0.87
  11  -1   2    2.02    0.28
  11  -1   2    1.69    0.88
 -11  -1  -2    1.64    0.74
  11  -1   2    1.96    0.29
 -11  -1  -3   40.19    1.39
 -11  -1  -3   40.62    1.53
  11  -1   3   38.08    1.32
  11  -1   3   37.55    1.28
 -11  -1  -4  115.16    2.25
 -11  -1  -4  115.49    2.40
 -11  -1  -5   17.78    1.53
 -11  -1  -5   22.10    1.76
 -11  -1  -6   10.03    1.64
 -11  -1  -6    8.09    1.85
 -11  -1  -7   13.74    1.91
 -11  -1  -7   12.57    2.08
 -11  -1  -8    1.17    2.03
 -11  -1  -8    0.35    2.12
 -11   1  11    2.65    1.55
  11   1 -11    2.41    2.11
 -11   1  10    7.09    1.44
  11   1 -10    7.35    1.75
 -11   1   9    0.60    1.18
  11   1  -9    1.23    1.55
 -11   1   9    0.72    0.68
 -11   1   8   17.68    1.21
 -11   1   8   16.12    0.65
 -11   1   8   16.45    0.68
  11   1  -8   16.57    1.46
 -11   1   7   75.89    1.56
  11   1  -7   77.59    1.88
 -11   1   7   75.03    1.07
 -11   1   7   76.54    1.13
 -11   1   6    3.04    0.86
 -11   1   6    2.48    0.47
  11   1  -6    3.58    0.98
 -11   1   6    2.58    0.43
 -11   1   5   13.41    0.88
 -11   1   5   12.88    0.51
  11   1  -5   15.24    0.88
 -11   1   4   95.26    1.55
  11   1  -4   92.45    1.43
  11   1  -4   92.43    1.78
 -11   1   4   94.59    1.26
  11   1  -3    3.58    0.43
 -11   1   3    3.48    0.66
  11   1  -3    2.55    0.84
 -11   1   3    3.50    0.49
 -11   1   2  510.57    5.68
  11   1  -2  551.20    5.91
 -11   1   2  521.29    5.62
  11   1  -2  540.95    5.74
 -11   1   1   74.10    1.43
  11   1  -1   79.37    1.53
  11   1  -1   80.17    1.41
 -11   1   1   74.55    1.34
 -11   1   0  444.69    4.38
  11   1   0  435.11    4.74
  11   1   0  462.34    5.06
 -11   1   0  436.24    5.04
  11   1   0  417.79    4.89
 -11   1  -1   78.33    1.21
  11   1   1   84.33    1.60
 -11   1  -1   79.48    1.66
  11   1   1   80.37    1.16
  11   1   2    4.36    1.00
  11   1   2    3.20    0.36
 -11   1  -2    2.60    0.68
  11   1   2    1.79    0.95
 -11   1  -3   36.00    1.23
  11   1   3   38.80    1.31
 -11   1  -4  131.89    2.35
 -11   1  -4  127.35    2.66
 -11   1  -5   21.06    1.49
 -11   1  -5   20.40    1.73
 -11   1  -6    8.81    1.61
 -11   1  -6    7.73    1.77
 -11   1  -7   14.22    1.79
 -11   1  -7   12.09    1.98
 -11   1  -8   -1.70    2.09
 -11   1  -8    0.54    2.21
  11   3 -10    0.27    1.97
  11   3 -10    4.53    1.95
 -11   3   9    3.84    0.97
  11   3  -9    0.47    1.73
  11   3  -9    4.36    1.72
 -11   3   8    0.60    0.87
  11   3  -8    4.52    1.42
 -11   3   7    9.22    0.83
  11   3  -7    7.18    1.34
 -11   3   6    7.88    0.71
  11   3  -6    7.55    1.17
  11   3  -5   45.71    1.29
 -11   3   5   46.12    0.97
  11   3  -4  337.63    4.00
  11   3  -4  341.57    4.45
  11   3  -4  337.19    4.33
 -11   3   3  101.49    1.49
  11   3  -3  109.07    1.93
  11   3  -3  106.88    1.94
 -11   3   3  104.45    1.30
  11   3  -2  108.28    1.88
 -11   3   2  109.84    1.69
 -11   3   2  113.81    1.59
  11   3  -1  115.32    1.91
  11   3  -1  113.17    1.78
  11   3  -1  117.62    1.90
  11   3   0   96.73    1.78
 -11   3   0   91.24    1.11
  11   3   0   90.69    1.49
  11   3   0   92.98    1.62
 -11   3   0   92.31    1.65
  11   3   1  146.40    1.91
  11   3   1  145.54    2.20
  11   3   1  139.12    2.22
 -11   3  -1  141.17    2.31
 -11   3  -2   37.26    0.99
  11   3   2   39.18    0.85
  11   3   2   37.82    1.26
 -11   3  -2   38.64    1.38
 -11   3  -3   10.37    0.98
 -11   3  -3    7.41    1.22
  11   3   3   10.25    1.08
  11   3   3    9.81    0.57
 -11   3  -4    7.84    1.11
 -11   3  -5   32.85    1.61
 -11   3  -5   32.34    1.84
 -11   3  -6    2.02    1.53
 -11   3  -6    2.29    1.66
 -11   3  -7    4.07    1.73
 -11   3  -7    5.94    2.03
 -11   3  -8   -0.46    1.90
  11   5 -10    0.15    2.21
  11   5  -9    2.67    1.86
  11   5  -9    2.73    1.88
 -11   5   8    0.82    0.53
  11   5  -8   -0.90    1.51
  11   5  -8    0.34    1.60
 -11   5   7   19.16    0.60
  11   5  -7   18.76    1.56
 -11   5   6   14.28    0.50
  11   5  -6   16.18    1.23
  11   5  -6   15.30    1.50
  11   5  -5   13.83    1.12
  11   5  -5   13.70    1.38
  11   5  -4   18.00    1.09
  11   5  -4   18.95    1.33
  11   5  -4   20.97    1.29
  11   5  -3   19.76    1.05
  11   5  -3   20.41    1.22
  11   5  -3   21.15    1.19
  11   5  -2  228.51    3.10
  11   5  -2  196.46    2.79
 -11   5   1   50.24    1.16
  11   5  -1   53.38    1.26
  11   5   0   64.92    1.42
 -11   5   0   71.10    1.13
  11   5   0   68.55    1.55
 -11   5   0   66.57    1.50
 -11   5  -1   97.82    1.50
  11   5   1   91.89    1.61
  11   5   1   95.90    1.87
  11   5   2   21.21    0.87
 -11   5  -2   20.83    0.93
  11   5   2   21.90    1.15
  11   5   2   21.91    1.18
 -11   5  -2   24.18    1.40
  11   5   3    8.46    0.77
 -11   5  -3    8.81    1.40
 -11   5  -3    7.23    0.93
 -11   5  -4   37.11    1.91
 -11   5  -4   38.68    1.49
 -11   5  -5    4.56    1.36
 -11   5  -6    1.75    1.75
 -11   5  -6    1.82    1.54
 -11   5  -7    4.43    2.50
 -11   5  -7    5.11    1.70
 -11   5  -8    3.43    1.97
  11   7  -9    6.91    1.95
  11   7  -9   10.42    1.97
  11   7  -8   -0.09    1.66
  11   7  -8    0.24    1.67
  11   7  -7   15.95    1.63
  11   7  -6   16.43    1.43
  11   7  -6   11.32    1.47
  11   7  -5   44.14    1.58
  11   7  -5   42.40    1.66
  11   7  -4   52.89    1.54
  11   7  -4   52.84    1.66
  11   7  -3   20.90    1.32
  11   7  -3   23.99    1.25
  11   7  -2  290.53    3.84
  11   7  -1  124.54    2.22
  11   7   0  184.69    2.75
  11   7   0  188.58    2.89
 -11   7  -1   38.29    1.09
  11   7   1   39.20    1.31
  11   7   2   53.49    1.40
 -11   7  -2   54.07    1.37
  11   7   3   27.03    1.25
 -11   7  -3   27.25    1.24
 -11   7  -4    7.44    1.22
  11   7   4    6.37    1.10
 -11   7  -5    0.02    1.42
 -11   7  -6   -0.42    1.68
 -11   7  -7   -1.51    1.90
  11   9  -8    4.11    1.88
  11   9  -7    3.79    1.74
  11   9  -6   29.54    1.83
  11   9  -6   26.19    1.72
  11   9  -5   56.07    1.90
  11   9  -5   60.45    2.06
  11   9  -4   27.77    1.72
  11   9  -4   29.72    1.67
  11   9  -3   79.16    2.02
  11   9  -3   85.24    2.17
  11   9  -2   41.90    1.64
  11   9  -1    8.31    1.27
  11   9   0   42.18    1.61
  11   9   1   10.81    1.23
 -11   9  -1   11.49    1.12
  11   9   2   10.29    1.33
 -11   9  -2    8.95    1.07
  11   9   3    3.19    1.36
 -11   9  -3    2.60    1.27
  11   9   4    2.91    1.36
 -11   9  -4    6.07    1.41
 -11   9  -5    3.33    1.58
 -11   9  -6    4.44    1.80
 -11   9  -7    1.24    1.92
  11  11  -7    1.28    1.82
  11  11  -6   10.32    1.92
  11  11  -6    9.96    1.82
  11  11  -5   20.54    1.91
  11  11  -5   21.97    1.99
  11  11  -4   33.69    1.86
  11  11  -4   35.64    1.91
  11  11  -3   24.09    1.79
  11  11  -2   78.75    2.24
  11  11  -1   13.87    1.61
  11  11   0    9.82    1.71
  11  11   1   34.95    1.87
 -11  11  -1   40.24    1.63
  11  11   2   47.34    1.92
 -11  11  -2   48.87    1.82
  11  11   3    2.42    1.61
 -11  11  -3    0.02    1.37
  11  11   4    8.14    1.73
 -11  11  -4   11.06    1.78
 -11  11  -5    5.58    1.79
 -11  11  -6    4.90    1.95
  11  13  -3    8.76    1.67
  11  13  -2   18.62    1.85
  11  13  -1    2.65    1.69
  11  13   0   16.45    1.88
  11  13   1    7.15    1.81
 -11  13  -2    4.01    1.76
  11  13   2    5.25    1.94
 -11  13  -3    4.66    1.71
  11  13   3    6.19    2.09
 -11  13  -4    1.69    1.84
 -12 -14   0   10.09    1.87
 -12 -14  -1   11.54    2.07
 -12 -14  -2    1.15    2.06
 -12 -12   4   24.88    2.11
 -12 -12   4   26.13    2.07
 -12 -12   3   26.09    2.02
 -12 -12   2   36.30    2.09
 -12 -12   2   40.39    2.19
 -12 -12   1   62.55    2.27
 -12 -12   1   67.44    2.46
 -12 -12   0   21.48    1.81
 -12 -12   0   23.67    2.19
 -12 -12  -1   20.10    1.90
 -12 -12  -1   14.63    2.05
 -12 -12  -2    9.55    2.00
 -12 -12  -2    4.48    2.25
 -12 -12  -3   -1.77    2.17
 -12 -10   6    6.16    1.81
 -12 -10   6    3.88    1.87
 -12 -10   5   12.95    1.82
 -12 -10   5   14.47    1.81
  12 -10  -5   12.32    1.55
 -12 -10   4   21.92    1.84
 -12 -10   4   21.33    1.78
 -12 -10   3   33.13    1.87
 -12 -10   3   29.88    1.78
 -12 -10   2   58.51    2.06
 -12 -10   1   42.74    1.94
 -12 -10   1   45.54    2.06
 -12 -10   0   85.61    2.28
  12 -10   0   78.01    1.93
 -12 -10  -1    9.70    1.64
 -12 -10  -1    8.13    1.82
 -12 -10  -2    7.49    1.70
 -12 -10  -2    8.86    1.93
 -12 -10  -3   20.83    2.03
 -12 -10  -3   25.34    2.21
 -12 -10  -4    4.48    2.16
 -12 -10  -5    4.67    2.38
 -12 -10  -5    1.09    2.35
 -12  -8   8    1.81    1.83
  12  -8  -7    6.75    1.68
 -12  -8   6    7.63    1.62
  12  -8  -6    6.04    1.39
 -12  -8   5    4.80    1.54
  12  -8  -5    3.28    1.22
 -12  -8   5    4.28    1.52
 -12  -8   4   81.16    2.08
 -12  -8   4   79.99    2.20
  12  -8  -3    0.38    0.50
 -12  -8   3   -0.60    1.34
  12  -8  -3    0.41    0.65
 -12  -8   3    1.67    1.34
  12  -8  -3    0.27    0.87
 -12  -8   3    0.43    1.27
 -12  -8   2  195.21    3.08
  12  -8  -2  166.97    2.23
  12  -8  -2  182.36    2.44
  12  -8  -2  178.10    2.47
 -12  -8   2  194.41    3.04
  12  -8  -1   85.28    1.58
  12  -8  -1   87.22    1.64
  12  -8  -1   90.28    1.88
  12  -8  -1   87.81    1.73
  12  -8   0   18.30    1.12
 -12  -8   0   23.33    1.50
  12  -8   0   19.70    1.10
 -12  -8   0   21.87    1.45
 -12  -8   0   21.49    1.45
  12  -8   0   23.18    1.22
  12  -8   0   21.88    1.31
 -12  -8   0   21.58    1.61
  12  -8   1   38.04    1.37
  12  -8   1   38.91    1.43
 -12  -8  -1   41.41    1.57
 -12  -8  -1   41.43    1.75
  12  -8   1   39.49    1.59
 -12  -8  -1   41.30    1.95
  12  -8   2    9.53    1.24
  12  -8   2    9.51    1.17
 -12  -8  -2   11.63    1.21
 -12  -8  -2    9.06    1.51
 -12  -8  -2   11.23    1.66
  12  -8   3   26.72    1.55
 -12  -8  -3   30.75    1.42
 -12  -8  -3   25.01    1.95
 -12  -8  -3   25.36    1.83
 -12  -8  -4    1.61    1.10
 -12  -8  -4    1.54    1.93
 -12  -8  -5    3.72    2.15
 -12  -8  -5    2.05    2.10
 -12  -8  -6   -0.57    2.28
 -12  -8  -6    1.61    2.25
 -12  -6   9    1.80    1.78
 -12  -6   8    3.12    1.67
  12  -6  -8    1.78    1.53
 -12  -6   7    5.12    1.53
  12  -6  -7    4.35    1.42
 -12  -6   6    1.70    1.43
  12  -6  -6    0.74    1.15
 -12  -6   6    2.31    1.32
  12  -6  -5   19.16    1.15
 -12  -6   5   18.89    1.47
 -12  -6   5   19.48    1.39
 -12  -6   4   69.42    1.72
  12  -6  -4   63.58    1.37
  12  -6  -4   63.56    1.22
 -12  -6   4   70.01    1.76
  12  -6  -4   64.48    1.01
  12  -6  -3   72.06    1.72
  12  -6  -3   73.68    1.31
 -12  -6   3   80.13    1.79
  12  -6  -3   71.28    1.21
 -12  -6   3   79.31    1.95
  12  -6  -3   70.20    1.21
 -12  -6   3   81.15    1.82
  12  -6  -3   73.85    1.08
  12  -6  -2   54.99    1.03
 -12  -6   2   57.70    1.52
  12  -6  -2   53.64    1.15
  12  -6  -2   57.32    1.59
 -12  -6   2   61.13    1.70
  12  -6  -2   52.41    1.12
  12  -6  -1  225.71    2.75
 -12  -6   1  232.94    3.22
 -12  -6   1  244.22    3.46
  12  -6  -1  231.87    3.12
  12  -6  -1  216.67    2.99
  12  -6   0   74.62    1.36
 -12  -6   0   80.54    1.77
  12  -6   0   75.21    1.58
  12  -6   0   74.70    1.53
  12  -6   0   73.47    1.63
  12  -6   1   86.04    1.60
 -12  -6  -1   85.75    2.09
  12  -6   1   85.81    1.82
  12  -6   1   78.51    1.61
 -12  -6  -1   82.10    2.19
  12  -6   1   80.89    1.92
 -12  -6  -2   72.55    2.11
  12  -6   2   66.03    1.81
  12  -6   2   73.42    1.67
  12  -6   2   69.25    1.41
 -12  -6  -2   77.33    1.71
 -12  -6  -2   72.83    2.07
  12  -6   2   68.99    1.94
  12  -6   3   14.19    1.27
 -12  -6  -3   12.11    1.63
  12  -6   3   10.24    0.80
 -12  -6  -3   12.39    0.98
 -12  -6  -4    4.28    1.68
 -12  -6  -4    4.84    0.84
 -12  -6  -4    7.90    1.63
  12  -6   4    6.43    1.38
 -12  -6  -5    2.21    1.78
 -12  -6  -5    0.61    0.79
 -12  -6  -5    1.46    1.86
 -12  -6  -6    0.95    2.08
 -12  -6  -6    1.14    2.03
 -12  -6  -7    2.87    2.40
 -12  -6  -7    4.33    2.20
 -12  -4  10    3.19    1.91
  12  -4  -9    6.32    1.74
 -12  -4   9    4.83    1.69
  12  -4  -8    5.30    1.45
 -12  -4   8    6.46    1.56
 -12  -4   8    5.39    1.42
 -12  -4   7    6.10    1.37
 -12  -4   7    5.04    1.39
  12  -4  -7    5.70    1.27
 -12  -4   6    1.82    1.21
 -12  -4   6    0.83    1.11
  12  -4  -6    0.54    1.06
 -12  -4   6    1.04    1.08
 -12  -4   5   19.50    1.14
  12  -4  -5   17.44    0.96
 -12  -4   5   18.29    1.18
 -12  -4   5   18.70    1.27
  12  -4  -4   38.80    0.94
 -12  -4   4   41.05    1.27
 -12  -4   4   40.99    1.44
 -12  -4   4   40.30    1.28
  12  -4  -4   38.03    0.97
 -12  -4   3   12.45    0.90
  12  -4  -3   12.01    0.51
  12  -4  -3   12.53    0.43
  12  -4  -3   11.91    0.79
  12  -4  -3   12.11    0.52
 -12  -4   3   13.04    1.03
 -12  -4   2  184.19    2.42
  12  -4  -2  182.19    2.39
 -12  -4   2  184.65    2.68
  12  -4  -2  175.64    2.26
 -12  -4   1  162.51    2.17
  12  -4  -1  148.38    2.14
 -12  -4   1  154.72    2.43
 -12  -4   1  160.27    2.46
  12  -4  -1  143.70    2.07
 -12  -4   0   42.74    1.11
  12  -4   0   49.91    0.88
  12  -4   0   43.08    1.22
 -12  -4   0   47.17    1.46
  12  -4   0   43.96    1.13
  12  -4   0   47.19    1.28
  12  -4   1   41.68    0.97
  12  -4   1   41.76    1.29
 -12  -4  -1   43.62    1.51
  12  -4   1   42.83    1.04
 -12  -4  -1   43.77    1.15
  12  -4   1   38.97    1.42
 -12  -4  -2   17.60    1.14
  12  -4   2   18.14    0.97
  12  -4   2   18.15    0.74
  12  -4   2   17.17    1.23
 -12  -4  -2   15.99    1.46
 -12  -4  -2   17.45    1.39
  12  -4   2   14.14    1.25
 -12  -4  -3   79.87    1.93
  12  -4   3   78.61    1.69
 -12  -4  -3   76.22    2.15
  12  -4   4   44.13    1.61
 -12  -4  -4   44.02    1.74
 -12  -4  -4   43.30    1.99
 -12  -4  -5   36.68    1.94
 -12  -4  -5   34.73    2.00
 -12  -4  -6    0.63    1.73
 -12  -4  -6    0.36    1.84
 -12  -4  -7    3.98    2.23
 -12  -4  -7    3.80    2.13
 -12  -2  11    4.38    1.89
 -12  -2  10    1.77    1.72
  12  -2 -10   -0.97    2.07
 -12  -2   9    7.97    1.56
  12  -2  -9    6.06    1.73
 -12  -2   8    5.70    1.08
  12  -2  -8    4.31    1.56
 -12  -2   8    6.71    1.41
 -12  -2   7   29.66    1.14
 -12  -2   7   27.11    1.49
  12  -2  -7   28.13    1.49
 -12  -2   7   29.94    1.55
 -12  -2   6   36.74    1.11
 -12  -2   6   32.53    1.36
  12  -2  -6   35.54    1.34
 -12  -2   6   36.23    1.40
 -12  -2   5  183.24    2.47
 -12  -2   5  195.34    2.66
  12  -2  -5  191.72    2.47
 -12  -2   5  185.86    2.77
  12  -2  -4   84.94    1.23
 -12  -2   4   81.43    1.49
 -12  -2   4   86.77    1.74
  12  -2  -4   84.84    1.57
 -12  -2   3   17.75    0.69
  12  -2  -3   17.55    0.93
 -12  -2   3   18.60    1.07
 -12  -2   3   17.58    0.89
 -12  -2   2  182.52    2.16
  12  -2  -2  183.04    2.51
  12  -2  -2  191.22    2.35
 -12  -2   2  186.56    2.58
 -12  -2   1  210.36    2.39
  12  -2  -1  202.71    2.64
 -12  -2   1  209.10    2.83
  12  -2  -1  205.75    2.72
  12  -2   0   10.46    0.89
 -12  -2   0   10.64    1.04
 -12  -2   0   10.56    0.69
  12  -2   0   10.97    0.89
 -12  -2   0   11.55    1.02
  12  -2   1  115.84    1.96
 -12  -2  -1  124.63    2.29
 -12  -2  -1  117.56    1.81
  12  -2   1  117.34    1.60
  12  -2   1  123.33    2.04
  12  -2   2    0.17    0.99
  12  -2   2    0.17    1.07
 -12  -2  -2   -0.54    0.83
  12  -2   2    0.37    0.39
  12  -2   3  184.24    2.92
 -12  -2  -3  176.68    3.10
 -12  -2  -3  180.39    2.80
 -12  -2  -4   10.06    1.62
 -12  -2  -4    7.54    1.26
 -12  -2  -5   31.28    1.77
 -12  -2  -5   29.67    1.88
 -12  -2  -6   -0.81    1.66
 -12  -2  -6   -0.30    1.82
 -12  -2  -7   10.02    2.02
 -12  -2  -7   10.57    2.20
 -12  -2  -8    8.19    2.22
 -12   0  11    0.28    1.54
  12   0 -11    1.28    2.06
 -12   0  10    2.68    1.45
  12   0 -10    1.18    1.95
 -12   0   9    0.67    1.34
  12   0  -9    0.52    1.68
 -12   0   9    0.63    0.82
  12   0  -8    6.28    1.50
 -12   0   8    6.59    1.27
 -12   0   8    6.78    0.73
 -12   0   8    6.66    1.25
 -12   0   8    5.34    0.76
 -12   0   7    0.93    1.05
  12   0  -7    0.83    1.13
 -12   0   7    0.96    1.10
 -12   0   7    0.97    0.63
 -12   0   7    0.16    0.66
 -12   0   6    0.39    1.00
 -12   0   6    1.50    0.62
  12   0  -6    2.41    0.91
 -12   0   6    2.07    0.91
 -12   0   5    2.22    0.89
  12   0  -5    3.37    0.73
 -12   0   5    2.89    0.70
 -12   0   5    2.48    0.57
 -12   0   4  198.46    2.39
  12   0  -4  202.61    2.36
 -12   0   4  202.10    2.72
  12   0  -4  204.10    2.84
 -12   0   4  206.22    2.46
 -12   0   3  104.19    1.21
  12   0  -3   97.44    1.18
  12   0  -3   99.47    1.80
 -12   0   3  100.88    1.52
 -12   0   3  103.36    1.71
  12   0  -2  182.23    2.58
  12   0  -2  179.89    2.41
 -12   0   2  180.96    2.45
 -12   0   1    5.74    0.81
 -12   0   1    5.68    0.89
  12   0  -1    5.24    0.86
  12   0  -1    6.40    0.80
  12   0   0   19.13    1.02
 -12   0   0   17.70    0.51
 -12   0   0   18.46    0.49
  12   0   0   16.75    0.95
 -12   0   0   15.76    0.96
 -12   0  -1  107.54    1.54
  12   0   1  106.46    1.45
  12   0   1  103.12    1.84
 -12   0  -1  111.51    2.05
  12   0   1  108.95    1.95
 -12   0  -2   74.60    1.46
  12   0   2   77.15    0.95
  12   0   3    6.74    1.14
 -12   0  -3    5.72    1.02
 -12   0  -4    5.76    1.21
 -12   0  -4    4.94    1.43
 -12   0  -5   19.85    1.55
 -12   0  -5   17.88    1.66
 -12   0  -6    1.28    1.50
 -12   0  -6    1.99    1.79
 -12   0  -7    9.29    1.89
 -12   0  -7    9.04    2.05
 -12   0  -8   16.44    2.15
  12   2 -11    7.55    2.11
  12   2 -10    5.07    1.92
 -12   2  10    2.37    1.17
  12   2  -9   11.62    1.66
 -12   2   9    8.04    1.12
  12   2  -8   10.18    1.55
 -12   2   8    7.17    1.07
  12   2  -7   25.73    1.43
 -12   2   7   24.46    1.09
  12   2  -6   32.70    1.27
 -12   2   6   33.99    1.07
  12   2  -5  163.15    2.31
 -12   2   5  168.78    2.24
  12   2  -4  100.94    1.53
  12   2  -4  101.85    1.97
 -12   2   4   99.11    1.28
 -12   2   4  100.78    1.55
  12   2  -3   11.78    1.02
 -12   2   3   13.31    0.78
 -12   2   3   12.67    0.62
  12   2  -3   12.92    0.66
  12   2  -2  158.54    2.41
 -12   2   2  158.49    2.19
 -12   2   2  153.50    2.09
  12   2  -1  237.47    3.09
  12   2  -1  230.91    2.97
  12   2  -1  231.47    2.92
  12   2   0   13.31    0.97
  12   2   0   12.98    0.72
  12   2   0   13.72    0.93
 -12   2   0   13.20    0.94
 -12   2  -1  125.90    1.61
  12   2   1  126.13    1.67
  12   2   1  121.10    2.08
 -12   2  -1  125.78    2.20
  12   2   2    1.38    0.49
  12   2   2    0.44    0.96
 -12   2  -2   -0.02    1.05
  12   2   2    1.16    1.02
 -12   2  -2    0.36    0.68
 -12   2  -3  187.83    2.69
 -12   2  -4    7.07    1.22
 -12   2  -5   29.34    1.62
 -12   2  -5   32.92    1.92
 -12   2  -6   -0.92    1.65
 -12   2  -6    0.83    1.76
 -12   2  -7    9.74    1.89
 -12   2  -7   10.47    2.11
 -12   2  -8    5.52    2.01
  12   4 -10   -0.19    1.88
 -12   4   9    4.92    0.88
  12   4  -9    3.20    1.87
  12   4  -9    4.98    1.72
  12   4  -8    5.77    1.57
 -12   4   8    6.14    0.77
 -12   4   7    8.38    0.73
  12   4  -7    6.33    1.57
  12   4  -7    9.27    1.40
 -12   4   6    1.48    0.65
  12   4  -6    1.00    1.09
  12   4  -6    0.37    1.40
 -12   4   5   22.37    0.76
  12   4  -5   21.66    1.05
  12   4  -5   21.65    1.50
  12   4  -4   30.64    1.10
  12   4  -4   29.90    1.44
  12   4  -4   28.49    1.35
 -12   4   4   30.85    0.88
  12   4  -3    6.21    1.05
  12   4  -3    5.75    0.76
 -12   4   3    5.72    0.53
  12   4  -2  160.72    2.45
 -12   4   2  159.53    2.10
 -12   4   1  140.81    2.12
  12   4  -1  140.55    2.09
  12   4   0   58.91    1.51
  12   4   0   53.71    1.21
  12   4   0   57.12    1.45
 -12   4   0   61.96    0.90
 -12   4   0   54.84    1.42
  12   4   1   43.07    1.38
 -12   4  -1   44.63    0.93
  12   4   1   40.66    1.04
  12   4   1   41.74    1.35
 -12   4  -1   41.58    1.39
 -12   4  -2   19.60    0.89
 -12   4  -2   20.71    1.36
 -12   4  -3   60.11    1.80
  12   4   3   57.85    1.11
 -12   4  -4   37.93    1.44
 -12   4  -4   33.78    1.82
 -12   4  -5   34.27    1.66
 -12   4  -6    0.10    1.83
 -12   4  -6    0.35    1.50
 -12   4  -7    6.50    2.03
 -12   4  -7    6.34    1.81
 -12   4  -8    4.56    1.91
  12   6 -10    6.76    1.99
  12   6  -9    2.80    1.89
  12   6  -9    2.58    1.95
  12   6  -8    2.88    1.48
  12   6  -7    4.01    1.53
  12   6  -7    2.58    1.60
  12   6  -6    3.93    1.30
  12   6  -6    2.67    1.47
  12   6  -5   11.76    1.23
  12   6  -5   11.73    1.43
  12   6  -4   66.00    1.61
  12   6  -4   63.93    1.79
  12   6  -3   64.04    1.69
  12   6  -3   67.26    1.60
  12   6  -2   48.34    1.41
  12   6  -1  234.14    3.34
  12   6  -1  236.66    3.20
 -12   6   0  110.71    1.57
  12   6   0   98.79    1.86
 -12   6  -1   76.66    1.38
  12   6   1   80.09    1.64
 -12   6  -1   76.19    1.96
 -12   6  -2   82.03    1.57
 -12   6  -2   86.32    2.05
  12   6   2   81.31    1.63
 -12   6  -3   11.65    1.11
  12   6   3   11.90    1.03
 -12   6  -3   12.52    1.47
 -12   6  -4    7.05    1.60
  12   6   4    5.25    0.92
 -12   6  -4    6.35    1.25
 -12   6  -5    2.44    2.18
 -12   6  -5    0.25    1.45
 -12   6  -6    1.39    1.57
 -12   6  -7    6.11    1.81
  12   8  -9    3.24    1.97
  12   8  -8    1.39    1.82
  12   8  -7    3.27    1.62
  12   8  -7    5.54    1.65
  12   8  -6    8.37    1.62
  12   8  -6   10.00    1.68
  12   8  -5    2.62    1.43
  12   8  -5    0.84    1.23
  12   8  -4   81.85    2.04
  12   8  -4   84.88    2.08
  12   8  -3    1.53    1.32
  12   8  -3    4.69    1.27
  12   8  -2  162.59    2.70
  12   8  -1   91.96    2.00
  12   8   0   21.78    1.30
 -12   8  -1   48.24    1.44
  12   8   1   39.53    1.48
  12   8   2   11.16    1.24
 -12   8  -2   11.11    1.13
  12   8   3   27.59    1.39
 -12   8  -3   30.80    1.39
  12   8   4   -0.95    1.27
 -12   8  -4    2.34    1.37
 -12   8  -5    3.02    1.52
 -12   8  -6    0.52    1.66
 -12   8  -7    3.40    1.98
  12  10  -7   -0.54    1.78
  12  10  -6    2.35    1.75
  12  10  -6    3.87    1.63
  12  10  -5   13.17    1.81
  12  10  -5   14.95    1.89
  12  10  -4   19.34    1.66
  12  10  -4   19.65    1.70
  12  10  -3   24.67    1.63
  12  10  -2   60.39    1.96
  12  10  -1   39.95    1.77
  12  10   0   93.37    2.14
  12  10   1   10.82    1.57
 -12  10  -1   12.58    1.23
  12  10   2    9.00    1.40
 -12  10  -2    9.47    1.40
  12  10   3   21.71    1.64
 -12  10  -3   20.31    1.55
 -12  10  -4    5.11    1.53
 -12  10  -5    5.87    1.74
 -12  10  -6    5.91    1.94
  12  12  -5    1.04    1.87
  12  12  -4   21.82    1.89
  12  12  -3   26.48    1.91
  12  12  -2   24.17    1.88
  12  12  -1   52.64    2.08
  12  12   0   20.79    1.78
  12  12   1   17.42    1.84
 -12  12  -2   13.13    1.64
  12  12   2   14.08    1.72
 -12  12  -3    2.29    1.80
  12  12   3    2.10    1.75
 -12  12  -4   -0.56    1.63
 -12  12  -5    2.46    1.86
 -12  14  -3    7.92    1.89
 -13 -13   2    3.13    1.99
 -13 -13   1    4.39    1.88
 -13 -13   0   10.18    2.18
 -13 -13  -1    6.06    2.01
 -13 -13  -2    3.37    1.91
 -13 -13  -3    1.29    2.09
 -13 -11   6    8.11    1.96
 -13 -11   5   11.95    2.02
 -13 -11   5   12.69    1.94
 -13 -11   4    9.57    1.81
 -13 -11   4    9.25    1.78
 -13 -11   3   17.19    1.89
 -13 -11   3   18.14    1.90
 -13 -11   2    9.02    1.80
 -13 -11   1    9.16    1.78
 -13 -11   1    9.43    1.78
 -13 -11   0   15.29    1.75
 -13 -11   0    9.54    1.95
 -13 -11  -1    9.67    1.71
 -13 -11  -1    4.88    2.08
 -13 -11  -2   12.19    1.99
 -13 -11  -2   17.91    2.27
 -13 -11  -3    3.01    2.09
 -13 -11  -3    6.14    2.26
 -13  -9   7    2.54    1.77
 -13  -9   6   13.87    1.71
 -13  -9   6   13.95    1.83
 -13  -9   5   15.45    1.82
 -13  -9   5   14.06    1.67
 -13  -9   4   12.67    1.74
 -13  -9   4   11.99    1.50
 -13  -9   3   54.69    2.01
 -13  -9   3   52.67    2.05
 -13  -9   2   34.06    1.85
 -13  -9   1   58.08    2.00
  13  -9  -1   52.66    1.57
  13  -9   0    9.59    1.08
 -13  -9   0   12.48    1.66
  13  -9   0   10.89    1.26
 -13  -9   0    9.85    1.82
 -13  -9  -1   17.88    1.72
 -13  -9  -1   14.27    1.96
  13  -9   1   15.70    1.45
 -13  -9  -2   45.35    2.07
 -13  -9  -2   47.84    2.21
 -13  -9  -3    6.79    1.95
 -13  -9  -3   10.51    1.84
 -13  -9  -4    2.80    2.12
 -13  -9  -5    9.11    2.48
 -13  -9  -5    3.70    2.31
 -13  -7   8   16.17    1.99
 -13  -7   7    6.87    1.69
 -13  -7   7    4.40    1.58
  13  -7  -7    2.90    1.44
 -13  -7   6    9.85    1.52
 -13  -7   6   10.33    1.56
  13  -7  -6    8.75    1.34
 -13  -7   5   32.40    1.58
  13  -7  -5   27.80    1.29
 -13  -7   4    0.87    1.44
 -13  -7   4    1.46    1.25
  13  -7  -4    2.38    0.93
  13  -7  -4    1.02    0.75
 -13  -7   4    1.77    1.24
  13  -7  -3   21.95    0.88
 -13  -7   3   26.94    1.41
  13  -7  -3   20.00    0.79
 -13  -7   3   26.23    1.56
 -13  -7   3   26.91    1.52
  13  -7  -3   24.06    0.74
 -13  -7   2   42.63    1.70
  13  -7  -2   37.43    1.08
  13  -7  -2   38.52    1.41
 -13  -7   2   44.49    1.61
  13  -7  -2   42.14    1.14
  13  -7  -2   40.78    0.98
 -13  -7   2   45.23    1.56
 -13  -7   1   44.53    1.71
  13  -7  -1   47.43    1.35
  13  -7  -1   42.57    1.47
  13  -7  -1   37.68    1.28
  13  -7  -1   40.52    1.07
 -13  -7   1   50.48    1.64
  13  -7   0   86.52    1.79
 -13  -7   0   91.81    1.98
  13  -7   0   90.10    1.61
  13  -7   0   88.05    1.87
  13  -7   1    8.57    0.96
 -13  -7  -1    8.74    1.26
  13  -7   1    8.65    1.09
 -13  -7  -1    9.90    1.53
  13  -7   1    6.82    1.17
 -13  -7  -1   10.28    1.64
  13  -7   1    9.10    1.33
  13  -7   2   27.31    1.31
  13  -7   2   25.28    1.17
 -13  -7  -2   28.29    1.82
 -13  -7  -2   27.96    1.85
  13  -7   3   27.10    1.50
 -13  -7  -3   22.63    1.97
 -13  -7  -3   27.43    2.00
 -13  -7  -4    2.87    1.96
 -13  -7  -4    4.20    1.84
 -13  -7  -5   -0.83    1.93
 -13  -7  -5   -0.30    1.98
 -13  -7  -6    2.25    2.50
 -13  -7  -6    1.03    2.17
 -13  -5   9    4.59    1.73
  13  -5  -8    8.20    1.55
 -13  -5   8    9.31    1.70
 -13  -5   7   18.80    1.47
  13  -5  -7   19.01    1.51
 -13  -5   7   20.24    1.64
 -13  -5   6   25.80    1.30
  13  -5  -6   21.42    1.23
 -13  -5   6   24.46    1.52
 -13  -5   6   26.36    1.53
 -13  -5   5   54.48    1.59
  13  -5  -5   54.71    1.35
 -13  -5   5   52.90    1.58
 -13  -5   5   53.60    1.79
 -13  -5   4   37.45    1.38
  13  -5  -4   32.94    0.78
  13  -5  -4   35.89    0.97
 -13  -5   4   39.00    1.40
  13  -5  -4   31.38    0.93
  13  -5  -3    9.51    0.79
 -13  -5   3   11.93    1.23
  13  -5  -3    9.64    0.55
 -13  -5   3   10.42    0.97
  13  -5  -3   10.70    0.58
  13  -5  -3    9.86    0.47
  13  -5  -2   20.32    0.94
 -13  -5   2   23.62    1.41
 -13  -5   2   23.38    1.30
  13  -5  -2   23.65    0.88
  13  -5  -2   22.62    0.50
 -13  -5   2   21.68    1.08
  13  -5  -2   21.61    0.49
  13  -5  -1   10.44    0.90
 -13  -5   1   11.36    1.19
  13  -5  -1   10.60    1.00
 -13  -5   1   11.69    1.25
  13  -5  -1   10.92    0.93
 -13  -5   1   14.44    1.03
  13  -5  -1   12.11    0.46
  13  -5   0   57.39    1.43
 -13  -5   0   59.95    1.74
 -13  -5   0   63.51    1.48
  13  -5   0   62.41    1.09
  13  -5   0   57.58    1.32
  13  -5   0   61.03    1.59
  13  -5   1   10.96    1.12
 -13  -5  -1   11.91    1.39
  13  -5   1   11.23    0.88
  13  -5   1    9.73    1.22
 -13  -5  -1   11.28    1.13
  13  -5   1   12.47    0.91
  13  -5   2   94.79    1.81
  13  -5   2  100.29    1.62
 -13  -5  -2   96.12    2.43
  13  -5   2   93.47    2.16
 -13  -5  -2   94.21    2.33
 -13  -5  -3   16.48    1.54
  13  -5   3   14.57    1.20
 -13  -5  -3   14.67    1.70
 -13  -5  -4    3.94    1.47
  13  -5   4    4.05    1.25
 -13  -5  -4    2.52    1.65
 -13  -5  -5    4.56    1.74
 -13  -5  -5    5.75    2.00
 -13  -5  -6    4.39    2.01
 -13  -5  -6    5.50    2.17
 -13  -5  -7    1.38    2.27
 -13  -3  10    0.52    1.65
 -13  -3   9    5.80    1.64
  13  -3  -9    3.40    1.72
 -13  -3   9    6.67    1.21
 -13  -3   8    1.82    1.48
 -13  -3   8    1.09    1.23
  13  -3  -8   -1.12    1.50
 -13  -3   8    1.20    1.14
 -13  -3   7   46.42    1.36
 -13  -3   7   46.64    1.80
  13  -3  -7   46.72    1.56
 -13  -3   7   46.62    1.69
 -13  -3   6   46.31    1.36
 -13  -3   6   48.57    1.54
  13  -3  -6   44.33    1.33
 -13  -3   6   45.29    1.60
 -13  -3   5    2.34    1.17
 -13  -3   5    2.16    0.94
  13  -3  -5    1.69    0.74
 -13  -3   5    2.85    0.90
  13  -3  -4   32.33    0.69
 -13  -3   4   31.75    1.04
 -13  -3   4   32.53    1.31
  13  -3  -4   31.35    1.13
 -13  -3   4   32.72    1.19
 -13  -3   3   36.47    1.01
  13  -3  -3   38.38    1.18
 -13  -3   3   39.43    1.36
  13  -3  -3   34.70    0.83
 -13  -3   3   37.99    1.21
 -13  -3   2  199.54    2.47
  13  -3  -2  201.77    2.73
  13  -3  -2  207.05    2.54
 -13  -3   2  206.78    2.88
 -13  -3   1   14.31    0.73
  13  -3  -1   14.07    1.00
  13  -3  -1   12.14    0.84
 -13  -3   1   13.52    1.11
 -13  -3   0   71.29    1.26
  13  -3   0   68.58    1.50
  13  -3   0   66.04    1.33
  13  -3   0   69.58    1.56
 -13  -3   0   74.14    1.76
  13  -3   1   39.33    0.96
  13  -3   1   40.92    1.30
 -13  -3  -1   46.54    1.76
 -13  -3  -1   42.04    1.22
 -13  -3  -1   44.83    1.14
  13  -3   1   42.27    1.42
  13  -3   2   37.82    1.10
 -13  -3  -2   39.94    1.40
  13  -3   2   36.08    0.78
  13  -3   2   37.24    1.47
  13  -3   3   26.75    1.20
 -13  -3  -3   26.70    1.38
 -13  -3  -3   26.26    1.62
 -13  -3  -4    8.21    1.51
  13  -3   4    8.17    1.24
 -13  -3  -4    8.93    1.64
 -13  -3  -5   -0.16    1.57
 -13  -3  -5   -0.22    1.71
 -13  -3  -6    1.06    1.81
 -13  -3  -6    1.65    1.98
 -13  -3  -7    7.04    2.15
 -13  -3  -7    7.02    2.25
 -13  -1  11    1.36    1.80
 -13  -1  10    3.17    1.74
 -13  -1   9    4.33    1.45
  13  -1  -9    2.17    1.55
 -13  -1   9    1.99    0.92
 -13  -1   8    5.23    1.32
 -13  -1   8    4.90    0.90
  13  -1  -8    5.20    1.38
 -13  -1   8    5.53    1.34
 -13  -1   8    5.16    0.86
  13  -1  -7   19.08    1.30
 -13  -1   7   17.67    1.26
 -13  -1   7   18.08    1.33
 -13  -1   7   19.26    0.92
 -13  -1   7   17.81    0.97
  13  -1  -6   27.26    1.06
 -13  -1   6   28.54    1.18
 -13  -1   6   32.39    1.35
 -13  -1   6   31.64    0.99
 -13  -1   5   69.59    1.42
  13  -1  -5   71.42    1.26
 -13  -1   5   73.04    1.62
  13  -1  -5   74.86    1.70
 -13  -1   5   72.31    1.35
 -13  -1   4   28.73    0.85
  13  -1  -4   29.38    0.63
 -13  -1   4   30.79    1.19
  13  -1  -4   26.09    1.12
 -13  -1   4   28.48    0.96
  13  -1  -3   10.67    0.98
 -13  -1   3    9.29    0.92
 -13  -1   3   11.10    0.86
 -13  -1   3   10.27    0.52
  13  -1  -2    6.16    0.97
 -13  -1   2    8.72    1.11
 -13  -1   2    6.22    0.36
  13  -1  -2    6.96    0.74
 -13  -1   2    7.21    0.84
  13  -1  -1    1.51    0.90
 -13  -1   1    1.43    0.93
 -13  -1   1    1.22    0.82
 -13  -1   1    0.83    0.34
 -13  -1   1    1.12    0.37
  13  -1  -1    1.26    0.80
 -13  -1   0  160.20    2.00
 -13  -1   0  168.79    1.98
  13  -1   0  171.65    2.47
  13  -1   0  157.91    2.40
 -13  -1   0  170.71    2.64
  13  -1   1    2.29    0.90
 -13  -1  -1    0.67    1.02
 -13  -1  -1    2.04    0.70
  13  -1   1    2.86    0.97
  13  -1   2   19.84    1.17
 -13  -1  -2   19.93    1.03
  13  -1   2   20.97    0.53
  13  -1   2   20.46    1.22
  13  -1   2   19.03    0.47
 -13  -1  -3    3.79    1.09
 -13  -1  -4    8.82    1.29
 -13  -1  -4    9.02    1.52
 -13  -1  -5    6.14    1.56
 -13  -1  -5    8.32    1.82
 -13  -1  -6    2.15    1.65
 -13  -1  -6    0.58    1.86
 -13  -1  -7    6.14    1.91
 -13  -1  -7    3.37    2.20
 -13  -1  -8   10.94    2.15
 -13   1  10    3.78    1.36
  13   1 -10    6.99    1.91
 -13   1   9    3.27    1.24
  13   1  -9    4.25    1.51
 -13   1   8    3.38    1.20
 -13   1   8    3.55    0.40
 -13   1   8    3.46    0.38
  13   1  -7   20.25    1.28
 -13   1   7   19.21    1.17
 -13   1   7   16.88    0.55
 -13   1   7   20.27    0.57
 -13   1   6   27.36    1.13
 -13   1   6   28.29    0.71
 -13   1   6   26.28    0.64
  13   1  -5   76.84    1.40
 -13   1   5   80.20    1.52
  13   1  -5   80.29    1.87
 -13   1   5   82.55    1.20
  13   1  -4   33.05    0.81
  13   1  -4   31.47    1.32
 -13   1   4   33.55    0.85
 -13   1   4   31.24    1.06
  13   1  -3   15.39    1.13
 -13   1   3   14.35    0.77
 -13   1   3   16.87    1.02
  13   1  -2   20.05    1.12
 -13   1   2   18.19    0.98
  13   1  -2   19.51    1.04
 -13   1   2   17.27    0.84
 -13   1   1    0.47    0.77
 -13   1   1   -0.73    0.92
  13   1  -1   -0.42    0.99
  13   1  -1    1.71    0.82
  13   1   0  163.43    2.20
  13   1   0  172.82    2.52
  13   1   0  168.83    2.46
  13   1   1    1.11    0.53
  13   1   1    1.50    0.94
 -13   1  -1    1.60    0.99
 -13   1  -1    0.63    0.54
  13   1   1    1.58    0.91
 -13   1  -2   13.97    0.84
  13   1   2   14.78    0.53
 -13   1  -2   13.02    1.28
  13   1   2   12.71    1.17
  13   1   2   13.80    1.10
 -13   1  -3    7.88    0.99
 -13   1  -4   10.77    1.23
 -13   1  -5    7.84    1.35
 -13   1  -5    7.19    1.76
 -13   1  -6    3.58    1.63
 -13   1  -6   -0.44    1.78
 -13   1  -7    1.79    1.95
 -13   1  -7    4.60    2.09
 -13   1  -8    6.31    2.29
  13   3 -10   -1.72    2.00
 -13   3   9    5.60    1.01
  13   3  -9    3.35    1.89
  13   3  -9    3.18    1.62
 -13   3   8    1.46    0.92
  13   3  -8    0.62    1.44
  13   3  -7   45.80    1.62
 -13   3   7   42.93    1.14
  13   3  -6   47.97    1.46
 -13   3   6   49.41    1.13
  13   3  -5    7.51    0.91
 -13   3   5   11.75    1.17
 -13   3   4   24.37    0.91
  13   3  -4   22.30    0.90
  13   3  -4   22.75    1.34
  13   3  -4   22.71    1.36
 -13   3   4   25.50    0.52
  13   3  -3   21.82    1.31
 -13   3   3   22.99    0.95
  13   3  -3   20.30    0.78
 -13   3   3   22.56    0.73
  13   3  -3   22.05    1.23
  13   3  -2  201.97    2.90
  13   3  -2  198.83    2.83
  13   3  -1   13.90    1.10
  13   3  -1   14.93    1.09
 -13   3   1   14.34    0.95
  13   3  -1   11.80    0.89
  13   3   0   68.73    1.66
  13   3   0   65.78    1.31
  13   3   0   64.91    1.49
 -13   3   0   62.57    1.53
 -13   3  -1   39.81    0.83
  13   3   1   37.70    1.01
  13   3   1   39.28    1.37
  13   3   1   40.38    1.37
 -13   3  -1   39.57    1.44
 -13   3  -2   35.50    0.98
  13   3   2   33.40    0.85
 -13   3  -2   32.91    1.52
 -13   3  -3   27.71    1.13
  13   3   3   27.62    0.69
 -13   3  -3   28.59    1.61
 -13   3  -4    7.85    1.25
 -13   3  -4    5.69    1.57
 -13   3  -5   -0.26    1.39
 -13   3  -6    0.93    1.58
 -13   3  -6    0.57    1.93
 -13   3  -7    5.52    1.90
 -13   3  -7    6.16    2.14
 -13   3  -8    2.73    2.09
  13   5 -10    1.73    2.03
  13   5  -9    1.22    1.90
  13   5  -9    2.18    1.66
  13   5  -8    7.34    1.67
 -13   5   8    7.98    0.65
  13   5  -7   23.52    1.62
  13   5  -7   22.15    1.91
 -13   5   7   19.99    0.67
  13   5  -6   28.46    1.42
  13   5  -6   28.75    1.76
 -13   5   6   24.92    0.73
  13   5  -5   52.29    1.47
  13   5  -5   54.41    1.90
  13   5  -4   51.46    1.74
  13   5  -4   47.16    1.37
  13   5  -3   14.59    1.24
  13   5  -3   14.11    0.99
 -13   5   2    9.74    0.84
  13   5  -2    7.84    1.01
 -13   5   1   18.54    1.05
  13   5  -1   14.35    1.03
  13   5   0   39.74    1.23
  13   5   0   43.69    1.52
 -13   5   0   41.67    1.41
 -13   5  -1   10.00    0.69
  13   5   1   10.16    0.89
 -13   5  -1   11.02    1.27
  13   5   2   85.65    1.62
 -13   5  -2   81.17    2.06
 -13   5  -3   15.63    1.13
  13   5   3   16.72    0.90
 -13   5  -3   16.96    1.61
 -13   5  -4    0.71    1.23
 -13   5  -4    3.33    1.68
 -13   5  -5    6.90    1.38
 -13   5  -5    5.74    1.79
 -13   5  -6    5.16    1.63
 -13   5  -7    3.24    1.85
  13   7  -9    1.09    2.00
  13   7  -8   15.76    1.84
  13   7  -7    6.31    1.59
  13   7  -7    2.85    1.73
  13   7  -6    7.04    1.52
  13   7  -6    5.84    1.54
  13   7  -5   33.84    1.43
  13   7  -5   34.22    1.68
  13   7  -4    4.42    1.34
  13   7  -4    4.68    1.21
  13   7  -3   19.29    1.35
  13   7  -2   62.78    1.72
  13   7  -1   33.76    1.38
  13   7   0   94.55    1.98
  13   7   1    5.06    1.09
 -13   7  -1    4.76    0.92
  13   7   2   23.95    1.23
 -13   7  -2   21.08    1.12
  13   7   3   31.78    1.37
 -13   7  -3   34.35    1.39
 -13   7  -4    3.72    1.27
 -13   7  -5    0.50    1.49
 -13   7  -6   -1.50    1.81
 -13   7  -7    1.79    1.96
  13   9  -8    1.00    1.72
  13   9  -7    3.87    1.80
  13   9  -7    2.88    1.79
  13   9  -6   12.67    1.62
  13   9  -6   13.86    1.72
  13   9  -5   14.61    1.67
  13   9  -5   18.65    1.74
  13   9  -4   12.40    1.56
  13   9  -4   14.89    1.49
  13   9  -3   57.03    1.88
  13   9  -2   21.48    1.55
  13   9  -1   66.42    1.89
  13   9   0    5.40    1.42
 -13   9  -1   15.73    1.19
  13   9   1   14.79    1.42
  13   9   2   40.27    1.79
 -13   9  -2   40.91    1.41
  13   9   3   14.49    1.43
 -13   9  -3   13.70    1.36
 -13   9  -4    6.91    1.44
 -13   9  -5    8.16    1.73
 -13   9  -6    3.05    1.83
  13  11  -6    8.19    1.99
  13  11  -5   13.80    2.02
  13  11  -5   12.56    1.86
  13  11  -4    8.93    1.75
  13  11  -3   20.70    1.86
  13  11  -2    8.19    1.62
  13  11  -1   11.45    1.69
  13  11   0    9.21    1.65
  13  11   1    5.97    1.64
 -13  11  -2    8.81    1.41
  13  11   2   11.52    1.59
 -13  11  -3    5.43    1.49
  13  11   3    7.76    1.63
 -13  11  -4    1.17    1.61
 -13  11  -5    1.07    1.71
  13  13  -1    3.83    1.79
  13  13   0    5.80    1.79
  13  13   1    6.71    1.78
  13  13   2    3.35    1.99
 -13  13  -3    5.76    1.73
 -13  13  -4   -0.38    2.05
 -14 -12   2   22.90    2.09
 -14 -12   1   20.34    1.96
 -14 -12   0   20.73    2.58
 -14 -12  -1    3.66    2.13
 -14 -12  -2    8.69    2.22
 -14 -10   7    1.11    1.89
 -14 -10   6    1.56    1.79
 -14 -10   5    9.77    1.82
 -14 -10   5    8.26    1.92
 -14 -10   4   12.18    1.86
 -14 -10   4   14.06    1.85
 -14 -10   3   34.23    1.99
 -14 -10   3   33.96    2.03
 -14 -10   2   51.79    2.08
 -14 -10   2   41.97    1.95
 -14 -10   1   23.15    1.83
 -14 -10   0   45.00    2.33
 -14 -10   0   33.27    2.10
 -14 -10  -1   17.82    1.92
 -14 -10  -1   14.12    2.07
 -14 -10  -2   39.71    2.20
 -14 -10  -2   38.82    2.28
 -14 -10  -3   -2.93    2.32
 -14 -10  -3    2.71    1.58
 -14  -8   9    6.83    1.82
 -14  -8   8    0.28    1.84
 -14  -8   7    8.33    1.74
 -14  -8   7    9.29    1.79
 -14  -8   6    4.24    1.59
 -14  -8   5   33.21    1.76
 -14  -8   4   17.99    1.69
 -14  -8   4   20.13    1.67
 -14  -8   3   41.10    1.86
 -14  -8   3   42.78    1.90
 -14  -8   2   62.08    2.09
 -14  -8   2   58.05    1.90
 -14  -8   2   62.00    1.88
 -14  -8   1   24.74    1.68
  14  -8  -1   25.94    1.21
  14  -8  -1   24.30    1.24
 -14  -8   1   28.43    1.54
  14  -8   0   55.59    1.52
  14  -8   0   55.28    1.57
  14  -8   0   50.65    1.61
 -14  -8  -1   25.24    1.82
 -14  -8  -1   24.27    1.97
  14  -8   1   21.96    1.31
 -14  -8  -2   -0.49    1.83
 -14  -8  -2    2.97    1.76
 -14  -8  -3    8.85    1.94
 -14  -8  -3   14.57    1.98
 -14  -8  -4    5.49    1.91
 -14  -8  -4    2.54    2.11
 -14  -8  -5    0.01    2.30
 -14  -6  10    4.23    1.65
 -14  -6   9    5.90    1.68
 -14  -6   8    3.66    1.61
 -14  -6   8    4.00    1.73
 -14  -6   7    4.49    1.35
 -14  -6   7    4.25    1.63
 -14  -6   6    3.19    1.49
  14  -6  -6    1.05    1.04
 -14  -6   6    2.65    1.30
 -14  -6   5   36.39    1.58
  14  -6  -5   32.02    1.17
 -14  -6   5   34.68    1.67
 -14  -6   5   32.47    1.77
 -14  -6   4   13.04    1.30
  14  -6  -4   11.39    0.77
 -14  -6   4   14.45    1.36
  14  -6  -4   10.54    0.77
 -14  -6   3   40.94    1.75
 -14  -6   3   40.70    1.60
  14  -6  -3   38.04    0.86
  14  -6  -3   37.43    0.83
 -14  -6   3   42.03    1.44
  14  -6  -3   39.60    0.77
  14  -6  -2  128.23    2.02
 -14  -6   2  141.83    2.58
  14  -6  -2  134.06    2.42
 -14  -6   2  135.22    2.48
  14  -6  -2  131.34    1.93
  14  -6  -2  133.73    1.61
 -14  -6   2  145.89    2.36
  14  -6  -2  138.14    1.62
 -14  -6   1   46.56    1.72
 -14  -6   1   47.66    1.48
  14  -6  -1   46.73    0.88
  14  -6  -1   42.52    1.32
 -14  -6   1   45.01    1.70
  14  -6  -1   44.33    1.29
 -14  -6   0    4.65    1.31
  14  -6   0    4.22    0.99
  14  -6   0    2.68    1.03
  14  -6   0    4.25    0.70
 -14  -6   0    3.95    1.10
  14  -6   0    4.85    0.95
  14  -6   1   60.25    1.41
  14  -6   1   55.06    1.64
 -14  -6  -1   63.94    2.04
 -14  -6  -1   60.51    1.69
  14  -6   1   60.12    1.75
  14  -6   1   57.60    1.32
 -14  -6  -2   39.08    1.99
  14  -6   2   37.63    1.40
 -14  -6  -2   38.51    2.05
 -14  -6  -2   37.47    1.52
 -14  -6  -3   54.43    2.04
 -14  -6  -3   51.13    2.41
 -14  -6  -4    9.58    1.86
 -14  -6  -4    5.65    1.96
 -14  -6  -5    1.73    1.92
 -14  -6  -5    1.75    2.12
 -14  -6  -6    8.58    2.28
 -14  -4  10    2.25    1.99
 -14  -4   9    7.72    1.47
 -14  -4   9    9.67    1.82
 -14  -4   8    2.78    1.20
 -14  -4   8    1.73    1.62
 -14  -4   7    6.20    1.54
 -14  -4   7    4.07    1.44
  14  -4  -7    6.02    1.19
 -14  -4   7    5.58    1.19
 -14  -4   6   10.13    1.12
 -14  -4   6    8.87    1.24
  14  -4  -6   10.34    0.98
 -14  -4   6    8.98    1.50
 -14  -4   5   11.89    1.19
 -14  -4   5    9.84    1.09
  14  -4  -5   11.72    0.76
 -14  -4   5   11.26    1.37
  14  -4  -4   20.22    0.49
 -14  -4   4   22.67    1.07
  14  -4  -4   21.99    0.54
 -14  -4   4   22.88    1.41
  14  -4  -4   19.36    1.01
 -14  -4   4   24.87    1.20
 -14  -4   3  181.52    2.46
  14  -4  -3  178.14    2.15
 -14  -4   3  183.11    2.71
 -14  -4   2   25.72    0.99
  14  -4  -2   23.08    1.09
  14  -4  -2   24.44    0.95
 -14  -4   2   23.85    1.30
 -14  -4   1   25.72    0.99
  14  -4  -1   22.26    1.11
  14  -4  -1   21.67    1.09
 -14  -4   1   25.75    1.40
  14  -4  -1   26.10    1.07
 -14  -4   0   30.29    1.10
 -14  -4   0   30.98    1.52
  14  -4   0   30.44    1.27
  14  -4   0   27.65    1.01
 -14  -4   0   27.70    1.48
  14  -4   0   27.78    1.18
  14  -4   1    8.57    0.78
  14  -4   1   10.42    1.13
 -14  -4  -1    8.80    1.41
  14  -4   1    9.46    0.67
 -14  -4  -1    9.30    0.93
  14  -4   1    8.53    1.18
  14  -4   2   21.98    1.04
 -14  -4  -2   21.83    1.33
 -14  -4  -2   20.69    1.71
  14  -4   2   18.83    0.79
  14  -4   3    2.15    1.02
 -14  -4  -3    2.10    1.27
 -14  -4  -3    0.44    1.60
 -14  -4  -4    7.34    1.52
 -14  -4  -4    8.11    1.87
 -14  -4  -5    8.32    1.76
 -14  -4  -5    5.77    2.03
 -14  -4  -6   -0.41    1.99
 -14  -4  -6   -0.12    2.05
 -14  -4  -7   -0.68    2.24
 -14  -2  11    2.33    1.80
 -14  -2  10    3.99    1.65
 -14  -2   9    6.19    1.57
 -14  -2   9    4.44    1.06
 -14  -2   8    0.81    1.37
  14  -2  -8   -0.30    1.31
 -14  -2   8    0.41    0.94
 -14  -2   8    0.02    1.06
  14  -2  -7    6.65    1.15
 -14  -2   7    6.05    1.22
 -14  -2   7    8.05    0.96
 -14  -2   7    6.71    1.42
  14  -2  -6    7.80    0.93
 -14  -2   6    8.33    1.07
 -14  -2   6    6.94    1.30
 -14  -2   6    8.79    0.97
  14  -2  -5   65.37    1.12
 -14  -2   5   65.60    1.43
 -14  -2   5   69.61    1.75
  14  -2  -5   65.19    1.56
 -14  -2   5   67.64    1.43
 -14  -2   4   21.23    0.87
 -14  -2   4   21.28    1.26
  14  -2  -4   19.85    1.12
 -14  -2   4   21.94    1.07
  14  -2  -3  548.52    6.07
 -14  -2   3  537.50    6.16
 -14  -2   3  547.51    6.07
 -14  -2   3  547.45    5.62
 -14  -2   2   41.27    0.82
  14  -2  -2   43.70    1.12
 -14  -2   2   40.05    1.27
  14  -2  -2   42.57    1.32
 -14  -2   1  123.77    1.51
  14  -2  -1  125.45    2.08
  14  -2   0    4.34    0.97
 -14  -2   0    4.38    0.62
 -14  -2   0    3.74    1.11
 -14  -2   0    3.84    0.62
  14  -2   0    3.01    1.02
 -14  -2  -1   11.48    0.86
  14  -2   1   10.72    0.69
  14  -2   1   12.87    1.15
 -14  -2  -1   10.49    1.28
 -14  -2  -1   10.52    1.44
  14  -2   1   12.72    1.19
  14  -2   2    0.70    0.45
  14  -2   2    0.03    0.44
 -14  -2  -2    0.26    0.93
 -14  -2  -3   11.40    1.21
 -14  -2  -4    3.18    1.68
 -14  -2  -4    2.14    1.28
 -14  -2  -5    6.15    1.88
 -14  -2  -5    4.51    1.56
 -14  -2  -6   -0.28    1.93
 -14  -2  -6    1.09    1.74
 -14  -2  -7    3.70    2.04
 -14   0  10    1.01    1.48
  14   0  -9    1.90    1.54
 -14   0   9    0.21    1.39
  14   0  -8   10.98    1.37
 -14   0   8    9.21    1.29
 -14   0   8   10.01    0.73
 -14   0   8    7.59    0.68
 -14   0   7    2.86    1.22
 -14   0   7    2.24    0.71
  14   0  -7    4.63    1.10
 -14   0   7    2.54    0.70
 -14   0   6    4.22    0.84
 -14   0   6    2.81    1.04
  14   0  -6    1.84    0.85
 -14   0   6    2.17    0.66
  14   0  -5   29.92    0.87
 -14   0   5   30.80    1.21
  14   0  -5   28.36    1.32
 -14   0   5   32.49    0.95
  14   0  -4    9.12    0.44
 -14   0   4   11.29    0.76
 -14   0   4    9.88    0.94
  14   0  -4    8.26    1.12
  14   0  -3   87.27    1.84
 -14   0   3   85.94    1.57
 -14   0   2   34.30    1.26
  14   0  -2   36.22    1.30
 -14   0   2   32.85    1.15
  14   0  -2   32.95    1.06
 -14   0   1   89.35    1.85
  14   0  -1   92.01    1.85
  14   0  -1   90.35    1.69
 -14   0   0    2.52    1.00
 -14   0   0    0.05    1.17
  14   0   0    1.99    1.04
 -14   0   0    1.03    0.36
 -14   0   0    1.56    0.38
  14   0   0    1.08    0.94
  14   0   1    0.33    0.60
 -14   0  -1    0.63    1.04
  14   0   1    0.30    1.02
 -14   0  -1    0.30    0.60
  14   0   1   -0.39    1.04
 -14   0  -2    0.57    1.27
  14   0   2    0.28    0.41
  14   0   2    0.02    0.40
 -14   0  -2    0.08    0.78
 -14   0  -3   46.19    1.43
 -14   0  -4   45.32    1.63
 -14   0  -5    6.33    1.83
 -14   0  -5    6.57    1.46
 -14   0  -6    0.94    1.95
 -14   0  -6    0.69    1.64
 -14   0  -7    5.25    1.81
 -14   0  -8    4.31    2.16
  14   2  -9    3.68    1.62
 -14   2   9    4.00    1.17
  14   2  -8   -0.89    1.33
 -14   2   8    0.39    1.04
  14   2  -7    7.07    1.23
 -14   2   7    7.24    0.99
 -14   2   6   11.77    0.94
  14   2  -6   11.45    1.03
 -14   2   5   56.51    1.29
  14   2  -5   61.47    1.92
 -14   2   5   56.11    0.85
  14   2  -5   58.53    1.25
 -14   2   4   17.87    0.98
  14   2  -4   18.14    1.33
 -14   2   4   17.60    0.69
  14   2  -4   17.40    0.73
 -14   2   3  527.11    5.85
 -14   2   3  517.23    5.68
  14   2  -2   48.68    1.41
  14   2  -2   50.83    1.56
 -14   2   2   48.47    1.35
 -14   2   2   46.15    1.16
  14   2  -1  128.04    2.03
  14   2  -1  121.97    2.11
 -14   2   1  120.90    2.05
  14   2   0    2.05    1.07
 -14   2   0    2.10    1.01
  14   2   0    3.32    0.75
  14   2   0    3.44    1.02
 -14   2  -1   13.56    0.57
  14   2   1   14.15    1.17
 -14   2  -1   12.38    1.21
  14   2   1   12.85    0.74
 -14   2  -2    1.12    1.19
 -14   2  -2    1.54    0.76
  14   2   2    2.61    0.56
 -14   2  -3    8.78    1.05
 -14   2  -3    8.85    1.46
 -14   2  -4    2.50    1.18
 -14   2  -5    3.95    1.45
 -14   2  -6   -0.57    1.73
 -14   2  -6    1.18    1.94
 -14   2  -7    0.77    1.92
 -14   2  -8    3.15    2.05
  14   4  -9    7.16    1.66
 -14   4   8    2.91    0.80
  14   4  -8   -0.51    1.91
  14   4  -8    2.09    1.42
 -14   4   7    5.89    0.82
  14   4  -7    5.18    1.31
  14   4  -7    2.52    1.72
  14   4  -6    8.32    1.15
  14   4  -6    5.35    1.58
 -14   4   6    8.13    0.81
  14   4  -5   10.40    1.07
 -14   4   5    9.76    0.79
  14   4  -5    9.39    1.43
  14   4  -4   20.34    1.07
 -14   4   4   16.42    0.93
  14   4  -4   18.53    1.42
 -14   4   3  190.61    2.34
  14   4  -3  188.59    2.95
 -14   4   2   32.93    1.03
  14   4  -2   35.56    1.35
 -14   4   1   15.86    1.05
  14   4  -1   17.30    1.04
  14   4   0   28.88    1.31
 -14   4   0   26.84    1.28
 -14   4  -1   10.93    0.64
  14   4   1    8.62    0.85
 -14   4  -1    9.07    1.29
 -14   4  -2   27.78    1.00
 -14   4  -2   27.96    1.58
  14   4   2   26.90    0.94
 -14   4  -3    0.59    1.43
 -14   4  -3    1.80    0.96
  14   4   3    1.00    0.65
 -14   4  -4    9.09    1.23
 -14   4  -4    7.10    1.71
 -14   4  -5    7.13    1.82
 -14   4  -5    7.92    1.43
 -14   4  -6    2.64    1.65
 -14   4  -7    3.15    1.73
  14   6  -9    8.16    1.96
  14   6  -8    5.72    1.52
  14   6  -8    3.15    1.91
  14   6  -7    2.87    1.47
  14   6  -7    3.68    1.72
  14   6  -6    0.28    1.33
  14   6  -6    2.00    1.60
  14   6  -5   28.76    1.35
  14   6  -5   31.13    1.75
  14   6  -4   11.89    1.39
  14   6  -4   12.43    1.11
  14   6  -3   35.76    1.58
  14   6  -2  128.97    2.30
  14   6  -1   49.20    1.56
  14   6   0   10.38    1.12
 -14   6   0   10.27    1.16
 -14   6  -1   54.01    1.13
  14   6   1   55.46    1.47
 -14   6  -1   54.63    1.81
 -14   6  -2   47.49    1.23
 -14   6  -2   45.75    1.92
  14   6   2   43.86    1.34
 -14   6  -3   46.73    1.45
  14   6   3   43.81    1.31
 -14   6  -3   47.33    2.09
 -14   6  -4    8.41    1.84
 -14   6  -4    8.91    1.29
 -14   6  -5    2.79    1.92
 -14   6  -5    1.22    1.43
 -14   6  -6    8.39    1.75
 -14   6  -7   -2.69    2.08
  14   8  -8   -1.07    1.77
  14   8  -7    5.10    1.88
  14   8  -7    7.15    1.72
  14   8  -6    2.60    1.67
  14   8  -6    2.41    1.44
  14   8  -5   28.43    1.79
  14   8  -5   31.22    1.70
  14   8  -4   18.67    1.58
  14   8  -4   18.63    1.35
  14   8  -3   42.42    1.77
  14   8  -2   68.66    2.03
  14   8  -1   37.42    1.59
  14   8   0   46.73    1.59
  14   8   1   29.19    1.44
 -14   8  -1   31.52    1.20
  14   8   2    1.61    1.28
 -14   8  -2    2.30    1.01
  14   8   3   14.06    1.34
 -14   8  -3   14.08    1.27
 -14   8  -4    5.25    1.38
 -14   8  -5    1.95    1.49
 -14   8  -6    2.12    1.77
  14  10  -7    1.32    1.82
  14  10  -6    2.48    1.90
  14  10  -5    7.10    1.63
  14  10  -5    7.87    1.73
  14  10  -4   11.64    1.71
  14  10  -3   29.78    1.87
  14  10  -2   46.86    1.96
  14  10  -1   19.27    1.67
  14  10   0   35.74    1.71
  14  10   1   17.53    1.62
 -14  10  -2   42.31    1.58
  14  10   2   39.15    1.72
 -14  10  -3    3.31    1.32
 -14  10  -4   -0.87    1.47
 -14  10  -5    3.84    1.71
 -14  10  -6    8.67    1.82
  14  12  -3    6.48    1.82
  14  12  -2   17.32    2.05
  14  12  -1   21.03    1.91
  14  12   0   10.27    1.66
  14  12   1    0.96    1.72
  14  12   2   10.65    1.80
 -14  12  -2    9.49    1.56
 -14  12  -3   -0.40    1.56
 -14  12  -4    0.33    1.76
 -15 -11   4   15.92    2.00
 -15 -11   3   23.13    2.12
 -15 -11   3   22.27    2.02
 -15 -11   2    7.57    1.94
 -15 -11   2    7.56    1.89
 -15 -11   1    8.29    1.84
 -15 -11   0    4.27    2.09
 -15 -11   0   12.29    2.11
 -15 -11  -1   15.22    2.09
 -15 -11  -2    0.63    2.25
 -15  -9   8   -0.71    1.86
 -15  -9   7    2.31    1.85
 -15  -9   6   10.88    1.77
 -15  -9   5    6.46    1.87
 -15  -9   5    9.84    1.77
 -15  -9   4   16.13    1.85
 -15  -9   4   16.56    1.81
 -15  -9   3    8.27    1.76
 -15  -9   3    9.63    1.72
 -15  -9   2    3.56    1.61
 -15  -9   2    2.30    1.70
 -15  -9   1   24.79    1.82
 -15  -9   0    7.28    1.68
 -15  -9  -1    5.33    1.87
 -15  -9  -1    8.96    2.00
 -15  -9  -2    1.97    1.97
 -15  -9  -2    6.34    2.06
 -15  -9  -3   12.45    2.27
 -15  -9  -4    2.95    2.22
 -15  -7   9    5.33    1.72
 -15  -7   8    3.07    1.70
 -15  -7   7   10.76    1.67
 -15  -7   7   11.19    1.90
 -15  -7   6   12.55    1.79
 -15  -7   6   11.62    1.47
 -15  -7   5    4.85    1.50
 -15  -7   4    8.67    1.42
 -15  -7   4    9.70    1.56
 -15  -7   3   14.01    1.32
 -15  -7   3   11.79    1.46
 -15  -7   3   13.15    1.63
 -15  -7   2    1.73    1.47
  15  -7  -2    1.78    0.95
 -15  -7   2    1.25    1.28
 -15  -7   2    1.32    1.45
 -15  -7   1   43.50    1.86
  15  -7  -1   41.64    1.51
 -15  -7   1   41.81    1.88
  15  -7  -1   40.36    1.33
 -15  -7   1   43.93    1.55
 -15  -7   0   18.76    1.64
  15  -7   0   17.71    1.19
  15  -7   0   18.79    1.26
  15  -7   0   15.52    1.29
 -15  -7   0   20.52    1.41
 -15  -7  -1   12.74    1.32
 -15  -7  -1   14.25    1.76
 -15  -7  -2   39.72    2.19
 -15  -7  -2   41.59    2.23
 -15  -7  -3    4.35    1.74
 -15  -7  -3    2.97    1.99
 -15  -7  -4    2.84    1.97
 -15  -7  -4   -1.22    2.19
 -15  -7  -5    1.28    2.09
 -15  -7  -6    0.87    2.46
 -15  -5   9    4.83    1.51
 -15  -5   9    6.02    1.78
 -15  -5   8    6.05    1.45
 -15  -5   8    5.01    1.69
 -15  -5   7    4.33    1.25
 -15  -5   7    3.79    1.61
 -15  -5   6   10.85    1.38
 -15  -5   6    9.38    1.40
 -15  -5   6    9.21    1.64
 -15  -5   5   28.82    1.39
 -15  -5   5   30.61    1.45
 -15  -5   5   28.68    1.67
  15  -5  -4    7.71    0.90
 -15  -5   4    7.99    1.40
 -15  -5   4    7.68    1.14
 -15  -5   4    8.55    1.28
 -15  -5   3   33.46    1.17
  15  -5  -3   33.15    0.90
 -15  -5   3   33.13    1.48
  15  -5  -3   30.20    1.15
  15  -5  -2    2.06    1.08
  15  -5  -2    3.98    0.97
 -15  -5   2    3.69    1.00
 -15  -5   2    2.95    1.28
  15  -5  -2    3.87    0.84
 -15  -5   1   26.68    1.15
  15  -5  -1   25.74    1.21
  15  -5  -1   23.60    1.27
 -15  -5   1   26.95    1.57
  15  -5  -1   23.02    1.12
 -15  -5   0   33.27    1.22
  15  -5   0   31.81    1.15
 -15  -5   0   36.39    1.66
 -15  -5   0   37.65    1.71
  15  -5   0   35.65    1.39
  15  -5   1   18.10    1.01
 -15  -5  -1   18.63    1.66
 -15  -5  -1   20.52    1.20
  15  -5   1   17.59    1.33
 -15  -5  -2   13.33    1.19
 -15  -5  -2   14.91    1.42
 -15  -5  -3   22.03    1.66
 -15  -5  -3   19.77    1.97
 -15  -5  -4    2.81    1.70
 -15  -5  -4    4.31    1.87
 -15  -5  -5    5.25    1.97
 -15  -5  -5    7.36    2.08
 -15  -5  -6    3.11    2.03
 -15  -3  10    2.56    1.81
 -15  -3   9   13.32    1.73
 -15  -3   9   11.19    1.22
 -15  -3   8    0.92    1.59
 -15  -3   8    2.36    1.13
 -15  -3   7   30.32    1.30
 -15  -3   7   27.24    1.52
 -15  -3   7   30.53    1.67
 -15  -3   6   -0.58    1.38
  15  -3  -6    0.12    0.81
 -15  -3   6    0.22    1.06
 -15  -3   6    0.55    1.11
  15  -3  -5    3.50    0.52
  15  -3  -5    1.78    0.91
 -15  -3   5    1.43    1.26
 -15  -3   5    2.41    0.97
 -15  -3   5    3.20    1.00
 -15  -3   4   45.12    1.18
 -15  -3   4   44.88    1.56
  15  -3  -4   40.46    1.31
 -15  -3   4   45.03    1.49
 -15  -3   3  156.66    2.04
  15  -3  -3  134.31    2.25
 -15  -3   3  143.82    2.50
  15  -3  -3  136.03    1.95
 -15  -3   3  156.20    2.46
 -15  -3   2   61.55    1.12
  15  -3  -2   59.30    1.56
  15  -3  -2   57.04    1.27
 -15  -3   2   63.09    1.71
 -15  -3   1   47.09    1.05
  15  -3  -1   45.32    1.40
  15  -3  -1   48.15    1.35
 -15  -3   1   48.09    1.60
 -15  -3   0   73.66    1.41
 -15  -3   0   74.91    1.40
 -15  -3   0   68.44    1.89
  15  -3   0   72.01    1.67
  15  -3   0   72.33    1.70
 -15  -3   0   71.33    1.88
 -15  -3  -1   25.37    1.15
 -15  -3  -1   27.12    1.01
  15  -3   1   26.49    1.33
 -15  -3  -1   25.31    1.62
 -15  -3  -1   23.78    1.60
 -15  -3  -2    2.19    1.07
  15  -3   2    2.00    0.57
 -15  -3  -3    4.09    1.31
 -15  -3  -4    2.18    1.76
 -15  -3  -4    1.17    1.40
 -15  -3  -5    0.87    1.76
 -15  -3  -5    0.07    1.64
 -15  -3  -6   -1.22    2.12
 -15  -3  -6   -1.26    1.94
 -15  -3  -7    0.91    2.24
 -15  -1  10   -0.81    1.64
 -15  -1   9    2.76    1.60
 -15  -1   8    6.84    1.30
 -15  -1   8    5.20    1.49
 -15  -1   8    6.17    0.87
 -15  -1   7   24.08    1.26
  15  -1  -7   24.73    1.16
 -15  -1   7   21.86    0.95
 -15  -1   7   21.83    1.48
 -15  -1   6    3.71    1.25
 -15  -1   6    2.48    0.84
 -15  -1   6    3.08    0.93
  15  -1  -6    1.53    0.77
  15  -1  -5    0.02    1.07
 -15  -1   5    0.01    1.11
 -15  -1   5    0.54    0.76
  15  -1  -5    0.56    0.51
 -15  -1   5   -0.69    0.88
 -15  -1   4   18.54    0.65
 -15  -1   4   18.69    1.00
 -15  -1   4   17.96    1.19
 -15  -1   3   10.32    0.96
  15  -1  -3   10.61    1.15
 -15  -1   3   11.75    1.19
 -15  -1   2   52.90    1.53
  15  -1  -2   53.71    1.49
 -15  -1   2   54.19    1.45
  15  -1  -2   48.79    1.26
  15  -1  -1   34.67    1.21
 -15  -1   1   37.32    1.43
 -15  -1   1   33.84    1.39
  15  -1  -1   35.90    1.37
 -15  -1   0   64.18    1.00
 -15  -1   0   58.47    1.03
  15  -1   0   60.92    1.57
 -15  -1   0   58.07    1.74
  15  -1   0   64.47    1.66
 -15  -1  -1   12.28    0.86
  15  -1   1   11.45    1.22
 -15  -1  -1   13.35    1.36
 -15  -1  -2   96.79    1.75
  15  -1   2   91.93    1.10
 -15  -1  -2   95.26    2.23
 -15  -1  -3   26.03    1.32
 -15  -1  -4    6.02    1.36
 -15  -1  -5   -1.01    1.92
 -15  -1  -5    0.54    1.45
 -15  -1  -6    1.30    2.06
 -15  -1  -6    0.51    1.62
 -15  -1  -7    3.90    1.97
 -15   1  10    0.19    1.44
 -15   1   9    3.42    1.35
  15   1  -8    3.81    1.28
 -15   1   8    7.04    1.23
  15   1  -7   23.28    1.26
 -15   1   7   25.27    1.31
 -15   1   7   18.63    0.47
 -15   1   7   18.46    0.48
  15   1  -6    1.89    0.80
 -15   1   6    1.12    1.02
 -15   1   6    0.64    0.56
  15   1  -5   -0.55    0.66
 -15   1   5    0.17    0.95
  15   1  -5   -1.10    1.16
 -15   1   5   -0.62    0.66
  15   1  -4   10.01    1.26
 -15   1   4   10.37    0.79
  15   1  -4   10.49    0.54
 -15   1   3    7.37    0.84
  15   1  -3    7.14    1.20
 -15   1   3    7.62    1.06
  15   1  -2   49.46    1.55
 -15   1   2   50.75    1.50
  15   1  -2   54.83    1.45
 -15   1   2   49.87    1.36
  15   1  -1   34.18    1.42
 -15   1   1   30.66    1.38
  15   1  -1   32.34    1.22
 -15   1   1   31.89    1.26
  15   1  -1   31.98    1.20
  15   1   0   62.03    1.35
  15   1   0   65.38    1.67
 -15   1   0   62.14    1.68
 -15   1  -1   13.18    0.63
  15   1   1   12.24    0.70
 -15   1  -1   12.67    1.27
  15   1   2   83.89    1.17
 -15   1  -2   87.05    2.22
 -15   1  -3   26.02    1.71
 -15   1  -3   26.24    1.28
 -15   1  -4    3.73    1.33
 -15   1  -5   -1.09    1.58
 -15   1  -6   -3.05    1.90
 -15   1  -6   -0.92    2.00
 -15   1  -7    0.48    2.09
 -15   3   8    0.69    0.96
  15   3  -8    1.01    1.39
  15   3  -8   -1.36    1.92
  15   3  -7   29.18    1.42
  15   3  -7   28.29    2.04
 -15   3   7   29.54    1.10
 -15   3   6    2.80    0.94
  15   3  -6    0.47    1.65
  15   3  -6    3.20    1.00
 -15   3   5    2.99    0.89
  15   3  -5    2.25    0.85
  15   3  -5    0.96    1.38
 -15   3   4   51.72    1.30
  15   3  -4   49.54    1.13
 -15   3   4   50.35    0.92
  15   3  -4   49.26    1.75
 -15   3   3  151.85    2.28
  15   3  -3  164.29    2.64
 -15   3   2   51.71    1.31
  15   3  -2   55.72    1.60
  15   3  -1   30.36    1.17
 -15   3   1   29.64    1.24
  15   3  -1   31.56    1.39
  15   3   0   62.37    1.34
 -15   3   0   59.47    1.64
 -15   3  -1   25.53    0.70
 -15   3  -1   23.12    1.46
  15   3   1   25.91    1.01
 -15   3  -2    1.89    1.36
 -15   3  -2    0.95    0.78
  15   3   2    1.94    0.71
 -15   3  -3    5.43    1.00
 -15   3  -3    3.17    1.47
 -15   3  -4    0.59    1.67
 -15   3  -4    2.19    1.18
 -15   3  -5    0.06    1.87
 -15   3  -5   -0.28    1.47
 -15   3  -6   -0.62    1.76
 -15   3  -7    0.91    1.88
  15   5  -8    2.37    1.98
  15   5  -8    6.57    1.52
 -15   5   7    3.53    0.70
  15   5  -7    6.16    1.34
  15   5  -7    4.34    1.84
  15   5  -6    8.05    1.29
  15   5  -6    7.27    1.69
  15   5  -5   33.60    1.35
  15   5  -5   33.37    1.75
  15   5  -4    4.71    0.97
  15   5  -4    4.91    1.36
  15   5  -3   40.42    1.59
 -15   5   2    2.49    0.86
  15   5  -2    0.70    1.07
  15   5  -1   18.53    1.17
 -15   5   1   23.06    1.21
  15   5   0   36.01    1.33
 -15   5   0   35.32    1.39
 -15   5  -1   20.35    0.71
  15   5   1   22.40    1.07
 -15   5  -1   22.96    1.43
 -15   5  -2   10.72    0.90
  15   5   2   10.29    0.94
 -15   5  -3   21.52    1.19
 -15   5  -3   21.25    1.80
 -15   5  -4    3.14    1.87
 -15   5  -4    1.00    1.22
 -15   5  -5    5.33    2.07
 -15   5  -5    2.90    1.49
 -15   5  -6    6.28    1.70
 -15   5  -7    4.06    1.97
  15   7  -8    0.44    1.75
  15   7  -7    6.61    1.85
  15   7  -7   10.92    1.59
  15   7  -6   10.88    1.76
  15   7  -6   12.02    1.43
  15   7  -5    4.78    1.53
  15   7  -5    7.16    1.27
  15   7  -4    2.94    1.40
  15   7  -4    5.12    1.24
  15   7  -3   14.11    1.42
  15   7  -2    4.73    1.24
  15   7  -1   30.02    1.47
  15   7   0   22.12    1.41
 -15   7  -1    9.77    0.88
  15   7   1    9.74    1.20
  15   7   2   35.82    1.39
 -15   7  -2   37.24    1.22
 -15   7  -3    4.21    1.15
 -15   7  -4    1.44    1.27
 -15   7  -5    0.04    1.48
 -15   7  -6   -0.88    1.72
 -15   7  -7    2.50    2.02
  15   9  -8    0.68    1.78
  15   9  -7    1.33    1.62
  15   9  -6    9.26    1.79
  15   9  -6    8.48    1.89
  15   9  -5    9.69    1.61
  15   9  -5    6.42    1.73
  15   9  -4   14.25    1.78
  15   9  -3   12.81    1.76
  15   9  -2    1.96    1.50
  15   9  -1   24.36    1.62
  15   9   0    4.03    1.48
  15   9   1    7.91    1.47
 -15   9  -2    4.43    1.30
  15   9   2    3.38    1.54
 -15   9  -3    8.46    1.33
 -15   9  -4    1.91    1.44
 -15   9  -5    1.49    1.61
 -15   9  -6    3.12    1.83
  15  11  -6    3.41    1.96
  15  11  -4   10.04    1.84
  15  11  -3   22.71    1.99
  15  11  -2    8.24    1.76
  15  11  -1    7.43    1.56
  15  11   0    8.09    1.67
  15  11   1   12.19    1.70
 -15  11  -2    3.25    1.32
 -15  11  -3    4.71    1.68
  15  13   1    7.70    1.91
 -16 -10   5    4.67    1.84
 -16 -10   4    9.75    2.10
 -16 -10   4   10.11    1.93
 -16 -10   3    3.37    1.81
 -16 -10   3    3.55    1.73
 -16 -10   2   14.13    1.94
 -16 -10   2   12.99    1.94
 -16 -10   1   17.35    2.04
 -16 -10   0    6.18    1.94
 -16 -10  -1    3.23    1.99
 -16 -10  -1    3.73    2.10
 -16 -10  -2   -0.30    2.27
 -16  -8   8    1.63    1.77
 -16  -8   7    1.60    1.66
 -16  -8   6    2.14    1.88
 -16  -8   6    2.39    1.69
 -16  -8   5    7.46    1.70
 -16  -8   4   27.79    2.00
 -16  -8   4   28.07    1.87
 -16  -8   3   11.04    1.68
 -16  -8   3   10.55    1.75
 -16  -8   2   54.12    2.12
 -16  -8   2   52.81    2.20
 -16  -8   1   20.74    1.95
 -16  -8   1   12.92    1.83
 -16  -8   0   27.64    1.94
 -16  -8  -1    6.19    1.77
 -16  -8  -2   11.01    2.17
 -16  -8  -2   12.98    2.17
 -16  -8  -3    7.43    1.96
 -16  -8  -3    6.86    2.23
 -16  -8  -4    2.03    2.10
 -16  -8  -5    2.15    2.11
 -16  -6   9    3.71    1.68
 -16  -6   8   18.04    2.14
 -16  -6   8   17.37    1.57
 -16  -6   7    4.39    1.53
 -16  -6   7    1.36    1.77
 -16  -6   6    4.78    1.40
 -16  -6   6    2.95    1.69
 -16  -6   5    1.65    1.56
 -16  -6   5    1.47    1.49
 -16  -6   5    2.34    1.27
 -16  -6   4   64.55    1.75
 -16  -6   4   63.64    1.94
 -16  -6   3   15.24    1.23
 -16  -6   3   10.86    1.49
 -16  -6   2   91.06    1.88
 -16  -6   2   90.85    2.26
  16  -6  -2   82.20    1.74
 -16  -6   2   83.37    2.19
  16  -6  -1    5.95    1.17
  16  -6  -1    5.13    1.04
 -16  -6   1    8.59    1.95
 -16  -6   1    5.95    1.16
 -16  -6   1    6.58    1.52
  16  -6  -1    6.42    1.04
 -16  -6   0    9.28    1.75
  16  -6   0    8.57    1.04
 -16  -6   0    9.81    1.59
  16  -6   0    8.25    1.16
 -16  -6   0    9.28    1.22
 -16  -6  -1    9.55    1.14
 -16  -6  -1    9.58    1.76
 -16  -6  -2    9.83    1.49
 -16  -6  -2    5.51    1.89
 -16  -6  -3    6.61    1.70
 -16  -6  -3    2.70    1.95
 -16  -6  -4    3.38    1.81
 -16  -6  -4    3.50    2.11
 -16  -6  -5    4.86    2.17
 -16  -6  -6    1.25    2.16
 -16  -4   9    0.07    1.87
 -16  -4   8    7.77    1.37
 -16  -4   8    7.27    1.81
 -16  -4   7    3.02    1.61
 -16  -4   7    3.53    1.36
 -16  -4   7    3.51    1.27
 -16  -4   6   38.06    1.55
 -16  -4   6   39.14    1.82
 -16  -4   6   40.52    1.51
 -16  -4   5   10.36    1.15
 -16  -4   5    9.86    1.48
 -16  -4   5   10.59    1.30
 -16  -4   4   61.58    1.43
 -16  -4   4   65.85    1.78
 -16  -4   4   62.38    1.89
 -16  -4   3    4.65    1.36
  16  -4  -3    4.39    1.03
 -16  -4   3    3.55    0.89
  16  -4  -3    3.44    0.70
 -16  -4   3    2.15    1.23
 -16  -4   2   42.13    1.13
  16  -4  -2   40.27    1.45
  16  -4  -2   38.50    1.21
 -16  -4   2   43.98    1.73
 -16  -4   1   39.72    1.11
  16  -4  -1   35.29    1.41
  16  -4  -1   34.12    1.25
  16  -4  -1   38.87    1.34
 -16  -4   1   39.85    1.69
 -16  -4   0   24.02    1.06
 -16  -4   0   21.53    1.58
  16  -4   0   18.57    1.04
  16  -4   0   23.83    1.29
 -16  -4   0   22.44    1.60
  16  -4   1   14.33    0.89
 -16  -4  -1   13.18    1.73
 -16  -4  -1   15.74    1.17
 -16  -4  -1   16.97    1.13
 -16  -4  -1   15.76    1.72
 -16  -4  -2    7.60    1.07
 -16  -4  -2    6.49    1.23
 -16  -4  -3    1.32    1.44
 -16  -4  -4    8.89    1.68
 -16  -4  -4    7.93    2.10
 -16  -4  -5    1.54    1.82
 -16  -4  -5    1.64    2.07
 -16  -4  -6   -0.36    1.95
 -16  -2  10    0.67    1.85
 -16  -2   9   -1.01    1.61
 -16  -2   8    0.76    1.52
 -16  -2   8    0.55    0.98
 -16  -2   7   29.04    1.67
 -16  -2   7   26.81    1.23
 -16  -2   7   27.19    1.38
 -16  -2   6   39.30    1.68
 -16  -2   6   41.17    1.36
 -16  -2   6   37.82    1.27
  16  -2  -5    1.57    1.14
 -16  -2   5    1.48    1.21
 -16  -2   5    0.18    1.03
 -16  -2   5    0.97    0.81
 -16  -2   4    3.29    1.22
  16  -2  -4    2.82    1.10
 -16  -2   4    2.96    0.66
 -16  -2   4    4.38    1.07
  16  -2  -3   53.58    1.56
 -16  -2   3   50.94    1.67
  16  -2  -3   50.69    1.30
 -16  -2   3   51.14    1.50
 -16  -2   3   49.66    0.89
 -16  -2   2   29.80    1.45
  16  -2  -2   28.34    1.44
  16  -2  -2   31.31    1.18
 -16  -2   2   29.62    0.63
 -16  -2   1   34.26    0.78
 -16  -2   1   38.53    0.79
  16  -2  -1   38.18    1.29
 -16  -2   1   35.58    1.51
 -16  -2   1   37.16    1.52
  16  -2  -1   36.87    1.43
 -16  -2   0   15.14    0.74
 -16  -2   0   15.45    0.80
  16  -2   0   13.65    1.20
 -16  -2   0   14.78    1.42
 -16  -2  -1    4.39    1.37
  16  -2   1    3.99    0.75
 -16  -2  -1    5.79    0.80
 -16  -2  -1    4.86    0.93
 -16  -2  -2    1.02    1.07
 -16  -2  -2    1.00    1.55
 -16  -2  -3   -0.36    1.26
 -16  -2  -4    2.49    1.43
 -16  -2  -5   -0.05    1.63
 -16  -2  -5   -1.26    1.96
 -16  -2  -6    2.68    1.80
 -16  -2  -7    1.38    1.98
 -16   0  10   -0.30    1.57
 -16   0   9    2.70    1.44
 -16   0   8    4.61    1.38
 -16   0   7    0.73    0.74
 -16   0   7    0.73    0.73
 -16   0   7    0.81    1.25
 -16   0   6   15.72    1.26
 -16   0   6   15.19    0.82
  16   0  -5    1.03    0.46
 -16   0   5    1.36    0.82
 -16   0   5    1.91    1.10
  16   0  -5    0.78    1.25
  16   0  -4  228.65    3.53
 -16   0   4  243.94    3.13
 -16   0   3   10.75    1.04
 -16   0   3   11.14    1.21
  16   0  -3   11.47    1.24
  16   0  -2  148.99    2.48
 -16   0   2  144.43    2.44
  16   0  -2  143.41    2.29
 -16   0   2  141.20    2.38
 -16   0   1    0.77    1.27
  16   0  -1    2.98    0.99
 -16   0   1    3.64    1.10
 -16   0   0    2.58    1.24
  16   0   0    1.30    0.83
  16   0   0    2.91    1.07
 -16   0  -1    5.59    0.67
  16   0   1    5.90    0.73
 -16   0  -1    5.57    1.38
 -16   0  -2   14.38    0.97
  16   0   2   10.64    0.52
 -16   0  -2   12.55    1.43
 -16   0  -3    7.74    1.12
 -16   0  -3    5.72    1.67
 -16   0  -4   24.37    1.48
 -16   0  -5    2.33    1.54
 -16   0  -6    4.82    1.77
 -16   0  -7   -1.97    2.25
 -16   2   9    0.93    1.19
 -16   2   8    0.87    1.18
 -16   2   7   24.78    1.23
  16   2  -6   35.26    1.18
 -16   2   6   42.34    1.41
  16   2  -5    1.50    0.72
 -16   2   5    1.50    0.55
 -16   2   5    2.36    0.97
 -16   2   4    2.27    0.67
 -16   2   4    3.26    1.02
  16   2  -3   40.59    1.63
 -16   2   3   42.98    1.40
 -16   2   3   39.29    1.13
  16   2  -2   27.09    1.36
 -16   2   2   24.54    1.37
 -16   2   2   22.96    1.13
  16   2  -1   29.72    1.31
 -16   2   1   28.20    1.28
  16   2  -1   29.70    1.21
 -16   2   0   16.75    1.30
  16   2   0   15.82    0.99
 -16   2  -1    2.38    0.49
  16   2   1    2.50    0.74
 -16   2  -1    2.43    1.32
 -16   2  -2    3.84    0.77
  16   2   2    2.75    0.64
 -16   2  -2    2.57    1.52
 -16   2  -3    0.08    0.99
 -16   2  -3   -0.18    1.47
 -16   2  -4    1.60    1.25
 -16   2  -4    2.08    1.77
 -16   2  -5   -0.60    1.47
 -16   2  -5    0.60    1.87
 -16   2  -6    1.27    1.73
 -16   2  -7   -0.37    2.00
  16   4  -8    5.34    2.03
 -16   4   7    3.17    0.88
  16   4  -7    3.03    1.24
  16   4  -7    1.05    1.90
  16   4  -6   36.69    1.35
  16   4  -6   39.57    2.01
 -16   4   6   38.88    1.16
  16   4  -5   12.38    1.05
 -16   4   5    9.79    0.98
  16   4  -5   11.28    1.60
  16   4  -4   68.72    2.06
 -16   4   3    1.73    0.73
  16   4  -3    2.25    1.28
  16   4  -2   44.74    1.55
 -16   4   2   41.67    1.25
  16   4  -1   49.02    1.43
 -16   4   1   48.14    1.49
  16   4   0   24.59    1.12
 -16   4   0   23.88    1.36
 -16   4  -1   13.02    0.58
  16   4   1   12.89    0.94
 -16   4  -1   11.55    1.40
 -16   4  -2    4.57    0.83
  16   4   2    4.45    0.83
 -16   4  -2    3.14    1.48
 -16   4  -3    1.33    1.04
 -16   4  -3    0.39    1.66
 -16   4  -4   11.82    1.27
 -16   4  -4    8.54    1.90
 -16   4  -5    4.46    1.45
 -16   4  -5    2.38    2.04
 -16   4  -6    3.16    1.63
 -16   4  -7    4.04    1.85
  16   6  -7    2.47    1.41
  16   6  -7    3.83    1.86
  16   6  -6    3.67    1.23
  16   6  -6    5.64    1.65
  16   6  -5    0.79    1.11
  16   6  -5    2.26    1.54
  16   6  -4   59.46    1.96
  16   6  -3    8.20    1.45
  16   6  -2   83.53    1.93
 -16   6   1    9.94    1.28
  16   6  -1    8.39    1.28
  16   6   0    8.78    1.19
 -16   6   0    7.85    1.32
  16   6   1   10.61    1.20
 -16   6  -1   10.24    0.75
 -16   6  -1   10.48    1.47
 -16   6  -2   10.72    0.90
  16   6   2    9.85    1.15
 -16   6  -2   12.76    1.73
 -16   6  -3    5.67    1.10
 -16   6  -3    5.49    1.82
 -16   6  -4    3.34    1.32
 -16   6  -4    3.54    2.02
 -16   6  -5    4.15    1.53
 -16   6  -5    5.39    2.07
 -16   6  -6    0.26    1.78
  16   8  -6    0.33    1.54
  16   8  -6   -1.73    1.79
  16   8  -5    4.24    1.38
  16   8  -5    5.69    1.67
  16   8  -4   25.99    1.74
  16   8  -3    6.97    1.56
  16   8  -2   45.27    1.80
  16   8  -1   22.85    1.54
  16   8   0   21.64    1.54
  16   8   1    8.65    1.27
 -16   8  -2   12.19    1.15
 -16   8  -3    7.22    1.29
 -16   8  -4    3.43    1.40
 -16   8  -5    3.36    1.66
  16  10  -6    9.02    1.87
  16  10  -4    9.12    1.83
  16  10  -3    3.85    1.66
  16  10  -2   12.05    1.78
  16  10  -1   12.05    1.74
  16  10   0    5.13    1.52
  16  10   1    0.21    1.62
 -16  10  -2    2.22    1.29
  16  12  -1   13.22    1.94
  16  12   0    5.07    1.87
 -17  -9   6    2.21    1.88
 -17  -9   5    7.08    1.94
 -17  -9   4    5.08    1.72
 -17  -9   4    5.97    1.87
 -17  -9   3   10.92    1.84
 -17  -9   3   11.68    1.84
 -17  -9   2    6.07    1.93
 -17  -9   2    7.83    1.82
 -17  -9   1    0.11    2.10
 -17  -9   1    8.08    2.82
 -17  -9   0    5.68    1.97
 -17  -9  -1   22.08    2.15
 -17  -9  -2   -0.65    2.24
 -17  -9  -3    1.36    2.03
 -17  -9  -4    0.90    2.17
 -17  -7   8    5.14    1.78
 -17  -7   7    9.34    1.75
 -17  -7   6    6.20    1.82
 -17  -7   6    8.03    1.74
 -17  -7   5   39.60    2.06
 -17  -7   5   39.77    1.89
 -17  -7   4   12.86    1.73
 -17  -7   4   11.69    1.44
 -17  -7   3   20.24    1.77
 -17  -7   3   24.48    1.91
 -17  -7   3   22.89    1.44
 -17  -7   2    5.12    1.64
 -17  -7   2    2.25    1.30
 -17  -7   2    1.24    1.68
 -17  -7   1   31.17    1.48
 -17  -7   1   26.27    1.93
 -17  -7   1   29.24    1.89
 -17  -7   0   17.57    1.43
 -17  -7   0   16.26    1.81
 -17  -7   0   18.58    1.92
 -17  -7  -1    0.50    1.92
 -17  -7  -2   12.53    1.76
 -17  -7  -2    5.86    2.06
 -17  -7  -3    4.09    1.86
 -17  -7  -3    0.03    2.22
 -17  -7  -4    5.38    2.00
 -17  -7  -5   -0.53    2.32
 -17  -5   8    0.03    1.45
 -17  -5   8    0.58    1.86
 -17  -5   7    4.89    1.52
 -17  -5   7    4.46    1.75
 -17  -5   6    0.36    1.66
 -17  -5   6   -0.28    1.32
 -17  -5   6    0.23    1.30
 -17  -5   5    6.98    1.65
 -17  -5   5    5.18    1.44
 -17  -5   5    5.46    1.17
 -17  -5   4    0.22    1.52
 -17  -5   4    0.90    1.41
 -17  -5   4    0.87    1.11
 -17  -5   3   15.51    1.13
 -17  -5   3   15.33    1.58
  17  -5  -2    1.38    1.15
 -17  -5   2    1.66    0.95
 -17  -5   2    2.80    1.44
 -17  -5   1   20.88    1.74
  17  -5  -1   16.80    1.32
 -17  -5   1   18.69    1.15
  17  -5  -1   16.98    1.19
  17  -5  -1   15.50    1.25
 -17  -5   1   19.96    1.66
  17  -5   0    3.23    1.18
 -17  -5   0    2.07    1.43
 -17  -5   0    3.94    1.06
 -17  -5   0    1.92    1.65
 -17  -5  -1   21.07    2.04
 -17  -5  -1   21.14    1.85
 -17  -5  -1   22.46    1.36
 -17  -5  -1   21.62    1.15
 -17  -5  -2    8.59    1.23
 -17  -5  -2    7.95    1.48
 -17  -5  -3    2.29    1.53
 -17  -5  -4   -0.27    1.68
 -17  -5  -4    3.17    2.16
 -17  -5  -5    1.54    1.94
 -17  -5  -6   -1.17    2.24
 -17  -3   9    3.95    1.91
 -17  -3   8    1.50    1.12
 -17  -3   8    1.36    1.70
 -17  -3   7   10.15    1.24
 -17  -3   7   11.56    1.70
 -17  -3   6    2.55    1.50
 -17  -3   6    0.78    1.09
 -17  -3   6    1.46    1.22
 -17  -3   5   10.54    1.46
 -17  -3   5    9.36    1.28
 -17  -3   5    9.99    1.05
 -17  -3   4    2.10    1.32
  17  -3  -4    0.60    1.20
 -17  -3   4    0.73    0.74
 -17  -3   4    2.24    1.19
  17  -3  -3   56.95    1.69
 -17  -3   3   59.43    1.87
  17  -3  -3   54.82    1.28
 -17  -3   3   57.64    1.72
 -17  -3   3   58.34    1.11
 -17  -3   2   46.97    0.98
  17  -3  -2   43.31    1.33
 -17  -3   2   49.03    1.67
 -17  -3   2   47.69    1.78
  17  -3  -2   45.43    1.59
 -17  -3   1   14.64    0.78
 -17  -3   1   13.46    0.78
  17  -3  -1   13.50    1.17
 -17  -3   1   14.12    1.47
 -17  -3   0   11.01    0.86
 -17  -3   0   12.80    0.84
 -17  -3   0    9.75    1.63
  17  -3   0    7.89    0.97
  17  -3   0    9.47    1.28
 -17  -3  -1   52.30    2.17
 -17  -3  -1   48.14    1.39
 -17  -3  -1   49.74    2.06
 -17  -3  -1   51.44    1.32
 -17  -3  -2    3.91    1.02
 -17  -3  -2    1.64    1.18
 -17  -3  -2    3.08    1.61
 -17  -3  -3    2.73    1.44
 -17  -3  -4   -0.61    1.58
 -17  -3  -5    2.80    1.81
 -17  -3  -6    2.15    2.05
 -17  -1  10    0.28    1.68
 -17  -1   9    2.17    1.61
 -17  -1   8    1.44    1.55
 -17  -1   7   14.14    1.53
 -17  -1   7   13.53    1.05
 -17  -1   6    1.62    0.91
 -17  -1   6    1.24    1.38
 -17  -1   5    9.10    1.01
 -17  -1   5    9.00    1.29
  17  -1  -5    7.17    1.34
  17  -1  -4    9.72    1.25
 -17  -1   4   12.82    1.14
 -17  -1   4   14.18    1.44
 -17  -1   3   13.89    1.21
 -17  -1   3   16.70    1.32
  17  -1  -3   15.58    1.37
 -17  -1   2   16.39    1.37
 -17  -1   2   15.56    1.30
  17  -1  -2   14.41    1.08
 -17  -1   1   50.52    1.89
  17  -1  -1   53.38    1.53
 -17  -1   0    1.56    1.30
 -17  -1   0    1.08    0.46
 -17  -1   0    1.25    0.48
 -17  -1  -1   23.79    0.93
  17  -1   1   24.83    0.90
 -17  -1  -1   23.97    0.86
 -17  -1  -2    1.64    0.93
 -17  -1  -2    1.51    1.61
 -17  -1  -3    2.81    1.18
 -17  -1  -3    4.66    1.66
 -17  -1  -4    2.11    1.34
 -17  -1  -5    5.55    1.67
 -17  -1  -6    4.03    1.89
 -17  -1  -7    2.19    2.06
 -17   1   9    2.39    1.37
 -17   1   8    0.52    1.32
 -17   1   7   10.84    1.27
 -17   1   6    1.73    0.66
 -17   1   6    3.07    1.18
 -17   1   5    7.14    0.85
 -17   1   5    8.81    1.29
 -17   1   4   15.61    1.01
 -17   1   4   17.33    1.32
 -17   1   3   17.48    1.14
 -17   1   3   15.06    1.16
 -17   1   2   10.21    1.32
  17   1  -2   11.65    1.23
 -17   1   2   11.13    1.08
  17   1  -1   54.31    1.60
 -17   1   1   50.76    1.62
  17   1  -1   49.39    1.47
 -17   1   0    1.10    1.18
  17   1   0    1.54    0.90
 -17   1  -1   28.10    0.67
 -17   1  -1   27.28    1.63
 -17   1  -1   28.93    0.71
 -17   1  -2    2.43    0.83
 -17   1  -2    2.12    1.57
 -17   1  -3    2.55    1.09
 -17   1  -3    3.27    1.68
 -17   1  -4   -0.45    1.30
 -17   1  -4    1.47    1.80
 -17   1  -5    2.32    1.56
 -17   1  -5    2.41    1.97
 -17   1  -6    0.28    1.82
 -17   1  -7   -1.22    2.09
 -17   3   8    3.29    1.60
  17   3  -8   -1.30    2.09
 -17   3   7   10.99    1.09
  17   3  -7    8.42    1.83
 -17   3   6    3.04    1.07
  17   3  -6    0.28    1.70
 -17   3   5    7.89    1.10
  17   3  -5    6.32    1.59
 -17   3   5    6.50    0.37
  17   3  -4    1.20    1.44
 -17   3   4    1.70    0.71
 -17   3   4    1.39    1.07
  17   3  -3   56.97    1.80
 -17   3   3   54.58    1.32
  17   3  -2   56.86    1.65
 -17   3   2   50.77    1.45
  17   3  -1   10.48    1.14
 -17   3   1    7.97    1.12
  17   3   0    9.35    0.97
 -17   3   0    8.77    1.25
 -17   3  -1   40.69    0.61
  17   3   1   43.55    1.19
 -17   3  -2    1.48    0.76
 -17   3  -2    2.15    1.50
 -17   3  -3    5.71    0.99
 -17   3  -3    2.92    1.67
 -17   3  -4    1.92    1.15
 -17   3  -4   -1.55    1.95
 -17   3  -5    4.52    1.43
 -17   3  -5    1.42    2.05
 -17   3  -6    4.14    1.63
 -17   3  -7    2.07    1.87
  17   5  -7    3.20    1.91
  17   5  -6    1.09    1.74
  17   5  -5    4.19    1.04
  17   5  -5    6.02    1.72
  17   5  -4    3.27    1.51
 -17   5   3   13.19    1.08
  17   5  -3   16.71    1.46
  17   5  -2    2.30    1.29
 -17   5   2    2.20    1.00
 -17   5   1   13.99    1.27
  17   5  -1   15.15    1.23
  17   5   0    3.57    1.10
 -17   5   0    3.29    1.30
  17   5   1   18.88    1.13
 -17   5  -1   20.26    0.65
 -17   5  -1   17.53    1.59
 -17   5  -2    8.66    0.84
 -17   5  -2    8.51    1.69
 -17   5  -3    4.61    1.85
 -17   5  -3    4.70    1.04
 -17   5  -4    2.47    2.01
 -17   5  -4    0.46    1.25
 -17   5  -5    1.09    1.45
 -17   5  -6   -1.83    1.76
  17   7  -6    3.77    1.81
  17   7  -5   33.82    2.01
  17   7  -4   13.34    1.61
  17   7  -3   21.24    1.63
  17   7  -2    7.24    1.55
  17   7  -1   22.24    1.60
  17   7   0   20.52    1.40
  17   7   1    0.78    1.26
 -17   7  -2    9.74    0.95
 -17   7  -2    6.06    2.45
 -17   7  -3    2.08    1.13
 -17   7  -3    3.14    2.61
 -17   7  -4    5.13    1.38
  17   9  -5    3.45    1.82
  17   9  -4    6.65    1.83
  17   9  -3    8.30    1.65
  17   9  -2    6.98    1.55
  17   9  -1    2.54    1.53
  17   9   0    2.66    1.40
  17  11  -2    2.54    1.73
  17  11  -1    6.19    1.83
  17  11   0    1.32    1.62
 -18  -8   7    3.05    1.95
 -18  -8   6    3.86    1.87
 -18  -8   5    5.14    1.70
 -18  -8   4    4.36    1.76
 -18  -8   3    5.55    1.81
 -18  -8   3    4.38    1.84
 -18  -8   2   13.09    1.97
 -18  -8   2    8.78    2.01
 -18  -8   1   11.04    1.94
 -18  -8   1   11.43    2.06
 -18  -8   0    8.90    2.04
 -18  -8   0    8.18    1.98
 -18  -8  -1    8.97    2.22
 -18  -8  -2    1.97    1.76
 -18  -8  -3    0.62    1.93
 -18  -8  -4   -0.45    2.16
 -18  -6   8    0.56    1.63
 -18  -6   7    2.99    1.53
 -18  -6   7    1.33    1.84
 -18  -6   6    0.26    1.48
 -18  -6   6    0.11    1.83
 -18  -6   5    6.32    1.49
 -18  -6   5    7.45    1.78
 -18  -6   4    9.27    1.67
 -18  -6   4    5.58    1.54
 -18  -6   4    6.39    1.31
 -18  -6   3    2.83    1.73
 -18  -6   3    3.63    1.19
 -18  -6   2   19.42    1.23
 -18  -6   2   18.43    1.87
 -18  -6   1    3.36    1.66
 -18  -6   1    1.71    1.15
 -18  -6   1    2.47    1.65
 -18  -6   0   12.07    1.28
 -18  -6   0    7.05    1.30
 -18  -6   0   10.26    1.83
 -18  -6  -1   12.11    1.45
 -18  -6  -1    9.59    1.37
 -18  -6  -1    9.25    2.09
 -18  -6  -1    9.63    1.89
 -18  -6  -2    7.53    1.60
 -18  -6  -3    5.58    1.65
 -18  -6  -4    5.76    1.97
 -18  -6  -5    0.54    2.19
 -18  -4   8    5.53    1.39
 -18  -4   8    5.11    1.83
 -18  -4   7    0.42    1.31
 -18  -4   7    1.85    1.71
 -18  -4   6    0.96    1.42
 -18  -4   6    0.71    1.59
 -18  -4   5    3.28    1.51
 -18  -4   5    2.84    1.05
 -18  -4   5    1.77    1.34
 -18  -4   4   49.89    1.93
 -18  -4   4   49.70    1.85
 -18  -4   4   50.27    1.28
  18  -4  -3   33.81    1.46
 -18  -4   3   37.98    1.71
 -18  -4   3   35.59    1.12
 -18  -4   2   12.63    1.59
 -18  -4   2   14.75    1.56
 -18  -4   2   12.60    0.83
  18  -4  -1   11.43    1.19
  18  -4  -1   12.62    1.24
 -18  -4   1   13.91    1.72
 -18  -4   1   13.82    0.95
 -18  -4   0   21.70    1.12
 -18  -4   0   23.30    1.09
 -18  -4   0   22.41    1.81
 -18  -4   0   21.18    1.94
 -18  -4  -1   27.65    1.32
 -18  -4  -1   29.51    1.22
 -18  -4  -1   26.62    2.11
 -18  -4  -1   26.06    2.00
 -18  -4  -2    5.05    1.08
 -18  -4  -2    4.42    1.38
 -18  -4  -2    3.46    1.83
 -18  -4  -3    3.26    1.58
 -18  -4  -4   -0.48    1.72
 -18  -4  -5    0.47    1.94
 -18  -4  -6   -0.57    2.11
 -18  -2   9    6.37    1.80
 -18  -2   8    1.32    1.70
 -18  -2   7    0.22    1.46
 -18  -2   7   -0.19    1.14
 -18  -2   6    1.04    1.42
 -18  -2   6    1.95    1.15
 -18  -2   5    2.47    1.11
 -18  -2   5    1.40    0.68
 -18  -2   5    1.38    1.39
 -18  -2   4   30.24    1.75
 -18  -2   4   28.58    1.38
 -18  -2   3   55.31    1.82
 -18  -2   3   59.30    1.75
 -18  -2   2    0.59    1.34
 -18  -2   2    1.07    1.40
  18  -2  -2    1.51    1.05
 -18  -2   1   -0.27    1.48
 -18  -2   1   -0.85    1.53
 -18  -2   1    0.40    0.33
 -18  -2   1    0.43    0.27
  18  -2  -1    1.93    1.20
 -18  -2   0   -0.35    0.71
 -18  -2   0    0.52    0.63
 -18  -2   0   -1.48    1.49
 -18  -2   0   -3.00    1.66
 -18  -2  -1    1.02    0.78
 -18  -2  -1    0.60    0.88
 -18  -2  -1    1.86    1.60
 -18  -2  -2    0.76    0.94
 -18  -2  -2   -0.11    1.06
 -18  -2  -2    0.17    1.67
 -18  -2  -3    1.72    1.34
 -18  -2  -3    1.11    1.93
 -18  -2  -4    1.55    1.51
 -18  -2  -5    0.01    1.80
 -18  -2  -6    1.12    1.95
 -18   0   9    1.09    1.48
 -18   0   8    1.48    1.49
 -18   0   7    0.15    1.37
 -18   0   6   -0.09    0.92
 -18   0   6    0.17    1.24
 -18   0   5    0.86    0.96
 -18   0   5    2.62    1.53
 -18   0   4    2.25    1.02
 -18   0   4    4.50    1.28
 -18   0   3    0.79    1.09
 -18   0   3    2.44    1.25
 -18   0   2   17.67    1.59
  18   0  -2   17.46    1.19
 -18   0   2   17.62    1.24
 -18   0   1    0.77    1.27
 -18   0   1   -2.50    1.53
 -18   0   0    2.95    1.36
  18   0   0    2.52    0.96
 -18   0  -1    3.66    0.61
 -18   0  -1    4.63    0.62
 -18   0  -1    4.06    1.45
 -18   0  -2    4.24    0.91
 -18   0  -2    5.11    1.68
 -18   0  -3   -0.28    1.23
 -18   0  -3    0.45    1.85
 -18   0  -4   12.28    1.55
 -18   0  -4   10.43    2.06
 -18   0  -5    1.57    1.69
 -18   0  -6   -0.63    2.09
 -18   2   8    3.09    1.30
 -18   2   7    2.51    1.44
 -18   2   6    1.60    1.20
 -18   2   5    2.15    0.70
 -18   2   5    3.21    1.16
  18   2  -4   26.24    1.75
 -18   2   4   27.21    1.43
 -18   2   4   24.61    1.05
  18   2  -3   58.79    1.82
 -18   2   3   57.26    1.69
 -18   2   3   58.21    1.50
  18   2  -2    2.57    1.24
 -18   2   2    2.12    1.13
  18   2  -1    0.65    1.02
 -18   2   1    0.54    1.22
  18   2   0    0.23    0.89
 -18   2   0   -0.53    1.39
 -18   2  -1    0.15    1.46
 -18   2  -2   -0.40    0.77
 -18   2  -2   -0.25    1.65
 -18   2  -3    1.73    1.00
 -18   2  -3    1.14    1.84
 -18   2  -4    2.43    1.24
 -18   2  -4    1.39    2.03
 -18   2  -5    0.75    1.56
  18   4  -7   -0.54    2.00
 -18   4   7   -0.30    1.09
  18   4  -6   -1.00    1.91
 -18   4   6   -1.06    1.10
  18   4  -5    1.92    1.77
  18   4  -4   44.90    1.92
 -18   4   4   45.48    1.03
  18   4  -3   37.61    1.75
 -18   4   3   37.65    1.16
  18   4  -2    9.11    1.30
 -18   4   2   10.24    1.10
  18   4  -1   13.32    1.23
 -18   4   1   13.78    1.31
  18   4   0   18.75    1.26
 -18   4   0   16.88    1.56
 -18   4  -1   32.74    1.81
 -18   4  -2    5.67    0.76
 -18   4  -2    5.72    1.71
 -18   4  -3    1.99    0.99
 -18   4  -3    1.09    1.79
 -18   4  -4   -0.09    1.22
 -18   4  -4    0.37    1.93
  18   6  -6    0.62    1.87
  18   6  -5    7.99    1.71
  18   6  -4    4.98    1.57
  18   6  -3    2.66    1.41
  18   6  -2   16.06    1.53
  18   6  -1    3.12    1.34
 -18   6   1    3.49    1.22
  18   6   0    8.45    1.26
 -18   6   0    8.39    1.42
 -18   6  -1   14.13    1.71
 -18   6  -2    9.45    1.76
 -18   6  -3    6.42    1.96
  18   8  -5    3.88    1.76
  18   8  -4    2.26    1.63
  18   8  -3    4.99    1.74
  18   8  -2    8.85    1.53
  18   8  -1   12.54    1.51
  18   8   0    7.08    1.51
  18  10  -3    6.99    1.80
  18  10  -2    9.03    1.91
  18  10  -1   11.83    1.87
 -19  -9  -2    4.76    2.02
 -19  -9  -3    7.40    2.13
 -19  -7   8    4.33    1.86
 -19  -7   7    2.86    1.67
 -19  -7   6    0.54    1.78
 -19  -7   5   -0.10    1.73
 -19  -7   4    9.50    1.83
 -19  -7   4   11.26    1.89
 -19  -7   3   -1.18    1.98
 -19  -7   2    8.28    1.97
 -19  -7   2    6.28    1.90
 -19  -7   1    2.56    1.96
 -19  -7   1    3.40    1.88
 -19  -7   0    1.92    1.87
 -19  -7   0    1.40    1.41
 -19  -7  -1    5.33    1.56
 -19  -7  -1    1.23    2.24
 -19  -7  -1    3.73    2.09
 -19  -7  -2    7.75    1.78
 -19  -7  -3    1.98    1.86
 -19  -7  -4    2.61    2.18
 -19  -5   7    1.33    1.58
 -19  -5   7    3.04    1.94
 -19  -5   6    9.01    1.60
 -19  -5   6   12.10    1.91
 -19  -5   5    2.69    1.50
 -19  -5   5    7.29    1.69
 -19  -5   4   10.97    1.73
 -19  -5   4   10.75    1.75
 -19  -5   3    1.90    1.62
 -19  -5   3    2.41    1.94
 -19  -5   2    8.91    1.01
 -19  -5   2    8.16    1.73
 -19  -5   1    4.91    1.04
 -19  -5   1    7.03    1.76
 -19  -5   0    8.40    1.22
 -19  -5   0    7.12    1.94
 -19  -5   0    7.26    1.84
 -19  -5  -1    8.04    1.31
 -19  -5  -1    6.13    2.04
 -19  -5  -2    8.96    1.46
 -19  -5  -2    6.94    2.11
 -19  -5  -3    1.56    1.72
 -19  -5  -4   -0.29    1.74
 -19  -5  -5    0.72    2.00
 -19  -3   8    3.37    1.87
 -19  -3   7    1.34    1.33
 -19  -3   7    3.72    1.75
 -19  -3   6    1.86    1.34
 -19  -3   6    1.27    1.64
 -19  -3   5   27.72    1.53
 -19  -3   5   26.25    1.68
 -19  -3   4   26.58    0.84
 -19  -3   4   27.90    1.59
 -19  -3   3   10.48    0.54
 -19  -3   3    9.41    1.09
 -19  -3   3   12.22    1.58
 -19  -3   2   10.30    0.57
 -19  -3   2   10.42    0.56
 -19  -3   2   11.37    1.62
 -19  -3   2   11.33    1.49
 -19  -3   1   -0.98    1.70
 -19  -3   1    1.41    0.64
 -19  -3   1    0.43    0.68
 -19  -3   1    0.95    1.66
 -19  -3   0   15.74    0.88
 -19  -3   0   17.21    1.00
 -19  -3   0   16.51    1.81
 -19  -3  -1   10.85    1.13
 -19  -3  -1   10.48    1.01
 -19  -3  -1    9.76    1.76
 -19  -3  -2   -0.40    1.20
 -19  -3  -2    2.32    1.92
 -19  -3  -3    3.19    1.42
 -19  -3  -3    4.08    2.10
 -19  -3  -4    0.49    1.60
 -19  -3  -5    2.16    1.79
 -19  -1   9    3.46    1.71
 -19  -1   8    0.08    1.57
 -19  -1   7    2.63    1.47
 -19  -1   6    0.97    1.44
 -19  -1   6    0.61    1.06
 -19  -1   5   15.28    1.72
 -19  -1   5   12.03    1.17
 -19  -1   4    4.23    1.43
 -19  -1   4    1.12    1.25
 -19  -1   3    3.57    1.43
 -19  -1   3    1.45    1.30
 -19  -1   2    0.28    1.53
  19  -1  -2    2.13    1.15
 -19  -1   2   -0.73    1.40
 -19  -1   1    1.35    1.53
 -19  -1   1    3.83    1.36
 -19  -1   0   11.47    1.73
  19  -1   0    7.77    1.03
 -19  -1  -1   10.90    0.74
 -19  -1  -1    9.88    0.80
 -19  -1  -1   12.33    1.73
 -19  -1  -2    5.15    0.95
 -19  -1  -2    4.15    1.68
 -19  -1  -3    3.89    1.22
 -19  -1  -3    3.78    1.96
 -19  -1  -4    4.04    1.50
 -19  -1  -5    4.33    1.63
 -19   1   8    2.01    1.38
 -19   1   7    5.04    1.59
 -19   1   6    0.67    1.25
 -19   1   6    0.27    0.76
 -19   1   5   12.89    1.43
 -19   1   5   10.41    0.96
 -19   1   4    1.71    0.99
 -19   1   4    1.06    1.28
 -19   1   3    3.66    1.19
 -19   1   3    2.46    1.48
 -19   1   2    1.78    1.20
  19   1  -2    0.58    1.27
 -19   1   2   -1.45    1.48
 -19   1   1    1.97    1.22
  19   1  -1    1.93    1.20
  19   1   0    7.28    1.03
 -19   1   0    8.18    1.58
 -19   1  -1   10.14    1.75
 -19   1  -2    4.74    0.79
 -19   1  -2    3.92    1.74
 -19   1  -3    3.62    1.07
 -19   1  -3    3.67    1.99
 -19   1  -4    2.51    1.36
 -19   1  -4    3.26    2.04
  19   3  -7    1.67    2.01
 -19   3   7    3.31    1.19
  19   3  -6   -1.26    1.89
 -19   3   6   -0.92    1.21
  19   3  -5   29.08    1.98
 -19   3   5   26.30    1.41
 -19   3   5   25.97    0.77
 -19   3   4   27.44    1.05
  19   3  -4   30.67    1.89
 -19   3   3   11.67    1.15
  19   3  -3   13.40    1.52
 -19   3   2   12.43    1.23
  19   3  -2   12.52    1.38
  19   3  -1    0.02    1.12
 -19   3   1    0.74    1.28
 -19   3   0   19.12    1.67
  19   3   0   17.91    1.19
 -19   3  -1    8.83    1.61
 -19   3  -2   -0.29    1.76
 -19   3  -3    4.49    1.85
  19   5  -6   11.26    2.02
  19   5  -5    6.04    1.87
  19   5  -4   12.41    1.74
  19   5  -3    0.26    1.45
 -19   5   3    0.65    0.89
  19   5  -2    5.13    1.38
 -19   5   2    6.29    1.22
  19   5  -1    5.44    1.23
 -19   5   1    5.78    1.35
  19   5   0    8.68    1.29
 -19   5   0    8.75    1.50
 -19   5  -1    5.45    1.52
 -19   5  -2   10.06    1.92
 -19   5  -3   -0.74    2.00
  19   7  -5    0.09    1.86
  19   7  -4   10.02    1.80
  19   7  -3    0.98    1.54
  19   7  -2    3.77    1.51
  19   7  -1    2.66    1.50
 -19   7  -2    5.77    2.80
 -19   7  -3    3.87    2.85
  19   9  -3    5.20    1.86
  19   9  -2    4.21    1.70
  19   9  -1   -0.01    1.64
 -20  -8   5    4.47    2.03
 -20  -8   4    3.83    2.06
 -20  -8   3    0.06    2.11
 -20  -8   2    4.17    2.12
 -20  -8  -1    3.61    1.79
 -20  -6   7   -0.01    1.74
 -20  -6   6   -0.33    1.79
 -20  -6   5    8.37    1.84
 -20  -6   4    2.51    1.80
 -20  -6   4    4.56    1.83
 -20  -6   3   23.63    2.77
 -20  -6   3   18.23    1.93
 -20  -6   2    5.17    1.93
 -20  -6   1    2.72    1.94
 -20  -6   1    2.08    1.70
 -20  -6   0    3.82    1.33
 -20  -6   0   -0.74    2.14
 -20  -6   0    0.69    2.02
 -20  -6  -1    1.52    1.48
 -20  -6  -1    0.96    2.18
 -20  -6  -2    1.39    1.58
 -20  -4   7   -1.86    1.63
 -20  -4   7   -0.29    1.83
 -20  -4   6    4.74    1.52
 -20  -4   6    1.70    1.73
 -20  -4   5    3.94    1.53
 -20  -4   5    0.57    1.66
 -20  -4   4    3.18    1.99
 -20  -4   4    1.18    1.54
 -20  -4   3    8.66    1.73
 -20  -4   3    7.28    1.56
 -20  -4   2    5.21    1.83
 -20  -4   2    5.49    0.81
 -20  -4   2    4.14    1.68
 -20  -4   1   12.68    0.94
 -20  -4   1   13.05    1.85
 -20  -4   0    3.02    1.04
 -20  -4   0    0.29    1.96
 -20  -4  -1    2.56    1.23
 -20  -4  -1    0.93    1.93
 -20  -4  -2    1.54    1.41
 -20  -4  -2    1.57    2.08
 -20  -2   8    0.96    1.73
 -20  -2   7    0.77    1.65
 -20  -2   6    1.02    0.89
 -20  -2   6    1.85    1.48
 -20  -2   5    8.98    1.40
 -20  -2   5   12.94    1.87
 -20  -2   4    3.48    1.35
 -20  -2   4    5.47    1.55
 -20  -2   3    9.93    1.59
 -20  -2   3   10.29    1.68
 -20  -2   2   -1.48    1.64
 -20  -2   2    0.26    1.66
 -20  -2   1    7.81    1.61
 -20  -2   1    7.99    1.78
 -20  -2   0    7.12    1.77
 -20  -2  -1    1.78    0.83
 -20  -2  -1    1.90    1.91
 -20  -2  -2    2.27    1.06
 -20  -2  -2    3.26    2.06
 -20  -2  -3    4.28    2.07
 -20   0   8    1.16    1.44
 -20   0   7    3.04    1.70
 -20   0   6    3.06    1.38
 -20   0   5    4.31    1.53
 -20   0   5    5.09    1.11
 -20   0   4    2.31    1.51
 -20   0   4    1.63    1.18
 -20   0   3   21.09    1.67
 -20   0   3   22.37    1.48
 -20   0   2   -2.83    1.62
 -20   0   2    0.07    1.42
  20   0  -1    3.19    1.23
 -20   0   1    4.05    1.45
 -20   0   0    0.06    1.52
 -20   0  -1    0.09    1.74
 -20   0  -2   -1.11    1.88
 -20   0  -3   -0.71    2.10
 -20   2   7    2.25    1.39
 -20   2   6    0.93    1.32
  20   2  -6   -1.69    2.03
 -20   2   5    6.68    1.49
  20   2  -5    5.95    1.86
 -20   2   5    7.28    0.90
  20   2  -4    3.00    1.73
 -20   2   4    3.00    1.35
 -20   2   4    4.66    1.04
  20   2  -3    9.42    1.54
 -20   2   3    8.64    1.23
  20   2  -2   -0.01    1.40
 -20   2   2   -1.03    1.29
  20   2  -1    9.41    1.24
 -20   2   1    8.74    1.44
 -20   2   0    4.38    1.52
 -20   2  -1    1.39    1.78
 -20   2  -2    2.14    1.84
 -20   2  -3    2.94    1.96
  20   4  -6    0.28    1.90
  20   4  -5   -0.01    1.84
  20   4  -4   -0.62    1.65
 -20   4   4    0.05    0.90
  20   4  -3    8.40    1.61
 -20   4   3    6.48    1.11
  20   4  -2    3.56    1.24
 -20   4   2    4.52    1.25
 -20   4   1   14.73    1.49
  20   4  -1   13.90    1.29
 -20   4   0    2.29    1.55
 -20   4  -1    2.71    1.59
 -20   4  -2    0.75    1.84
 -20   4  -3    6.20    1.92
  20   6  -5    6.15    1.84
  20   6  -4    0.22    1.81
  20   6  -3   13.63    1.70
  20   6  -2    6.22    1.54
  20   6  -1    1.69    1.49
 -20   6   1    1.92    1.33
 -20   6   0    1.71    1.57
 -20   6  -1    1.80    1.74
 -20   6  -2    3.77    1.86
  20   8  -4    7.13    1.85
  20   8  -3    2.23    1.74
  20   8  -2    1.80    1.72
 -21  -7   7   -1.22    1.99
 -21  -7   6    7.92    2.01
 -21  -7   5    4.89    1.94
 -21  -7   4    4.40    2.05
 -21  -7   3    2.46    1.99
 -21  -7   2    3.63    2.05
 -21  -5   6    5.73    1.68
 -21  -5   5    4.49    1.80
 -21  -5   4    3.40    2.71
 -21  -5   4    2.93    1.67
 -21  -5   3    3.76    1.81
 -21  -5   3    0.87    1.75
 -21  -5   2    2.62    1.92
 -21  -5   2    1.24    1.87
 -21  -5   1    0.50    1.91
 -21  -5   0    0.80    2.09
 -21  -3   7    0.55    1.83
 -21  -3   6    4.16    1.75
 -21  -3   6    3.35    1.43
 -21  -3   5    5.65    2.12
 -21  -3   5    3.66    1.36
 -21  -3   4    1.77    1.71
 -21  -3   4    1.11    1.54
 -21  -3   3    3.00    1.84
 -21  -3   3    2.82    1.49
 -21  -3   2    1.84    1.82
 -21  -3   2    1.00    1.64
 -21  -3   1    4.08    2.04
 -21  -3   1    3.88    1.87
 -21  -3   0   14.58    1.87
 -21  -3  -1    6.29    2.09
 -21  -1   8    5.42    1.64
 -21  -1   7    5.67    1.80
 -21  -1   6    9.68    1.71
 -21  -1   5    1.06    1.56
 -21  -1   5   -0.64    1.35
 -21  -1   4   -0.05    1.67
 -21  -1   4   -1.37    1.41
 -21  -1   3    1.99    1.61
 -21  -1   3    1.85    1.36
 -21  -1   2   -1.85    1.82
 -21  -1   2    0.98    1.55
 -21  -1   1    0.39    1.74
 -21  -1   0    1.99    1.78
 -21  -1  -1    0.09    1.73
 -21  -1  -2    2.08    2.03
 -21   1   7    3.83    1.56
 -21   1   6    6.31    1.57
 -21   1   5    0.67    1.45
  21   1  -4   -0.56    1.84
 -21   1   4   -1.40    1.68
 -21   1   4    0.74    1.10
  21   1  -3    0.33    1.62
 -21   1   3   -1.85    1.76
 -21   1   3    1.15    1.23
  21   1  -2   -0.73    1.36
 -21   1   2   -0.38    1.36
 -21   1   1    0.76    1.48
 -21   1   0    2.45    1.67
 -21   1  -1    0.44    1.76
 -21   1  -2    1.73    1.88
  21   3  -6    0.12    1.98
 -21   3   6   -1.46    1.41
  21   3  -5    2.29    1.98
  21   3  -4   -0.11    1.79
 -21   3   4   -0.05    0.99
  21   3  -3    4.98    1.64
 -21   3   3    2.55    1.16
  21   3  -2    2.38    1.42
 -21   3   2    1.65    1.36
 -21   3   1    3.96    1.52
 -21   3   0   14.03    1.64
 -21   3  -1    3.33    1.81
 -21   3  -2    1.21    1.88
  21   5  -5    1.85    1.99
  21   5  -4   -0.34    1.77
  21   5  -3    1.60    1.62
  21   5  -2    1.09    1.41
 -21   5   2    2.01    1.31
 -21   5   1   -0.04    1.43
 -21   5   0    2.90    1.61
 -21   5  -1    4.38    1.79
 -21   5  -2    7.20    1.99
  21   7  -4   -1.63    1.80
  21   7  -3    0.97    1.72
  21   7  -2    1.42    1.73
 -22  -6   6    6.42    1.92
 -22  -6   5    3.86    1.92
 -22  -6   4    1.52    1.93
 -22  -6   3    1.30    1.99
 -22  -6   2    0.50    2.08
 -22  -4   6    4.76    1.66
 -22  -4   5    4.13    1.55
 -22  -4   4    5.03    1.82
 -22  -4   3    0.33    1.70
 -22  -4   2   -1.31    1.89
 -22  -4   1   -1.13    2.05
 -22  -4   0    0.30    2.05
 -22  -2   6    4.49    1.91
 -22  -2   5    0.87    1.53
 -22  -2   5    2.39    1.79
 -22  -2   4    2.89    1.61
 -22  -2   4    4.18    1.77
 -22  -2   3    5.56    1.62
 -22  -2   3    8.54    1.87
 -22  -2   2    1.28    1.56
 -22  -2   2   -2.68    2.03
 -22  -2   1    1.89    1.89
 -22  -2   1   -3.71    2.12
 -22  -2   0    0.78    1.94
 -22  -2  -1    2.45    2.03
 -22   0   7    2.03    1.72
 -22   0   6    2.04    1.63
 -22   0   5    1.29    1.64
 -22   0   4    1.79    1.38
 -22   0   4    0.81    1.75
 -22   0   3    0.31    1.48
  22   0  -3   -2.77    1.71
 -22   0   3   -1.78    1.84
 -22   0   2    0.73    1.58
 -22   0   1    2.58    1.58
 -22   0   0    0.19    1.85
 -22   0  -1   -0.97    1.95
 -22   2   6    0.92    1.68
  22   2  -5   -0.09    1.96
 -22   2   5   -1.84    1.67
  22   2  -4    3.68    1.76
  22   2  -3    8.93    1.74
 -22   2   3    5.81    1.34
 -22   2   2   -1.57    1.45
 -22   2   1    0.35    1.69
 -22   2   0   -0.63    1.78
 -22   2  -1    2.60    1.88
 -22   2  -2   -0.99    2.14
  22   4  -5    5.10    2.11
  22   4  -4    7.15    1.81
  22   4  -3    0.05    1.67
 -22   4   2    0.40    1.24
 -22   4   1    0.06    1.54
 -22   4   0    1.30    1.71
 -22   4  -1    1.44    1.78
  22   6  -4    0.69    1.86
  22   6  -3    0.22    1.73
 -22   6   1    1.80    1.50
 -22   6   0    0.87    1.76
 -22   6  -1    0.21    1.97
 -23  -5   5    2.80    1.77
 -23  -5   4   -0.02    1.93
 -23  -5   3    2.54    2.03
 -23  -5   2    1.00    2.12
 -23  -3   5    3.09    1.75
 -23  -3   4   -0.63    1.78
 -23  -3   3    6.31    1.91
 -23  -3   2    2.28    1.93
 -23  -3   1    3.26    1.91
 -23  -1   6    3.71    1.79
 -23  -1   5    4.00    1.81
 -23  -1   4    1.53    1.60
 -23  -1   4   -0.35    1.83
 -23  -1   3    4.27    1.81
 -23  -1   3    1.02    1.95
 -23  -1   2    3.91    1.76
 -23  -1   1    0.93    1.95
 -23  -1   0    2.49    1.94
 -23   1   6    0.10    1.77
  23   1  -5    0.67    2.07
 -23   1   5    1.19    1.82
  23   1  -4   -1.91    1.97
 -23   1   4   -3.75    2.04
  23   1  -3    2.72    1.75
 -23   1   3    2.12    1.47
 -23   1   2    3.83    1.63
 -23   1   1   -1.00    1.79
 -23   1   0    2.33    1.90
 -23   1  -1   -0.12    2.20
  23   3  -4    1.04    1.95
 -23   3   2    3.32    1.53
 -23   3   1   -0.53    1.70
 -23   3   0    0.19    1.85
 -23   3  -1    1.41    1.89
 -23   5   1    2.62    1.69
 -23   5   0    3.46    1.85
 -23   5  -1    0.48    2.03
 -24  -4   4   -0.42    2.03
 -24  -4   3   -2.40    2.16
 -24  -2   4    1.84    1.67
 -24  -2   3    0.17    1.77
 -24  -2   2    1.75    1.91
 -24  -2   1    1.80    2.06
 -24   0   5    0.84    2.04
 -24   0   4   -2.90    2.08
 -24   0   3    0.29    1.57
 -24   0   2    0.08    1.74
 -24   0   1    1.37    1.96
 -24   0   0    1.59    1.98
 -24   2   2    0.84    1.50
 -24   2   1    1.84    1.74
 -24   2   0    0.61    1.97
 -24   4   0    3.09    1.81
 -25  -3   3    5.30    1.95
 -25  -1   2   -0.58    1.75
 -25   1   1   -1.27    1.91
   0   0   0    0.00    0.00


TITL X0104 in C2
REM C2 (#5 in standard setting)
CELL 0.71073  17.955789  12.365574   8.550725  90.0000 100.9368  90.0000
ZERR    4.00   0.001117   0.000561   0.000509   0.0000   0.0061   0.0000
LATT -7
SYMM -x, y,-z
SFAC C H N O Br
UNIT 76.00 88.00 8.00 8.00 4.00
REM  CrysAlisPro recorded range (K): Min=99.9; max=100.1; aver:100.0
TEMP -173
TREF
HKLF 4
END
_computing_structure_solution     'SHELXT 2018/2 (Sheldrick, 2018)'
;
_shelx_hkl_checksum                10331
_olex2_submission_special_instructions  'No special instructions were received'
_oxdiff_exptl_absorpt_empirical_details
;
Empirical correction (ABSPACK) includes:
- Absorption correction using spherical harmonics
- Frame scaling
;
_oxdiff_exptl_absorpt_empirical_full_max  1.613
_oxdiff_exptl_absorpt_empirical_full_min  0.686
